# Supplementary material for: A novel workflow correlating RNA-seq data to Phythophthora infestans resistance levels in wild Solanum species and potato clones
Source: Front Plant Sci. 2015 Sep 17;6:718. doi: 10.3389/fpls.2015.00718 (PMC4585127; doi:10.3389/fpls.2015.00718)
Supplement: Table S1 — Transcript numbers for the Solanum species and potato clones for each OrthoMCL cluster including p-values (Spearman's rho test) for the degree of quantitative and qualitative positive or negative association. [file Table1.XLSX]

## Sheet: TableS1
orthoMCL_cluster	PHY	DES	DUL	NIG	SWT	SAR	expanded_r	depleted_r	gradient_expanded_r	gradient_depleted_r
WILD0012302	2	2	1	1	0	0	0.987139	0.0128607	0.998581	0.00141892
WILD0002690	3	3	2	2	1	1	0.987139	0.0128607	0.998581	0.00141892
WILD0014043	2	1	1	0	0	0	0.967129	0.0328714	0.995975	0.00402495
WILD0018613	2	1	1	0	0	0	0.967129	0.0328714	0.995975	0.00402495
WILD0008365	3	1	1	0	0	0	0.967129	0.0328714	0.995975	0.00402495
WILD0005129	3	2	2	1	1	1	0.967129	0.0328714	0.995975	0.00402495
WILD0000047	5	4	4	3	3	3	0.967129	0.0328714	0.995975	0.00402495
WILD0002972	2	1	1	1	0	0	0.927648	0.072352	0.995975	0.00402495
WILD0010117	2	1	1	1	0	0	0.927648	0.072352	0.995975	0.00402495
WILD0011569	2	1	1	1	0	0	0.927648	0.072352	0.995975	0.00402495
WILD0013859	2	1	1	1	0	0	0.927648	0.072352	0.995975	0.00402495
WILD0017084	2	1	1	1	0	0	0.927648	0.072352	0.995975	0.00402495
WILD0009378	2	2	2	1	0	0	0.927648	0.072352	0.995975	0.00402495
WILD0002110	3	2	2	2	1	1	0.927648	0.072352	0.995975	0.00402495
WILD0002308	3	2	2	2	1	1	0.927648	0.072352	0.995975	0.00402495
WILD0004243	3	2	2	2	1	1	0.927648	0.072352	0.995975	0.00402495
WILD0004319	3	2	2	2	1	1	0.927648	0.072352	0.995975	0.00402495
WILD0001387	5	4	4	4	1	1	0.927648	0.072352	0.995975	0.00402495
WILD0001023	4	3	3	3	2	2	0.927648	0.072352	0.995975	0.00402495
WILD0001022	5	3	4	3	2	2	0.861896	0.138104	0.99009	0.00991021
WILD0001882	3	4	2	2	2	1	0.989612	0.0103879	0.989701	0.0102994
WILD0001977	4	3	3	3	1	2	0.923089	0.0769112	0.989701	0.0102994
WILD0000037	8	7	7	7	5	6	0.923089	0.0769112	0.989701	0.0102994
WILD0010339	1	1	1	0	0	0	0.941942	0.0580583	0.989344	0.0106558
WILD0011453	1	1	1	0	0	0	0.941942	0.0580583	0.989344	0.0106558
WILD0012647	1	1	1	0	0	0	0.941942	0.0580583	0.989344	0.0106558
WILD0013841	1	1	1	0	0	0	0.941942	0.0580583	0.989344	0.0106558
WILD0014751	1	1	1	0	0	0	0.941942	0.0580583	0.989344	0.0106558
WILD0014923	1	1	1	0	0	0	0.941942	0.0580583	0.989344	0.0106558
WILD0015433	1	1	1	0	0	0	0.941942	0.0580583	0.989344	0.0106558
WILD0015501	1	1	1	0	0	0	0.941942	0.0580583	0.989344	0.0106558
WILD0016643	1	1	1	0	0	0	0.941942	0.0580583	0.989344	0.0106558
WILD0016764	1	1	1	0	0	0	0.941942	0.0580583	0.989344	0.0106558
WILD0017109	1	1	1	0	0	0	0.941942	0.0580583	0.989344	0.0106558
WILD0018837	1	1	1	0	0	0	0.941942	0.0580583	0.989344	0.0106558
WILD0018893	1	1	1	0	0	0	0.941942	0.0580583	0.989344	0.0106558
WILD0018991	1	1	1	0	0	0	0.941942	0.0580583	0.989344	0.0106558
WILD0019322	1	1	1	0	0	0	0.941942	0.0580583	0.989344	0.0106558
WILD0021665	1	1	1	0	0	0	0.941942	0.0580583	0.989344	0.0106558
WILD0021713	1	1	1	0	0	0	0.941942	0.0580583	0.989344	0.0106558
WILD0021721	1	1	1	0	0	0	0.941942	0.0580583	0.989344	0.0106558
WILD0021724	1	1	1	0	0	0	0.941942	0.0580583	0.989344	0.0106558
WILD0021887	1	1	1	0	0	0	0.941942	0.0580583	0.989344	0.0106558
WILD0021894	1	1	1	0	0	0	0.941942	0.0580583	0.989344	0.0106558
WILD0021895	1	1	1	0	0	0	0.941942	0.0580583	0.989344	0.0106558
WILD0021923	1	1	1	0	0	0	0.941942	0.0580583	0.989344	0.0106558
WILD0021995	1	1	1	0	0	0	0.941942	0.0580583	0.989344	0.0106558
WILD0022028	1	1	1	0	0	0	0.941942	0.0580583	0.989344	0.0106558
WILD0022040	1	1	1	0	0	0	0.941942	0.0580583	0.989344	0.0106558
WILD0022058	1	1	1	0	0	0	0.941942	0.0580583	0.989344	0.0106558
WILD0022113	1	1	1	0	0	0	0.941942	0.0580583	0.989344	0.0106558
WILD0022175	1	1	1	0	0	0	0.941942	0.0580583	0.989344	0.0106558
WILD0022239	1	1	1	0	0	0	0.941942	0.0580583	0.989344	0.0106558
WILD0022261	1	1	1	0	0	0	0.941942	0.0580583	0.989344	0.0106558
WILD0022273	1	1	1	0	0	0	0.941942	0.0580583	0.989344	0.0106558
WILD0022331	1	1	1	0	0	0	0.941942	0.0580583	0.989344	0.0106558
WILD0022339	1	1	1	0	0	0	0.941942	0.0580583	0.989344	0.0106558
WILD0022405	1	1	1	0	0	0	0.941942	0.0580583	0.989344	0.0106558
WILD0022495	1	1	1	0	0	0	0.941942	0.0580583	0.989344	0.0106558
WILD0022500	1	1	1	0	0	0	0.941942	0.0580583	0.989344	0.0106558
WILD0022524	1	1	1	0	0	0	0.941942	0.0580583	0.989344	0.0106558
WILD0022551	1	1	1	0	0	0	0.941942	0.0580583	0.989344	0.0106558
WILD0022612	1	1	1	0	0	0	0.941942	0.0580583	0.989344	0.0106558
WILD0022695	1	1	1	0	0	0	0.941942	0.0580583	0.989344	0.0106558
WILD0022724	1	1	1	0	0	0	0.941942	0.0580583	0.989344	0.0106558
WILD0022731	1	1	1	0	0	0	0.941942	0.0580583	0.989344	0.0106558
WILD0022775	1	1	1	0	0	0	0.941942	0.0580583	0.989344	0.0106558
WILD0022811	1	1	1	0	0	0	0.941942	0.0580583	0.989344	0.0106558
WILD0022828	1	1	1	0	0	0	0.941942	0.0580583	0.989344	0.0106558
WILD0022880	1	1	1	0	0	0	0.941942	0.0580583	0.989344	0.0106558
WILD0022944	1	1	1	0	0	0	0.941942	0.0580583	0.989344	0.0106558
WILD0022955	1	1	1	0	0	0	0.941942	0.0580583	0.989344	0.0106558
WILD0022970	1	1	1	0	0	0	0.941942	0.0580583	0.989344	0.0106558
WILD0023020	1	1	1	0	0	0	0.941942	0.0580583	0.989344	0.0106558
WILD0023031	1	1	1	0	0	0	0.941942	0.0580583	0.989344	0.0106558
WILD0023034	1	1	1	0	0	0	0.941942	0.0580583	0.989344	0.0106558
WILD0023043	1	1	1	0	0	0	0.941942	0.0580583	0.989344	0.0106558
WILD0023123	1	1	1	0	0	0	0.941942	0.0580583	0.989344	0.0106558
WILD0023157	1	1	1	0	0	0	0.941942	0.0580583	0.989344	0.0106558
WILD0023227	1	1	1	0	0	0	0.941942	0.0580583	0.989344	0.0106558
WILD0023342	1	1	1	0	0	0	0.941942	0.0580583	0.989344	0.0106558
WILD0023355	1	1	1	0	0	0	0.941942	0.0580583	0.989344	0.0106558
WILD0023380	1	1	1	0	0	0	0.941942	0.0580583	0.989344	0.0106558
WILD0023441	1	1	1	0	0	0	0.941942	0.0580583	0.989344	0.0106558
WILD0023470	1	1	1	0	0	0	0.941942	0.0580583	0.989344	0.0106558
WILD0023489	1	1	1	0	0	0	0.941942	0.0580583	0.989344	0.0106558
WILD0023494	1	1	1	0	0	0	0.941942	0.0580583	0.989344	0.0106558
WILD0023498	1	1	1	0	0	0	0.941942	0.0580583	0.989344	0.0106558
WILD0023499	1	1	1	0	0	0	0.941942	0.0580583	0.989344	0.0106558
WILD0023523	1	1	1	0	0	0	0.941942	0.0580583	0.989344	0.0106558
WILD0023562	1	1	1	0	0	0	0.941942	0.0580583	0.989344	0.0106558
WILD0023602	1	1	1	0	0	0	0.941942	0.0580583	0.989344	0.0106558
WILD0001416	2	2	2	1	1	1	0.941942	0.0580583	0.989344	0.0106558
WILD0001671	2	2	2	1	1	1	0.941942	0.0580583	0.989344	0.0106558
WILD0001732	2	2	2	1	1	1	0.941942	0.0580583	0.989344	0.0106558
WILD0002234	2	2	2	1	1	1	0.941942	0.0580583	0.989344	0.0106558
WILD0002405	2	2	2	1	1	1	0.941942	0.0580583	0.989344	0.0106558
WILD0002457	2	2	2	1	1	1	0.941942	0.0580583	0.989344	0.0106558
WILD0002969	2	2	2	1	1	1	0.941942	0.0580583	0.989344	0.0106558
WILD0003322	2	2	2	1	1	1	0.941942	0.0580583	0.989344	0.0106558
WILD0003787	2	2	2	1	1	1	0.941942	0.0580583	0.989344	0.0106558
WILD0003982	2	2	2	1	1	1	0.941942	0.0580583	0.989344	0.0106558
WILD0004101	2	2	2	1	1	1	0.941942	0.0580583	0.989344	0.0106558
WILD0004601	2	2	2	1	1	1	0.941942	0.0580583	0.989344	0.0106558
WILD0005191	2	2	2	1	1	1	0.941942	0.0580583	0.989344	0.0106558
WILD0006237	2	2	2	1	1	1	0.941942	0.0580583	0.989344	0.0106558
WILD0006422	2	2	2	1	1	1	0.941942	0.0580583	0.989344	0.0106558
WILD0007942	2	2	2	1	1	1	0.941942	0.0580583	0.989344	0.0106558
WILD0007990	2	2	2	1	1	1	0.941942	0.0580583	0.989344	0.0106558
WILD0010029	2	2	2	1	1	1	0.941942	0.0580583	0.989344	0.0106558
WILD0000605	3	3	3	2	2	2	0.941942	0.0580583	0.989344	0.0106558
WILD0000978	3	3	3	2	2	2	0.941942	0.0580583	0.989344	0.0106558
WILD0001381	3	3	3	2	2	2	0.941942	0.0580583	0.989344	0.0106558
WILD0000256	4	4	4	3	3	3	0.941942	0.0580583	0.989344	0.0106558
WILD0002561	4	3	2	3	2	1	0.955777	0.0442229	0.984651	0.0153493
WILD0002127	3	2	1	1	1	1	0.999696	0.000304092	0.982945	0.0170547
WILD0001048	2	1	1	1	1	0	0.901869	0.0981306	0.982945	0.0170547
WILD0003888	2	1	1	1	1	0	0.901869	0.0981306	0.982945	0.0170547
WILD0006667	2	1	1	1	1	0	0.901869	0.0981306	0.982945	0.0170547
WILD0012187	2	1	1	1	1	0	0.901869	0.0981306	0.982945	0.0170547
WILD0012333	2	1	1	1	1	0	0.901869	0.0981306	0.982945	0.0170547
WILD0014251	2	1	1	1	1	0	0.901869	0.0981306	0.982945	0.0170547
WILD0014323	2	1	1	1	1	0	0.901869	0.0981306	0.982945	0.0170547
WILD0015178	2	1	1	1	1	0	0.901869	0.0981306	0.982945	0.0170547
WILD0015208	2	1	1	1	1	0	0.901869	0.0981306	0.982945	0.0170547
WILD0005606	3	1	1	1	1	0	0.901869	0.0981306	0.982945	0.0170547
WILD0001398	3	2	2	2	2	1	0.901869	0.0981306	0.982945	0.0170547
WILD0001795	3	2	2	2	2	1	0.901869	0.0981306	0.982945	0.0170547
WILD0004247	3	2	2	2	2	1	0.901869	0.0981306	0.982945	0.0170547
WILD0000365	4	3	3	3	3	2	0.901869	0.0981306	0.982945	0.0170547
WILD0000873	6	4	5	3	2	3	0.910045	0.0899547	0.981971	0.0180288
WILD0003022	3	3	2	1	2	1	0.987139	0.0128607	0.98108	0.0189205
WILD0002532	3	2	3	2	1	1	0.804462	0.195538	0.98108	0.0189205
WILD0003580	3	2	3	2	1	1	0.804462	0.195538	0.98108	0.0189205
WILD0000223	4	3	4	3	2	2	0.804462	0.195538	0.98108	0.0189205
WILD0003775	2	3	2	1	1	1	0.967129	0.0328714	0.980302	0.0196978
WILD0007286	2	2	2	1	0	1	0.927648	0.072352	0.980302	0.0196978
WILD0013293	2	2	2	1	0	1	0.927648	0.072352	0.980302	0.0196978
WILD0001172	3	3	3	2	1	2	0.927648	0.072352	0.980302	0.0196978
WILD0000642	5	5	5	3	2	3	0.927648	0.072352	0.980302	0.0196978
WILD0004143	1	1	0	0	0	0	1	0	0.979103	0.0208973
WILD0012564	1	1	0	0	0	0	1	0	0.979103	0.0208973
WILD0013889	1	1	0	0	0	0	1	0	0.979103	0.0208973
WILD0015933	1	1	0	0	0	0	1	0	0.979103	0.0208973
WILD0015975	1	1	0	0	0	0	1	0	0.979103	0.0208973
WILD0016470	1	1	0	0	0	0	1	0	0.979103	0.0208973
WILD0016667	1	1	0	0	0	0	1	0	0.979103	0.0208973
WILD0016968	1	1	0	0	0	0	1	0	0.979103	0.0208973
WILD0018484	1	1	0	0	0	0	1	0	0.979103	0.0208973
WILD0018507	1	1	0	0	0	0	1	0	0.979103	0.0208973
WILD0018740	1	1	0	0	0	0	1	0	0.979103	0.0208973
WILD0019355	1	1	0	0	0	0	1	0	0.979103	0.0208973
WILD0019410	1	1	0	0	0	0	1	0	0.979103	0.0208973
WILD0021910	1	1	0	0	0	0	1	0	0.979103	0.0208973
WILD0021989	1	1	0	0	0	0	1	0	0.979103	0.0208973
WILD0022476	1	1	0	0	0	0	1	0	0.979103	0.0208973
WILD0022483	1	1	0	0	0	0	1	0	0.979103	0.0208973
WILD0022642	1	1	0	0	0	0	1	0	0.979103	0.0208973
WILD0022764	1	1	0	0	0	0	1	0	0.979103	0.0208973
WILD0023066	1	1	0	0	0	0	1	0	0.979103	0.0208973
WILD0023263	1	1	0	0	0	0	1	0	0.979103	0.0208973
WILD0023361	1	1	0	0	0	0	1	0	0.979103	0.0208973
WILD0023475	1	1	0	0	0	0	1	0	0.979103	0.0208973
WILD0023485	1	1	0	0	0	0	1	0	0.979103	0.0208973
WILD0029511	1	1	0	0	0	0	1	0	0.979103	0.0208973
WILD0029528	1	1	0	0	0	0	1	0	0.979103	0.0208973
WILD0029569	1	1	0	0	0	0	1	0	0.979103	0.0208973
WILD0029579	1	1	0	0	0	0	1	0	0.979103	0.0208973
WILD0029587	1	1	0	0	0	0	1	0	0.979103	0.0208973
WILD0029605	1	1	0	0	0	0	1	0	0.979103	0.0208973
WILD0029660	1	1	0	0	0	0	1	0	0.979103	0.0208973
WILD0029665	1	1	0	0	0	0	1	0	0.979103	0.0208973
WILD0029687	1	1	0	0	0	0	1	0	0.979103	0.0208973
WILD0029692	1	1	0	0	0	0	1	0	0.979103	0.0208973
WILD0029709	1	1	0	0	0	0	1	0	0.979103	0.0208973
WILD0029839	1	1	0	0	0	0	1	0	0.979103	0.0208973
WILD0029841	1	1	0	0	0	0	1	0	0.979103	0.0208973
WILD0029843	1	1	0	0	0	0	1	0	0.979103	0.0208973
WILD0029869	1	1	0	0	0	0	1	0	0.979103	0.0208973
WILD0029899	1	1	0	0	0	0	1	0	0.979103	0.0208973
WILD0029945	1	1	0	0	0	0	1	0	0.979103	0.0208973
WILD0029947	1	1	0	0	0	0	1	0	0.979103	0.0208973
WILD0029955	1	1	0	0	0	0	1	0	0.979103	0.0208973
WILD0029994	1	1	0	0	0	0	1	0	0.979103	0.0208973
WILD0029995	1	1	0	0	0	0	1	0	0.979103	0.0208973
WILD0030005	1	1	0	0	0	0	1	0	0.979103	0.0208973
WILD0030024	1	1	0	0	0	0	1	0	0.979103	0.0208973
WILD0030046	1	1	0	0	0	0	1	0	0.979103	0.0208973
WILD0030084	1	1	0	0	0	0	1	0	0.979103	0.0208973
WILD0030098	1	1	0	0	0	0	1	0	0.979103	0.0208973
WILD0030104	1	1	0	0	0	0	1	0	0.979103	0.0208973
WILD0030113	1	1	0	0	0	0	1	0	0.979103	0.0208973
WILD0030145	1	1	0	0	0	0	1	0	0.979103	0.0208973
WILD0030165	1	1	0	0	0	0	1	0	0.979103	0.0208973
WILD0030176	1	1	0	0	0	0	1	0	0.979103	0.0208973
WILD0030182	1	1	0	0	0	0	1	0	0.979103	0.0208973
WILD0030187	1	1	0	0	0	0	1	0	0.979103	0.0208973
WILD0030209	1	1	0	0	0	0	1	0	0.979103	0.0208973
WILD0030304	1	1	0	0	0	0	1	0	0.979103	0.0208973
WILD0030341	1	1	0	0	0	0	1	0	0.979103	0.0208973
WILD0030347	1	1	0	0	0	0	1	0	0.979103	0.0208973
WILD0030356	1	1	0	0	0	0	1	0	0.979103	0.0208973
WILD0030362	1	1	0	0	0	0	1	0	0.979103	0.0208973
WILD0030376	1	1	0	0	0	0	1	0	0.979103	0.0208973
WILD0030384	1	1	0	0	0	0	1	0	0.979103	0.0208973
WILD0030387	1	1	0	0	0	0	1	0	0.979103	0.0208973
WILD0030403	1	1	0	0	0	0	1	0	0.979103	0.0208973
WILD0030406	1	1	0	0	0	0	1	0	0.979103	0.0208973
WILD0030441	1	1	0	0	0	0	1	0	0.979103	0.0208973
WILD0030457	1	1	0	0	0	0	1	0	0.979103	0.0208973
WILD0030538	1	1	0	0	0	0	1	0	0.979103	0.0208973
WILD0030543	1	1	0	0	0	0	1	0	0.979103	0.0208973
WILD0030566	1	1	0	0	0	0	1	0	0.979103	0.0208973
WILD0030585	1	1	0	0	0	0	1	0	0.979103	0.0208973
WILD0030596	1	1	0	0	0	0	1	0	0.979103	0.0208973
WILD0030598	1	1	0	0	0	0	1	0	0.979103	0.0208973
WILD0030599	1	1	0	0	0	0	1	0	0.979103	0.0208973
WILD0030617	1	1	0	0	0	0	1	0	0.979103	0.0208973
WILD0030618	1	1	0	0	0	0	1	0	0.979103	0.0208973
WILD0030621	1	1	0	0	0	0	1	0	0.979103	0.0208973
WILD0030626	1	1	0	0	0	0	1	0	0.979103	0.0208973
WILD0030628	1	1	0	0	0	0	1	0	0.979103	0.0208973
WILD0030629	1	1	0	0	0	0	1	0	0.979103	0.0208973
WILD0030643	1	1	0	0	0	0	1	0	0.979103	0.0208973
WILD0030654	1	1	0	0	0	0	1	0	0.979103	0.0208973
WILD0030677	1	1	0	0	0	0	1	0	0.979103	0.0208973
WILD0030678	1	1	0	0	0	0	1	0	0.979103	0.0208973
WILD0030692	1	1	0	0	0	0	1	0	0.979103	0.0208973
WILD0030733	1	1	0	0	0	0	1	0	0.979103	0.0208973
WILD0030736	1	1	0	0	0	0	1	0	0.979103	0.0208973
WILD0030740	1	1	0	0	0	0	1	0	0.979103	0.0208973
WILD0030775	1	1	0	0	0	0	1	0	0.979103	0.0208973
WILD0030782	1	1	0	0	0	0	1	0	0.979103	0.0208973
WILD0030784	1	1	0	0	0	0	1	0	0.979103	0.0208973
WILD0030802	1	1	0	0	0	0	1	0	0.979103	0.0208973
WILD0030807	1	1	0	0	0	0	1	0	0.979103	0.0208973
WILD0030809	1	1	0	0	0	0	1	0	0.979103	0.0208973
WILD0030819	1	1	0	0	0	0	1	0	0.979103	0.0208973
WILD0030820	1	1	0	0	0	0	1	0	0.979103	0.0208973
WILD0030835	1	1	0	0	0	0	1	0	0.979103	0.0208973
WILD0030836	1	1	0	0	0	0	1	0	0.979103	0.0208973
WILD0030839	1	1	0	0	0	0	1	0	0.979103	0.0208973
WILD0030852	1	1	0	0	0	0	1	0	0.979103	0.0208973
WILD0030877	1	1	0	0	0	0	1	0	0.979103	0.0208973
WILD0030907	1	1	0	0	0	0	1	0	0.979103	0.0208973
WILD0030912	1	1	0	0	0	0	1	0	0.979103	0.0208973
WILD0030937	1	1	0	0	0	0	1	0	0.979103	0.0208973
WILD0030953	1	1	0	0	0	0	1	0	0.979103	0.0208973
WILD0030994	1	1	0	0	0	0	1	0	0.979103	0.0208973
WILD0031030	1	1	0	0	0	0	1	0	0.979103	0.0208973
WILD0031040	1	1	0	0	0	0	1	0	0.979103	0.0208973
WILD0031059	1	1	0	0	0	0	1	0	0.979103	0.0208973
WILD0031063	1	1	0	0	0	0	1	0	0.979103	0.0208973
WILD0031074	1	1	0	0	0	0	1	0	0.979103	0.0208973
WILD0031080	1	1	0	0	0	0	1	0	0.979103	0.0208973
WILD0031090	1	1	0	0	0	0	1	0	0.979103	0.0208973
WILD0031116	1	1	0	0	0	0	1	0	0.979103	0.0208973
WILD0031129	1	1	0	0	0	0	1	0	0.979103	0.0208973
WILD0031132	1	1	0	0	0	0	1	0	0.979103	0.0208973
WILD0031134	1	1	0	0	0	0	1	0	0.979103	0.0208973
WILD0031141	1	1	0	0	0	0	1	0	0.979103	0.0208973
WILD0031165	1	1	0	0	0	0	1	0	0.979103	0.0208973
WILD0031198	1	1	0	0	0	0	1	0	0.979103	0.0208973
WILD0031213	1	1	0	0	0	0	1	0	0.979103	0.0208973
WILD0031215	1	1	0	0	0	0	1	0	0.979103	0.0208973
WILD0031217	1	1	0	0	0	0	1	0	0.979103	0.0208973
WILD0031227	1	1	0	0	0	0	1	0	0.979103	0.0208973
WILD0031245	1	1	0	0	0	0	1	0	0.979103	0.0208973
WILD0031268	1	1	0	0	0	0	1	0	0.979103	0.0208973
WILD0031279	1	1	0	0	0	0	1	0	0.979103	0.0208973
WILD0031315	1	1	0	0	0	0	1	0	0.979103	0.0208973
WILD0031319	1	1	0	0	0	0	1	0	0.979103	0.0208973
WILD0031328	1	1	0	0	0	0	1	0	0.979103	0.0208973
WILD0031348	1	1	0	0	0	0	1	0	0.979103	0.0208973
WILD0031349	1	1	0	0	0	0	1	0	0.979103	0.0208973
WILD0031357	1	1	0	0	0	0	1	0	0.979103	0.0208973
WILD0031382	1	1	0	0	0	0	1	0	0.979103	0.0208973
WILD0031414	1	1	0	0	0	0	1	0	0.979103	0.0208973
WILD0031449	1	1	0	0	0	0	1	0	0.979103	0.0208973
WILD0031458	1	1	0	0	0	0	1	0	0.979103	0.0208973
WILD0031459	1	1	0	0	0	0	1	0	0.979103	0.0208973
WILD0031473	1	1	0	0	0	0	1	0	0.979103	0.0208973
WILD0031495	1	1	0	0	0	0	1	0	0.979103	0.0208973
WILD0031496	1	1	0	0	0	0	1	0	0.979103	0.0208973
WILD0031519	1	1	0	0	0	0	1	0	0.979103	0.0208973
WILD0031545	1	1	0	0	0	0	1	0	0.979103	0.0208973
WILD0031560	1	1	0	0	0	0	1	0	0.979103	0.0208973
WILD0031570	1	1	0	0	0	0	1	0	0.979103	0.0208973
WILD0031579	1	1	0	0	0	0	1	0	0.979103	0.0208973
WILD0031601	1	1	0	0	0	0	1	0	0.979103	0.0208973
WILD0031612	1	1	0	0	0	0	1	0	0.979103	0.0208973
WILD0031623	1	1	0	0	0	0	1	0	0.979103	0.0208973
WILD0031658	1	1	0	0	0	0	1	0	0.979103	0.0208973
WILD0000885	2	2	1	1	1	1	1	0	0.979103	0.0208973
WILD0001448	2	2	1	1	1	1	1	0	0.979103	0.0208973
WILD0001918	2	2	1	1	1	1	1	0	0.979103	0.0208973
WILD0001985	2	2	1	1	1	1	1	0	0.979103	0.0208973
WILD0002037	2	2	1	1	1	1	1	0	0.979103	0.0208973
WILD0002744	2	2	1	1	1	1	1	0	0.979103	0.0208973
WILD0002825	2	2	1	1	1	1	1	0	0.979103	0.0208973
WILD0002941	2	2	1	1	1	1	1	0	0.979103	0.0208973
WILD0003052	2	2	1	1	1	1	1	0	0.979103	0.0208973
WILD0003185	2	2	1	1	1	1	1	0	0.979103	0.0208973
WILD0003435	2	2	1	1	1	1	1	0	0.979103	0.0208973
WILD0003605	2	2	1	1	1	1	1	0	0.979103	0.0208973
WILD0004009	2	2	1	1	1	1	1	0	0.979103	0.0208973
WILD0004224	2	2	1	1	1	1	1	0	0.979103	0.0208973
WILD0004369	2	2	1	1	1	1	1	0	0.979103	0.0208973
WILD0004635	2	2	1	1	1	1	1	0	0.979103	0.0208973
WILD0004857	2	2	1	1	1	1	1	0	0.979103	0.0208973
WILD0004914	2	2	1	1	1	1	1	0	0.979103	0.0208973
WILD0005004	2	2	1	1	1	1	1	0	0.979103	0.0208973
WILD0005020	2	2	1	1	1	1	1	0	0.979103	0.0208973
WILD0006144	2	2	1	1	1	1	1	0	0.979103	0.0208973
WILD0006326	2	2	1	1	1	1	1	0	0.979103	0.0208973
WILD0006328	2	2	1	1	1	1	1	0	0.979103	0.0208973
WILD0006335	2	2	1	1	1	1	1	0	0.979103	0.0208973
WILD0006421	2	2	1	1	1	1	1	0	0.979103	0.0208973
WILD0006426	2	2	1	1	1	1	1	0	0.979103	0.0208973
WILD0006437	2	2	1	1	1	1	1	0	0.979103	0.0208973
WILD0007988	2	2	1	1	1	1	1	0	0.979103	0.0208973
WILD0008055	2	2	1	1	1	1	1	0	0.979103	0.0208973
WILD0009995	2	2	1	1	1	1	1	0	0.979103	0.0208973
WILD0010013	2	2	1	1	1	1	1	0	0.979103	0.0208973
WILD0011204	2	2	1	1	1	1	1	0	0.979103	0.0208973
WILD0013237	2	2	1	1	1	1	1	0	0.979103	0.0208973
WILD0000151	3	3	2	2	2	2	1	0	0.979103	0.0208973
WILD0000364	3	3	2	2	2	2	1	0	0.979103	0.0208973
WILD0000423	3	3	2	2	2	2	1	0	0.979103	0.0208973
WILD0000821	3	3	2	2	2	2	1	0	0.979103	0.0208973
WILD0001053	3	3	2	2	2	2	1	0	0.979103	0.0208973
WILD0003036	3	3	2	2	2	2	1	0	0.979103	0.0208973
WILD0004456	1	1	1	1	0	0	0.84375	0.15625	0.979103	0.0208973
WILD0005101	1	1	1	1	0	0	0.84375	0.15625	0.979103	0.0208973
WILD0005516	1	1	1	1	0	0	0.84375	0.15625	0.979103	0.0208973
WILD0005992	1	1	1	1	0	0	0.84375	0.15625	0.979103	0.0208973
WILD0006708	1	1	1	1	0	0	0.84375	0.15625	0.979103	0.0208973
WILD0006961	1	1	1	1	0	0	0.84375	0.15625	0.979103	0.0208973
WILD0007580	1	1	1	1	0	0	0.84375	0.15625	0.979103	0.0208973
WILD0008126	1	1	1	1	0	0	0.84375	0.15625	0.979103	0.0208973
WILD0008180	1	1	1	1	0	0	0.84375	0.15625	0.979103	0.0208973
WILD0008234	1	1	1	1	0	0	0.84375	0.15625	0.979103	0.0208973
WILD0008261	1	1	1	1	0	0	0.84375	0.15625	0.979103	0.0208973
WILD0008314	1	1	1	1	0	0	0.84375	0.15625	0.979103	0.0208973
WILD0008779	1	1	1	1	0	0	0.84375	0.15625	0.979103	0.0208973
WILD0010152	1	1	1	1	0	0	0.84375	0.15625	0.979103	0.0208973
WILD0010222	1	1	1	1	0	0	0.84375	0.15625	0.979103	0.0208973
WILD0010285	1	1	1	1	0	0	0.84375	0.15625	0.979103	0.0208973
WILD0010295	1	1	1	1	0	0	0.84375	0.15625	0.979103	0.0208973
WILD0010423	1	1	1	1	0	0	0.84375	0.15625	0.979103	0.0208973
WILD0011346	1	1	1	1	0	0	0.84375	0.15625	0.979103	0.0208973
WILD0011617	1	1	1	1	0	0	0.84375	0.15625	0.979103	0.0208973
WILD0011639	1	1	1	1	0	0	0.84375	0.15625	0.979103	0.0208973
WILD0011640	1	1	1	1	0	0	0.84375	0.15625	0.979103	0.0208973
WILD0011694	1	1	1	1	0	0	0.84375	0.15625	0.979103	0.0208973
WILD0011718	1	1	1	1	0	0	0.84375	0.15625	0.979103	0.0208973
WILD0011733	1	1	1	1	0	0	0.84375	0.15625	0.979103	0.0208973
WILD0011776	1	1	1	1	0	0	0.84375	0.15625	0.979103	0.0208973
WILD0011801	1	1	1	1	0	0	0.84375	0.15625	0.979103	0.0208973
WILD0011832	1	1	1	1	0	0	0.84375	0.15625	0.979103	0.0208973
WILD0011851	1	1	1	1	0	0	0.84375	0.15625	0.979103	0.0208973
WILD0011877	1	1	1	1	0	0	0.84375	0.15625	0.979103	0.0208973
WILD0011930	1	1	1	1	0	0	0.84375	0.15625	0.979103	0.0208973
WILD0012857	1	1	1	1	0	0	0.84375	0.15625	0.979103	0.0208973
WILD0012925	1	1	1	1	0	0	0.84375	0.15625	0.979103	0.0208973
WILD0013056	1	1	1	1	0	0	0.84375	0.15625	0.979103	0.0208973
WILD0013113	1	1	1	1	0	0	0.84375	0.15625	0.979103	0.0208973
WILD0013407	1	1	1	1	0	0	0.84375	0.15625	0.979103	0.0208973
WILD0013644	1	1	1	1	0	0	0.84375	0.15625	0.979103	0.0208973
WILD0013914	1	1	1	1	0	0	0.84375	0.15625	0.979103	0.0208973
WILD0013933	1	1	1	1	0	0	0.84375	0.15625	0.979103	0.0208973
WILD0014071	1	1	1	1	0	0	0.84375	0.15625	0.979103	0.0208973
WILD0014131	1	1	1	1	0	0	0.84375	0.15625	0.979103	0.0208973
WILD0014151	1	1	1	1	0	0	0.84375	0.15625	0.979103	0.0208973
WILD0014252	1	1	1	1	0	0	0.84375	0.15625	0.979103	0.0208973
WILD0014272	1	1	1	1	0	0	0.84375	0.15625	0.979103	0.0208973
WILD0014289	1	1	1	1	0	0	0.84375	0.15625	0.979103	0.0208973
WILD0014292	1	1	1	1	0	0	0.84375	0.15625	0.979103	0.0208973
WILD0014298	1	1	1	1	0	0	0.84375	0.15625	0.979103	0.0208973
WILD0014309	1	1	1	1	0	0	0.84375	0.15625	0.979103	0.0208973
WILD0014310	1	1	1	1	0	0	0.84375	0.15625	0.979103	0.0208973
WILD0014331	1	1	1	1	0	0	0.84375	0.15625	0.979103	0.0208973
WILD0014364	1	1	1	1	0	0	0.84375	0.15625	0.979103	0.0208973
WILD0014817	1	1	1	1	0	0	0.84375	0.15625	0.979103	0.0208973
WILD0015152	1	1	1	1	0	0	0.84375	0.15625	0.979103	0.0208973
WILD0015260	1	1	1	1	0	0	0.84375	0.15625	0.979103	0.0208973
WILD0015325	1	1	1	1	0	0	0.84375	0.15625	0.979103	0.0208973
WILD0015412	1	1	1	1	0	0	0.84375	0.15625	0.979103	0.0208973
WILD0015416	1	1	1	1	0	0	0.84375	0.15625	0.979103	0.0208973
WILD0015438	1	1	1	1	0	0	0.84375	0.15625	0.979103	0.0208973
WILD0016504	1	1	1	1	0	0	0.84375	0.15625	0.979103	0.0208973
WILD0016626	1	1	1	1	0	0	0.84375	0.15625	0.979103	0.0208973
WILD0016797	1	1	1	1	0	0	0.84375	0.15625	0.979103	0.0208973
WILD0016839	1	1	1	1	0	0	0.84375	0.15625	0.979103	0.0208973
WILD0016847	1	1	1	1	0	0	0.84375	0.15625	0.979103	0.0208973
WILD0017010	1	1	1	1	0	0	0.84375	0.15625	0.979103	0.0208973
WILD0018240	1	1	1	1	0	0	0.84375	0.15625	0.979103	0.0208973
WILD0018360	1	1	1	1	0	0	0.84375	0.15625	0.979103	0.0208973
WILD0018397	1	1	1	1	0	0	0.84375	0.15625	0.979103	0.0208973
WILD0018415	1	1	1	1	0	0	0.84375	0.15625	0.979103	0.0208973
WILD0018481	1	1	1	1	0	0	0.84375	0.15625	0.979103	0.0208973
WILD0018489	1	1	1	1	0	0	0.84375	0.15625	0.979103	0.0208973
WILD0018506	1	1	1	1	0	0	0.84375	0.15625	0.979103	0.0208973
WILD0018517	1	1	1	1	0	0	0.84375	0.15625	0.979103	0.0208973
WILD0018538	1	1	1	1	0	0	0.84375	0.15625	0.979103	0.0208973
WILD0018563	1	1	1	1	0	0	0.84375	0.15625	0.979103	0.0208973
WILD0018577	1	1	1	1	0	0	0.84375	0.15625	0.979103	0.0208973
WILD0018590	1	1	1	1	0	0	0.84375	0.15625	0.979103	0.0208973
WILD0018606	1	1	1	1	0	0	0.84375	0.15625	0.979103	0.0208973
WILD0018612	1	1	1	1	0	0	0.84375	0.15625	0.979103	0.0208973
WILD0018674	1	1	1	1	0	0	0.84375	0.15625	0.979103	0.0208973
WILD0018772	1	1	1	1	0	0	0.84375	0.15625	0.979103	0.0208973
WILD0018789	1	1	1	1	0	0	0.84375	0.15625	0.979103	0.0208973
WILD0018812	1	1	1	1	0	0	0.84375	0.15625	0.979103	0.0208973
WILD0018824	1	1	1	1	0	0	0.84375	0.15625	0.979103	0.0208973
WILD0018827	1	1	1	1	0	0	0.84375	0.15625	0.979103	0.0208973
WILD0018915	1	1	1	1	0	0	0.84375	0.15625	0.979103	0.0208973
WILD0018921	1	1	1	1	0	0	0.84375	0.15625	0.979103	0.0208973
WILD0018944	1	1	1	1	0	0	0.84375	0.15625	0.979103	0.0208973
WILD0018963	1	1	1	1	0	0	0.84375	0.15625	0.979103	0.0208973
WILD0018971	1	1	1	1	0	0	0.84375	0.15625	0.979103	0.0208973
WILD0018972	1	1	1	1	0	0	0.84375	0.15625	0.979103	0.0208973
WILD0018977	1	1	1	1	0	0	0.84375	0.15625	0.979103	0.0208973
WILD0018982	1	1	1	1	0	0	0.84375	0.15625	0.979103	0.0208973
WILD0019013	1	1	1	1	0	0	0.84375	0.15625	0.979103	0.0208973
WILD0019022	1	1	1	1	0	0	0.84375	0.15625	0.979103	0.0208973
WILD0019027	1	1	1	1	0	0	0.84375	0.15625	0.979103	0.0208973
WILD0019045	1	1	1	1	0	0	0.84375	0.15625	0.979103	0.0208973
WILD0019056	1	1	1	1	0	0	0.84375	0.15625	0.979103	0.0208973
WILD0019066	1	1	1	1	0	0	0.84375	0.15625	0.979103	0.0208973
WILD0019086	1	1	1	1	0	0	0.84375	0.15625	0.979103	0.0208973
WILD0019088	1	1	1	1	0	0	0.84375	0.15625	0.979103	0.0208973
WILD0019146	1	1	1	1	0	0	0.84375	0.15625	0.979103	0.0208973
WILD0019158	1	1	1	1	0	0	0.84375	0.15625	0.979103	0.0208973
WILD0019177	1	1	1	1	0	0	0.84375	0.15625	0.979103	0.0208973
WILD0019186	1	1	1	1	0	0	0.84375	0.15625	0.979103	0.0208973
WILD0019193	1	1	1	1	0	0	0.84375	0.15625	0.979103	0.0208973
WILD0019203	1	1	1	1	0	0	0.84375	0.15625	0.979103	0.0208973
WILD0019209	1	1	1	1	0	0	0.84375	0.15625	0.979103	0.0208973
WILD0019230	1	1	1	1	0	0	0.84375	0.15625	0.979103	0.0208973
WILD0019258	1	1	1	1	0	0	0.84375	0.15625	0.979103	0.0208973
WILD0019283	1	1	1	1	0	0	0.84375	0.15625	0.979103	0.0208973
WILD0019309	1	1	1	1	0	0	0.84375	0.15625	0.979103	0.0208973
WILD0019319	1	1	1	1	0	0	0.84375	0.15625	0.979103	0.0208973
WILD0019326	1	1	1	1	0	0	0.84375	0.15625	0.979103	0.0208973
WILD0019334	1	1	1	1	0	0	0.84375	0.15625	0.979103	0.0208973
WILD0019350	1	1	1	1	0	0	0.84375	0.15625	0.979103	0.0208973
WILD0019351	1	1	1	1	0	0	0.84375	0.15625	0.979103	0.0208973
WILD0019360	1	1	1	1	0	0	0.84375	0.15625	0.979103	0.0208973
WILD0019381	1	1	1	1	0	0	0.84375	0.15625	0.979103	0.0208973
WILD0019383	1	1	1	1	0	0	0.84375	0.15625	0.979103	0.0208973
WILD0019395	1	1	1	1	0	0	0.84375	0.15625	0.979103	0.0208973
WILD0019397	1	1	1	1	0	0	0.84375	0.15625	0.979103	0.0208973
WILD0019424	1	1	1	1	0	0	0.84375	0.15625	0.979103	0.0208973
WILD0000920	2	2	2	2	1	1	0.84375	0.15625	0.979103	0.0208973
WILD0001075	2	2	2	2	1	1	0.84375	0.15625	0.979103	0.0208973
WILD0001481	2	2	2	2	1	1	0.84375	0.15625	0.979103	0.0208973
WILD0001621	2	2	2	2	1	1	0.84375	0.15625	0.979103	0.0208973
WILD0001865	2	2	2	2	1	1	0.84375	0.15625	0.979103	0.0208973
WILD0002036	2	2	2	2	1	1	0.84375	0.15625	0.979103	0.0208973
WILD0002088	2	2	2	2	1	1	0.84375	0.15625	0.979103	0.0208973
WILD0002122	2	2	2	2	1	1	0.84375	0.15625	0.979103	0.0208973
WILD0002230	2	2	2	2	1	1	0.84375	0.15625	0.979103	0.0208973
WILD0002498	2	2	2	2	1	1	0.84375	0.15625	0.979103	0.0208973
WILD0002538	2	2	2	2	1	1	0.84375	0.15625	0.979103	0.0208973
WILD0002982	2	2	2	2	1	1	0.84375	0.15625	0.979103	0.0208973
WILD0003275	2	2	2	2	1	1	0.84375	0.15625	0.979103	0.0208973
WILD0003309	2	2	2	2	1	1	0.84375	0.15625	0.979103	0.0208973
WILD0003419	2	2	2	2	1	1	0.84375	0.15625	0.979103	0.0208973
WILD0003424	2	2	2	2	1	1	0.84375	0.15625	0.979103	0.0208973
WILD0003437	2	2	2	2	1	1	0.84375	0.15625	0.979103	0.0208973
WILD0003443	2	2	2	2	1	1	0.84375	0.15625	0.979103	0.0208973
WILD0003927	2	2	2	2	1	1	0.84375	0.15625	0.979103	0.0208973
WILD0004242	2	2	2	2	1	1	0.84375	0.15625	0.979103	0.0208973
WILD0004261	2	2	2	2	1	1	0.84375	0.15625	0.979103	0.0208973
WILD0004280	2	2	2	2	1	1	0.84375	0.15625	0.979103	0.0208973
WILD0004285	2	2	2	2	1	1	0.84375	0.15625	0.979103	0.0208973
WILD0005184	2	2	2	2	1	1	0.84375	0.15625	0.979103	0.0208973
WILD0006386	2	2	2	2	1	1	0.84375	0.15625	0.979103	0.0208973
WILD0002259	3	3	3	3	1	1	0.84375	0.15625	0.979103	0.0208973
WILD0000636	3	3	3	3	2	2	0.84375	0.15625	0.979103	0.0208973
WILD0000811	3	3	3	3	2	2	0.84375	0.15625	0.979103	0.0208973
WILD0000865	3	3	3	3	2	2	0.84375	0.15625	0.979103	0.0208973
WILD0000124	6	5	7	4	3	3	0.79653	0.20347	0.975071	0.0249288
WILD0008068	2	2	1	1	0	1	0.991935	0.00806504	0.972639	0.0273615
WILD0003030	3	3	2	2	1	2	0.991935	0.00806504	0.972639	0.0273615
WILD0001100	4	4	3	3	2	3	0.991935	0.00806504	0.972639	0.0273615
WILD0004745	1	2	1	1	0	0	0.927648	0.072352	0.972639	0.0273615
WILD0002707	2	3	2	2	1	1	0.927648	0.072352	0.972639	0.0273615
WILD0003011	2	3	2	2	1	1	0.927648	0.072352	0.972639	0.0273615
WILD0005246	2	3	2	2	1	1	0.927648	0.072352	0.972639	0.0273615
WILD0002997	2	4	2	2	1	1	0.927648	0.072352	0.972639	0.0273615
WILD0003541	4	2	2	3	1	1	0.861896	0.138104	0.970486	0.0295138
WILD0000981	5	2	2	3	1	1	0.861896	0.138104	0.970486	0.0295138
WILD0001525	4	3	4	2	1	2	0.861896	0.138104	0.970486	0.0295138
WILD0001767	4	2	3	3	1	1	0.800419	0.199581	0.970486	0.0295138
WILD0002265	3	3	5	2	2	1	0.800419	0.199581	0.970486	0.0295138
WILD0000832	5	2	1	3	1	0	0.910045	0.0899547	0.967148	0.0328519
WILD0017600	1	2	0	0	0	0	0.999696	0.000304092	0.965637	0.0343635
WILD0002971	2	3	1	1	1	1	0.999696	0.000304092	0.965637	0.0343635
WILD0009990	2	3	1	1	1	1	0.999696	0.000304092	0.965637	0.0343635
WILD0000286	4	5	3	3	3	3	0.999696	0.000304092	0.965637	0.0343635
WILD0002506	2	2	2	2	0	1	0.83803	0.16197	0.965637	0.0343635
WILD0003447	2	2	2	2	0	1	0.83803	0.16197	0.965637	0.0343635
WILD0001659	3	3	3	3	1	2	0.83803	0.16197	0.965637	0.0343635
WILD0002258	3	3	3	3	1	2	0.83803	0.16197	0.965637	0.0343635
WILD0011575	2	1	0	1	0	0	0.967129	0.0328714	0.963829	0.0361715
WILD0018766	2	1	0	1	0	0	0.967129	0.0328714	0.963829	0.0361715
WILD0018927	2	1	0	1	0	0	0.967129	0.0328714	0.963829	0.0361715
WILD0003527	3	2	1	2	1	1	0.967129	0.0328714	0.963829	0.0361715
WILD0004235	3	2	1	2	1	1	0.967129	0.0328714	0.963829	0.0361715
WILD0006471	3	2	1	2	1	1	0.967129	0.0328714	0.963829	0.0361715
WILD0006234	3	1	1	0	1	0	0.927648	0.072352	0.963829	0.0361715
WILD0001119	4	3	4	3	3	2	0.742124	0.257876	0.963829	0.0361715
WILD0000045	8	7	8	7	7	6	0.742124	0.257876	0.963829	0.0361715
WILD0000096	7	8	6	6	5	6	0.989612	0.0103879	0.959929	0.0400706
WILD0000374	6	6	5	6	3	4	0.923089	0.0769112	0.959929	0.0400706
WILD0000030	9	13	10	8	8	8	0.923089	0.0769112	0.959929	0.0400706
WILD0001116	6	3	4	5	1	1	0.79653	0.20347	0.958238	0.0417616
WILD0001388	5	3	4	4	1	2	0.79653	0.20347	0.958238	0.0417616
WILD0000634	6	4	5	5	2	3	0.79653	0.20347	0.958238	0.0417616
WILD0000217	4	4	4	2	3	3	0.927648	0.072352	0.953916	0.0460836
WILD0000316	6	6	6	4	4	5	0.927648	0.072352	0.953916	0.0460836
WILD0002020	2	2	3	1	1	1	0.81305	0.18695	0.953916	0.0460836
WILD0000590	3	3	4	2	2	2	0.81305	0.18695	0.953916	0.0460836
WILD0000108	4	4	1	3	3	1	0.987139	0.0128607	0.94565	0.0543505
WILD0015437	1	2	2	1	0	0	0.804462	0.195538	0.94565	0.0543505
WILD0011193	2	1	2	0	1	0	0.804462	0.195538	0.94565	0.0543505
WILD0001174	2	3	3	2	1	1	0.804462	0.195538	0.94565	0.0543505
WILD0002449	3	2	2	3	1	1	0.804462	0.195538	0.94565	0.0543505
WILD0001567	4	3	3	4	1	1	0.804462	0.195538	0.94565	0.0543505
WILD0001407	3	2	3	1	2	1	0.804462	0.195538	0.94565	0.0543505
WILD0001966	3	2	3	1	2	1	0.804462	0.195538	0.94565	0.0543505
WILD0000589	4	3	3	4	2	2	0.804462	0.195538	0.94565	0.0543505
WILD0001600	4	2	3	2	1	2	0.808669	0.191331	0.93858	0.0614197
WILD0006534	1	1	0	1	0	0	0.941942	0.0580583	0.932649	0.067351
WILD0010119	1	1	0	1	0	0	0.941942	0.0580583	0.932649	0.067351
WILD0010135	1	1	0	1	0	0	0.941942	0.0580583	0.932649	0.067351
WILD0011347	1	1	0	1	0	0	0.941942	0.0580583	0.932649	0.067351
WILD0011500	1	1	0	1	0	0	0.941942	0.0580583	0.932649	0.067351
WILD0012655	1	1	0	1	0	0	0.941942	0.0580583	0.932649	0.067351
WILD0012669	1	1	0	1	0	0	0.941942	0.0580583	0.932649	0.067351
WILD0013141	1	1	0	1	0	0	0.941942	0.0580583	0.932649	0.067351
WILD0013215	1	1	0	1	0	0	0.941942	0.0580583	0.932649	0.067351
WILD0014890	1	1	0	1	0	0	0.941942	0.0580583	0.932649	0.067351
WILD0014942	1	1	0	1	0	0	0.941942	0.0580583	0.932649	0.067351
WILD0015135	1	1	0	1	0	0	0.941942	0.0580583	0.932649	0.067351
WILD0015170	1	1	0	1	0	0	0.941942	0.0580583	0.932649	0.067351
WILD0015309	1	1	0	1	0	0	0.941942	0.0580583	0.932649	0.067351
WILD0015491	1	1	0	1	0	0	0.941942	0.0580583	0.932649	0.067351
WILD0015522	1	1	0	1	0	0	0.941942	0.0580583	0.932649	0.067351
WILD0016337	1	1	0	1	0	0	0.941942	0.0580583	0.932649	0.067351
WILD0018791	1	1	0	1	0	0	0.941942	0.0580583	0.932649	0.067351
WILD0019040	1	1	0	1	0	0	0.941942	0.0580583	0.932649	0.067351
WILD0019041	1	1	0	1	0	0	0.941942	0.0580583	0.932649	0.067351
WILD0019425	1	1	0	1	0	0	0.941942	0.0580583	0.932649	0.067351
WILD0021627	1	1	0	1	0	0	0.941942	0.0580583	0.932649	0.067351
WILD0021679	1	1	0	1	0	0	0.941942	0.0580583	0.932649	0.067351
WILD0021694	1	1	0	1	0	0	0.941942	0.0580583	0.932649	0.067351
WILD0021703	1	1	0	1	0	0	0.941942	0.0580583	0.932649	0.067351
WILD0021706	1	1	0	1	0	0	0.941942	0.0580583	0.932649	0.067351
WILD0021709	1	1	0	1	0	0	0.941942	0.0580583	0.932649	0.067351
WILD0021744	1	1	0	1	0	0	0.941942	0.0580583	0.932649	0.067351
WILD0021847	1	1	0	1	0	0	0.941942	0.0580583	0.932649	0.067351
WILD0021904	1	1	0	1	0	0	0.941942	0.0580583	0.932649	0.067351
WILD0021927	1	1	0	1	0	0	0.941942	0.0580583	0.932649	0.067351
WILD0021948	1	1	0	1	0	0	0.941942	0.0580583	0.932649	0.067351
WILD0021959	1	1	0	1	0	0	0.941942	0.0580583	0.932649	0.067351
WILD0021963	1	1	0	1	0	0	0.941942	0.0580583	0.932649	0.067351
WILD0022008	1	1	0	1	0	0	0.941942	0.0580583	0.932649	0.067351
WILD0022093	1	1	0	1	0	0	0.941942	0.0580583	0.932649	0.067351
WILD0022139	1	1	0	1	0	0	0.941942	0.0580583	0.932649	0.067351
WILD0022159	1	1	0	1	0	0	0.941942	0.0580583	0.932649	0.067351
WILD0022274	1	1	0	1	0	0	0.941942	0.0580583	0.932649	0.067351
WILD0022322	1	1	0	1	0	0	0.941942	0.0580583	0.932649	0.067351
WILD0022348	1	1	0	1	0	0	0.941942	0.0580583	0.932649	0.067351
WILD0022382	1	1	0	1	0	0	0.941942	0.0580583	0.932649	0.067351
WILD0022391	1	1	0	1	0	0	0.941942	0.0580583	0.932649	0.067351
WILD0022411	1	1	0	1	0	0	0.941942	0.0580583	0.932649	0.067351
WILD0022422	1	1	0	1	0	0	0.941942	0.0580583	0.932649	0.067351
WILD0022460	1	1	0	1	0	0	0.941942	0.0580583	0.932649	0.067351
WILD0022532	1	1	0	1	0	0	0.941942	0.0580583	0.932649	0.067351
WILD0022558	1	1	0	1	0	0	0.941942	0.0580583	0.932649	0.067351
WILD0022561	1	1	0	1	0	0	0.941942	0.0580583	0.932649	0.067351
WILD0022566	1	1	0	1	0	0	0.941942	0.0580583	0.932649	0.067351
WILD0022590	1	1	0	1	0	0	0.941942	0.0580583	0.932649	0.067351
WILD0022662	1	1	0	1	0	0	0.941942	0.0580583	0.932649	0.067351
WILD0022698	1	1	0	1	0	0	0.941942	0.0580583	0.932649	0.067351
WILD0022709	1	1	0	1	0	0	0.941942	0.0580583	0.932649	0.067351
WILD0022710	1	1	0	1	0	0	0.941942	0.0580583	0.932649	0.067351
WILD0022721	1	1	0	1	0	0	0.941942	0.0580583	0.932649	0.067351
WILD0022744	1	1	0	1	0	0	0.941942	0.0580583	0.932649	0.067351
WILD0022752	1	1	0	1	0	0	0.941942	0.0580583	0.932649	0.067351
WILD0022753	1	1	0	1	0	0	0.941942	0.0580583	0.932649	0.067351
WILD0022758	1	1	0	1	0	0	0.941942	0.0580583	0.932649	0.067351
WILD0022765	1	1	0	1	0	0	0.941942	0.0580583	0.932649	0.067351
WILD0022768	1	1	0	1	0	0	0.941942	0.0580583	0.932649	0.067351
WILD0022774	1	1	0	1	0	0	0.941942	0.0580583	0.932649	0.067351
WILD0022782	1	1	0	1	0	0	0.941942	0.0580583	0.932649	0.067351
WILD0022817	1	1	0	1	0	0	0.941942	0.0580583	0.932649	0.067351
WILD0022835	1	1	0	1	0	0	0.941942	0.0580583	0.932649	0.067351
WILD0022844	1	1	0	1	0	0	0.941942	0.0580583	0.932649	0.067351
WILD0022859	1	1	0	1	0	0	0.941942	0.0580583	0.932649	0.067351
WILD0022860	1	1	0	1	0	0	0.941942	0.0580583	0.932649	0.067351
WILD0022869	1	1	0	1	0	0	0.941942	0.0580583	0.932649	0.067351
WILD0022870	1	1	0	1	0	0	0.941942	0.0580583	0.932649	0.067351
WILD0022897	1	1	0	1	0	0	0.941942	0.0580583	0.932649	0.067351
WILD0022988	1	1	0	1	0	0	0.941942	0.0580583	0.932649	0.067351
WILD0022998	1	1	0	1	0	0	0.941942	0.0580583	0.932649	0.067351
WILD0023028	1	1	0	1	0	0	0.941942	0.0580583	0.932649	0.067351
WILD0023074	1	1	0	1	0	0	0.941942	0.0580583	0.932649	0.067351
WILD0023091	1	1	0	1	0	0	0.941942	0.0580583	0.932649	0.067351
WILD0023099	1	1	0	1	0	0	0.941942	0.0580583	0.932649	0.067351
WILD0023105	1	1	0	1	0	0	0.941942	0.0580583	0.932649	0.067351
WILD0023132	1	1	0	1	0	0	0.941942	0.0580583	0.932649	0.067351
WILD0023137	1	1	0	1	0	0	0.941942	0.0580583	0.932649	0.067351
WILD0023188	1	1	0	1	0	0	0.941942	0.0580583	0.932649	0.067351
WILD0023255	1	1	0	1	0	0	0.941942	0.0580583	0.932649	0.067351
WILD0023258	1	1	0	1	0	0	0.941942	0.0580583	0.932649	0.067351
WILD0023268	1	1	0	1	0	0	0.941942	0.0580583	0.932649	0.067351
WILD0023294	1	1	0	1	0	0	0.941942	0.0580583	0.932649	0.067351
WILD0023299	1	1	0	1	0	0	0.941942	0.0580583	0.932649	0.067351
WILD0023321	1	1	0	1	0	0	0.941942	0.0580583	0.932649	0.067351
WILD0023324	1	1	0	1	0	0	0.941942	0.0580583	0.932649	0.067351
WILD0023344	1	1	0	1	0	0	0.941942	0.0580583	0.932649	0.067351
WILD0023364	1	1	0	1	0	0	0.941942	0.0580583	0.932649	0.067351
WILD0023387	1	1	0	1	0	0	0.941942	0.0580583	0.932649	0.067351
WILD0023397	1	1	0	1	0	0	0.941942	0.0580583	0.932649	0.067351
WILD0023405	1	1	0	1	0	0	0.941942	0.0580583	0.932649	0.067351
WILD0023406	1	1	0	1	0	0	0.941942	0.0580583	0.932649	0.067351
WILD0023433	1	1	0	1	0	0	0.941942	0.0580583	0.932649	0.067351
WILD0023436	1	1	0	1	0	0	0.941942	0.0580583	0.932649	0.067351
WILD0023457	1	1	0	1	0	0	0.941942	0.0580583	0.932649	0.067351
WILD0023459	1	1	0	1	0	0	0.941942	0.0580583	0.932649	0.067351
WILD0023474	1	1	0	1	0	0	0.941942	0.0580583	0.932649	0.067351
WILD0023477	1	1	0	1	0	0	0.941942	0.0580583	0.932649	0.067351
WILD0023492	1	1	0	1	0	0	0.941942	0.0580583	0.932649	0.067351
WILD0023496	1	1	0	1	0	0	0.941942	0.0580583	0.932649	0.067351
WILD0023521	1	1	0	1	0	0	0.941942	0.0580583	0.932649	0.067351
WILD0023527	1	1	0	1	0	0	0.941942	0.0580583	0.932649	0.067351
WILD0023560	1	1	0	1	0	0	0.941942	0.0580583	0.932649	0.067351
WILD0000157	2	2	1	2	1	1	0.941942	0.0580583	0.932649	0.067351
WILD0000404	2	2	1	2	1	1	0.941942	0.0580583	0.932649	0.067351
WILD0000789	2	2	1	2	1	1	0.941942	0.0580583	0.932649	0.067351
WILD0001322	2	2	1	2	1	1	0.941942	0.0580583	0.932649	0.067351
WILD0002144	2	2	1	2	1	1	0.941942	0.0580583	0.932649	0.067351
WILD0002177	2	2	1	2	1	1	0.941942	0.0580583	0.932649	0.067351
WILD0002197	2	2	1	2	1	1	0.941942	0.0580583	0.932649	0.067351
WILD0002325	2	2	1	2	1	1	0.941942	0.0580583	0.932649	0.067351
WILD0002511	2	2	1	2	1	1	0.941942	0.0580583	0.932649	0.067351
WILD0002838	2	2	1	2	1	1	0.941942	0.0580583	0.932649	0.067351
WILD0002945	2	2	1	2	1	1	0.941942	0.0580583	0.932649	0.067351
WILD0003261	2	2	1	2	1	1	0.941942	0.0580583	0.932649	0.067351
WILD0003271	2	2	1	2	1	1	0.941942	0.0580583	0.932649	0.067351
WILD0003398	2	2	1	2	1	1	0.941942	0.0580583	0.932649	0.067351
WILD0003585	2	2	1	2	1	1	0.941942	0.0580583	0.932649	0.067351
WILD0003748	2	2	1	2	1	1	0.941942	0.0580583	0.932649	0.067351
WILD0003915	2	2	1	2	1	1	0.941942	0.0580583	0.932649	0.067351
WILD0004110	2	2	1	2	1	1	0.941942	0.0580583	0.932649	0.067351
WILD0005128	2	2	1	2	1	1	0.941942	0.0580583	0.932649	0.067351
WILD0005145	2	2	1	2	1	1	0.941942	0.0580583	0.932649	0.067351
WILD0005153	2	2	1	2	1	1	0.941942	0.0580583	0.932649	0.067351
WILD0005203	2	2	1	2	1	1	0.941942	0.0580583	0.932649	0.067351
WILD0005233	2	2	1	2	1	1	0.941942	0.0580583	0.932649	0.067351
WILD0006446	2	2	1	2	1	1	0.941942	0.0580583	0.932649	0.067351
WILD0006454	2	2	1	2	1	1	0.941942	0.0580583	0.932649	0.067351
WILD0000454	3	3	2	3	2	2	0.941942	0.0580583	0.932649	0.067351
WILD0000616	3	3	2	3	2	2	0.941942	0.0580583	0.932649	0.067351
WILD0001126	3	3	2	3	2	2	0.941942	0.0580583	0.932649	0.067351
WILD0001763	3	3	2	3	2	2	0.941942	0.0580583	0.932649	0.067351
WILD0003033	3	3	2	3	2	2	0.941942	0.0580583	0.932649	0.067351
WILD0000791	4	4	3	4	3	3	0.941942	0.0580583	0.932649	0.067351
WILD0000949	4	4	3	4	3	3	0.941942	0.0580583	0.932649	0.067351
WILD0012296	2	2	0	0	1	0	0.991935	0.00806504	0.930962	0.0690381
WILD0013175	2	2	0	0	1	0	0.991935	0.00806504	0.930962	0.0690381
WILD0003503	2	2	1	0	1	1	0.991935	0.00806504	0.930962	0.0690381
WILD0002964	2	3	1	2	1	1	0.967129	0.0328714	0.930962	0.0690381
WILD0005172	2	2	1	2	0	1	0.927648	0.072352	0.930962	0.0690381
WILD0001092	4	4	3	4	2	3	0.927648	0.072352	0.930962	0.0690381
WILD0004542	1	1	2	1	0	0	0.66491	0.33509	0.930962	0.0690381
WILD0011288	1	1	2	1	0	0	0.66491	0.33509	0.930962	0.0690381
WILD0013264	1	1	2	1	0	0	0.66491	0.33509	0.930962	0.0690381
WILD0016909	1	1	2	1	0	0	0.66491	0.33509	0.930962	0.0690381
WILD0001627	2	2	3	2	1	1	0.66491	0.33509	0.930962	0.0690381
WILD0003008	2	2	3	2	1	1	0.66491	0.33509	0.930962	0.0690381
WILD0003549	2	2	3	2	1	1	0.66491	0.33509	0.930962	0.0690381
WILD0003554	2	2	3	2	1	1	0.66491	0.33509	0.930962	0.0690381
WILD0003574	2	2	3	2	1	1	0.66491	0.33509	0.930962	0.0690381
WILD0002252	3	2	3	3	1	1	0.66491	0.33509	0.930962	0.0690381
WILD0001550	3	3	4	3	2	2	0.66491	0.33509	0.930962	0.0690381
WILD0000411	6	6	5	2	4	5	0.984547	0.0154529	0.930082	0.0699183
WILD0000788	3	4	2	3	1	2	0.955777	0.0442229	0.930082	0.0699183
WILD0001566	4	2	3	4	1	1	0.731674	0.268326	0.930082	0.0699183
WILD0002364	1	2	1	1	1	0	0.901869	0.0981306	0.929821	0.0701787
WILD0010660	1	2	1	1	1	0	0.901869	0.0981306	0.929821	0.0701787
WILD0015201	1	2	1	1	1	0	0.901869	0.0981306	0.929821	0.0701787
WILD0015259	1	2	1	1	1	0	0.901869	0.0981306	0.929821	0.0701787
WILD0004924	2	1	1	1	0	1	0.901869	0.0981306	0.929821	0.0701787
WILD0004978	2	1	1	1	0	1	0.901869	0.0981306	0.929821	0.0701787
WILD0005075	2	1	1	1	0	1	0.901869	0.0981306	0.929821	0.0701787
WILD0006372	2	1	1	1	0	1	0.901869	0.0981306	0.929821	0.0701787
WILD0015293	2	1	1	1	0	1	0.901869	0.0981306	0.929821	0.0701787
WILD0015338	2	1	1	1	0	1	0.901869	0.0981306	0.929821	0.0701787
WILD0015352	2	1	1	1	0	1	0.901869	0.0981306	0.929821	0.0701787
WILD0015426	2	1	1	1	0	1	0.901869	0.0981306	0.929821	0.0701787
WILD0015506	2	1	1	1	0	1	0.901869	0.0981306	0.929821	0.0701787
WILD0000551	3	2	2	2	1	2	0.901869	0.0981306	0.929821	0.0701787
WILD0001533	3	2	2	2	1	2	0.901869	0.0981306	0.929821	0.0701787
WILD0001573	3	2	2	2	1	2	0.901869	0.0981306	0.929821	0.0701787
WILD0002195	3	2	2	2	1	2	0.901869	0.0981306	0.929821	0.0701787
WILD0002305	3	2	2	2	1	2	0.901869	0.0981306	0.929821	0.0701787
WILD0002480	3	2	2	2	1	2	0.901869	0.0981306	0.929821	0.0701787
WILD0002513	3	2	2	2	1	2	0.901869	0.0981306	0.929821	0.0701787
WILD0002577	3	2	2	2	1	2	0.901869	0.0981306	0.929821	0.0701787
WILD0003026	3	2	2	2	1	2	0.901869	0.0981306	0.929821	0.0701787
WILD0001685	4	2	2	2	1	2	0.901869	0.0981306	0.929821	0.0701787
WILD0000959	6	3	3	3	2	3	0.901869	0.0981306	0.929821	0.0701787
WILD0006342	2	2	2	1	2	0	0.83803	0.16197	0.929821	0.0701787
WILD0015657	2	0	1	0	0	0	0.763167	0.236833	0.929821	0.0701787
WILD0003558	3	1	2	1	1	1	0.763167	0.236833	0.929821	0.0701787
WILD0003668	4	1	2	1	1	1	0.763167	0.236833	0.929821	0.0701787
WILD0000118	1	0	0	0	0	0	0.911096	0.0889039	0.920849	0.0791512
WILD0002189	1	0	0	0	0	0	0.911096	0.0889039	0.920849	0.0791512
WILD0002336	1	0	0	0	0	0	0.911096	0.0889039	0.920849	0.0791512
WILD0004180	1	0	0	0	0	0	0.911096	0.0889039	0.920849	0.0791512
WILD0005257	1	0	0	0	0	0	0.911096	0.0889039	0.920849	0.0791512
WILD0005267	1	0	0	0	0	0	0.911096	0.0889039	0.920849	0.0791512
WILD0006024	1	0	0	0	0	0	0.911096	0.0889039	0.920849	0.0791512
WILD0006575	1	0	0	0	0	0	0.911096	0.0889039	0.920849	0.0791512
WILD0006663	1	0	0	0	0	0	0.911096	0.0889039	0.920849	0.0791512
WILD0007259	1	0	0	0	0	0	0.911096	0.0889039	0.920849	0.0791512
WILD0008086	1	0	0	0	0	0	0.911096	0.0889039	0.920849	0.0791512
WILD0008140	1	0	0	0	0	0	0.911096	0.0889039	0.920849	0.0791512
WILD0010304	1	0	0	0	0	0	0.911096	0.0889039	0.920849	0.0791512
WILD0010380	1	0	0	0	0	0	0.911096	0.0889039	0.920849	0.0791512
WILD0011341	1	0	0	0	0	0	0.911096	0.0889039	0.920849	0.0791512
WILD0011444	1	0	0	0	0	0	0.911096	0.0889039	0.920849	0.0791512
WILD0011450	1	0	0	0	0	0	0.911096	0.0889039	0.920849	0.0791512
WILD0011497	1	0	0	0	0	0	0.911096	0.0889039	0.920849	0.0791512
WILD0011813	1	0	0	0	0	0	0.911096	0.0889039	0.920849	0.0791512
WILD0012572	1	0	0	0	0	0	0.911096	0.0889039	0.920849	0.0791512
WILD0012573	1	0	0	0	0	0	0.911096	0.0889039	0.920849	0.0791512
WILD0012585	1	0	0	0	0	0	0.911096	0.0889039	0.920849	0.0791512
WILD0012588	1	0	0	0	0	0	0.911096	0.0889039	0.920849	0.0791512
WILD0012599	1	0	0	0	0	0	0.911096	0.0889039	0.920849	0.0791512
WILD0012621	1	0	0	0	0	0	0.911096	0.0889039	0.920849	0.0791512
WILD0012642	1	0	0	0	0	0	0.911096	0.0889039	0.920849	0.0791512
WILD0012646	1	0	0	0	0	0	0.911096	0.0889039	0.920849	0.0791512
WILD0013138	1	0	0	0	0	0	0.911096	0.0889039	0.920849	0.0791512
WILD0013536	1	0	0	0	0	0	0.911096	0.0889039	0.920849	0.0791512
WILD0013538	1	0	0	0	0	0	0.911096	0.0889039	0.920849	0.0791512
WILD0013548	1	0	0	0	0	0	0.911096	0.0889039	0.920849	0.0791512
WILD0013561	1	0	0	0	0	0	0.911096	0.0889039	0.920849	0.0791512
WILD0013576	1	0	0	0	0	0	0.911096	0.0889039	0.920849	0.0791512
WILD0013587	1	0	0	0	0	0	0.911096	0.0889039	0.920849	0.0791512
WILD0013657	1	0	0	0	0	0	0.911096	0.0889039	0.920849	0.0791512
WILD0013659	1	0	0	0	0	0	0.911096	0.0889039	0.920849	0.0791512
WILD0013668	1	0	0	0	0	0	0.911096	0.0889039	0.920849	0.0791512
WILD0013681	1	0	0	0	0	0	0.911096	0.0889039	0.920849	0.0791512
WILD0013711	1	0	0	0	0	0	0.911096	0.0889039	0.920849	0.0791512
WILD0013714	1	0	0	0	0	0	0.911096	0.0889039	0.920849	0.0791512
WILD0013747	1	0	0	0	0	0	0.911096	0.0889039	0.920849	0.0791512
WILD0013762	1	0	0	0	0	0	0.911096	0.0889039	0.920849	0.0791512
WILD0013769	1	0	0	0	0	0	0.911096	0.0889039	0.920849	0.0791512
WILD0013775	1	0	0	0	0	0	0.911096	0.0889039	0.920849	0.0791512
WILD0013779	1	0	0	0	0	0	0.911096	0.0889039	0.920849	0.0791512
WILD0013787	1	0	0	0	0	0	0.911096	0.0889039	0.920849	0.0791512
WILD0013792	1	0	0	0	0	0	0.911096	0.0889039	0.920849	0.0791512
WILD0014494	1	0	0	0	0	0	0.911096	0.0889039	0.920849	0.0791512
WILD0014550	1	0	0	0	0	0	0.911096	0.0889039	0.920849	0.0791512
WILD0014556	1	0	0	0	0	0	0.911096	0.0889039	0.920849	0.0791512
WILD0014568	1	0	0	0	0	0	0.911096	0.0889039	0.920849	0.0791512
WILD0014569	1	0	0	0	0	0	0.911096	0.0889039	0.920849	0.0791512
WILD0014576	1	0	0	0	0	0	0.911096	0.0889039	0.920849	0.0791512
WILD0014643	1	0	0	0	0	0	0.911096	0.0889039	0.920849	0.0791512
WILD0014697	1	0	0	0	0	0	0.911096	0.0889039	0.920849	0.0791512
WILD0014786	1	0	0	0	0	0	0.911096	0.0889039	0.920849	0.0791512
WILD0014799	1	0	0	0	0	0	0.911096	0.0889039	0.920849	0.0791512
WILD0014800	1	0	0	0	0	0	0.911096	0.0889039	0.920849	0.0791512
WILD0014897	1	0	0	0	0	0	0.911096	0.0889039	0.920849	0.0791512
WILD0014912	1	0	0	0	0	0	0.911096	0.0889039	0.920849	0.0791512
WILD0014914	1	0	0	0	0	0	0.911096	0.0889039	0.920849	0.0791512
WILD0014966	1	0	0	0	0	0	0.911096	0.0889039	0.920849	0.0791512
WILD0014974	1	0	0	0	0	0	0.911096	0.0889039	0.920849	0.0791512
WILD0014982	1	0	0	0	0	0	0.911096	0.0889039	0.920849	0.0791512
WILD0015024	1	0	0	0	0	0	0.911096	0.0889039	0.920849	0.0791512
WILD0015032	1	0	0	0	0	0	0.911096	0.0889039	0.920849	0.0791512
WILD0015043	1	0	0	0	0	0	0.911096	0.0889039	0.920849	0.0791512
WILD0015047	1	0	0	0	0	0	0.911096	0.0889039	0.920849	0.0791512
WILD0015075	1	0	0	0	0	0	0.911096	0.0889039	0.920849	0.0791512
WILD0015082	1	0	0	0	0	0	0.911096	0.0889039	0.920849	0.0791512
WILD0015084	1	0	0	0	0	0	0.911096	0.0889039	0.920849	0.0791512
WILD0015090	1	0	0	0	0	0	0.911096	0.0889039	0.920849	0.0791512
WILD0015116	1	0	0	0	0	0	0.911096	0.0889039	0.920849	0.0791512
WILD0015766	1	0	0	0	0	0	0.911096	0.0889039	0.920849	0.0791512
WILD0015831	1	0	0	0	0	0	0.911096	0.0889039	0.920849	0.0791512
WILD0015859	1	0	0	0	0	0	0.911096	0.0889039	0.920849	0.0791512
WILD0015979	1	0	0	0	0	0	0.911096	0.0889039	0.920849	0.0791512
WILD0015999	1	0	0	0	0	0	0.911096	0.0889039	0.920849	0.0791512
WILD0016000	1	0	0	0	0	0	0.911096	0.0889039	0.920849	0.0791512
WILD0016049	1	0	0	0	0	0	0.911096	0.0889039	0.920849	0.0791512
WILD0016082	1	0	0	0	0	0	0.911096	0.0889039	0.920849	0.0791512
WILD0016105	1	0	0	0	0	0	0.911096	0.0889039	0.920849	0.0791512
WILD0016130	1	0	0	0	0	0	0.911096	0.0889039	0.920849	0.0791512
WILD0016236	1	0	0	0	0	0	0.911096	0.0889039	0.920849	0.0791512
WILD0016239	1	0	0	0	0	0	0.911096	0.0889039	0.920849	0.0791512
WILD0016272	1	0	0	0	0	0	0.911096	0.0889039	0.920849	0.0791512
WILD0016279	1	0	0	0	0	0	0.911096	0.0889039	0.920849	0.0791512
WILD0016289	1	0	0	0	0	0	0.911096	0.0889039	0.920849	0.0791512
WILD0016376	1	0	0	0	0	0	0.911096	0.0889039	0.920849	0.0791512
WILD0016397	1	0	0	0	0	0	0.911096	0.0889039	0.920849	0.0791512
WILD0016409	1	0	0	0	0	0	0.911096	0.0889039	0.920849	0.0791512
WILD0016424	1	0	0	0	0	0	0.911096	0.0889039	0.920849	0.0791512
WILD0016448	1	0	0	0	0	0	0.911096	0.0889039	0.920849	0.0791512
WILD0016461	1	0	0	0	0	0	0.911096	0.0889039	0.920849	0.0791512
WILD0016467	1	0	0	0	0	0	0.911096	0.0889039	0.920849	0.0791512
WILD0016487	1	0	0	0	0	0	0.911096	0.0889039	0.920849	0.0791512
WILD0016723	1	0	0	0	0	0	0.911096	0.0889039	0.920849	0.0791512
WILD0017090	1	0	0	0	0	0	0.911096	0.0889039	0.920849	0.0791512
WILD0017432	1	0	0	0	0	0	0.911096	0.0889039	0.920849	0.0791512
WILD0017434	1	0	0	0	0	0	0.911096	0.0889039	0.920849	0.0791512
WILD0017511	1	0	0	0	0	0	0.911096	0.0889039	0.920849	0.0791512
WILD0017538	1	0	0	0	0	0	0.911096	0.0889039	0.920849	0.0791512
WILD0017659	1	0	0	0	0	0	0.911096	0.0889039	0.920849	0.0791512
WILD0017864	1	0	0	0	0	0	0.911096	0.0889039	0.920849	0.0791512
WILD0017883	1	0	0	0	0	0	0.911096	0.0889039	0.920849	0.0791512
WILD0017935	1	0	0	0	0	0	0.911096	0.0889039	0.920849	0.0791512
WILD0017964	1	0	0	0	0	0	0.911096	0.0889039	0.920849	0.0791512
WILD0018003	1	0	0	0	0	0	0.911096	0.0889039	0.920849	0.0791512
WILD0018212	1	0	0	0	0	0	0.911096	0.0889039	0.920849	0.0791512
WILD0018234	1	0	0	0	0	0	0.911096	0.0889039	0.920849	0.0791512
WILD0018265	1	0	0	0	0	0	0.911096	0.0889039	0.920849	0.0791512
WILD0018270	1	0	0	0	0	0	0.911096	0.0889039	0.920849	0.0791512
WILD0018278	1	0	0	0	0	0	0.911096	0.0889039	0.920849	0.0791512
WILD0018280	1	0	0	0	0	0	0.911096	0.0889039	0.920849	0.0791512
WILD0018299	1	0	0	0	0	0	0.911096	0.0889039	0.920849	0.0791512
WILD0018302	1	0	0	0	0	0	0.911096	0.0889039	0.920849	0.0791512
WILD0018341	1	0	0	0	0	0	0.911096	0.0889039	0.920849	0.0791512
WILD0018354	1	0	0	0	0	0	0.911096	0.0889039	0.920849	0.0791512
WILD0018379	1	0	0	0	0	0	0.911096	0.0889039	0.920849	0.0791512
WILD0018430	1	0	0	0	0	0	0.911096	0.0889039	0.920849	0.0791512
WILD0018452	1	0	0	0	0	0	0.911096	0.0889039	0.920849	0.0791512
WILD0018713	1	0	0	0	0	0	0.911096	0.0889039	0.920849	0.0791512
WILD0018794	1	0	0	0	0	0	0.911096	0.0889039	0.920849	0.0791512
WILD0019060	1	0	0	0	0	0	0.911096	0.0889039	0.920849	0.0791512
WILD0019755	1	0	0	0	0	0	0.911096	0.0889039	0.920849	0.0791512
WILD0019847	1	0	0	0	0	0	0.911096	0.0889039	0.920849	0.0791512
WILD0019876	1	0	0	0	0	0	0.911096	0.0889039	0.920849	0.0791512
WILD0019878	1	0	0	0	0	0	0.911096	0.0889039	0.920849	0.0791512
WILD0019893	1	0	0	0	0	0	0.911096	0.0889039	0.920849	0.0791512
WILD0019901	1	0	0	0	0	0	0.911096	0.0889039	0.920849	0.0791512
WILD0019937	1	0	0	0	0	0	0.911096	0.0889039	0.920849	0.0791512
WILD0019967	1	0	0	0	0	0	0.911096	0.0889039	0.920849	0.0791512
WILD0019973	1	0	0	0	0	0	0.911096	0.0889039	0.920849	0.0791512
WILD0019982	1	0	0	0	0	0	0.911096	0.0889039	0.920849	0.0791512
WILD0019984	1	0	0	0	0	0	0.911096	0.0889039	0.920849	0.0791512
WILD0019988	1	0	0	0	0	0	0.911096	0.0889039	0.920849	0.0791512
WILD0019989	1	0	0	0	0	0	0.911096	0.0889039	0.920849	0.0791512
WILD0019994	1	0	0	0	0	0	0.911096	0.0889039	0.920849	0.0791512
WILD0019997	1	0	0	0	0	0	0.911096	0.0889039	0.920849	0.0791512
WILD0019999	1	0	0	0	0	0	0.911096	0.0889039	0.920849	0.0791512
WILD0020004	1	0	0	0	0	0	0.911096	0.0889039	0.920849	0.0791512
WILD0020005	1	0	0	0	0	0	0.911096	0.0889039	0.920849	0.0791512
WILD0020010	1	0	0	0	0	0	0.911096	0.0889039	0.920849	0.0791512
WILD0020020	1	0	0	0	0	0	0.911096	0.0889039	0.920849	0.0791512
WILD0020022	1	0	0	0	0	0	0.911096	0.0889039	0.920849	0.0791512
WILD0020029	1	0	0	0	0	0	0.911096	0.0889039	0.920849	0.0791512
WILD0020033	1	0	0	0	0	0	0.911096	0.0889039	0.920849	0.0791512
WILD0020034	1	0	0	0	0	0	0.911096	0.0889039	0.920849	0.0791512
WILD0020036	1	0	0	0	0	0	0.911096	0.0889039	0.920849	0.0791512
WILD0020037	1	0	0	0	0	0	0.911096	0.0889039	0.920849	0.0791512
WILD0020039	1	0	0	0	0	0	0.911096	0.0889039	0.920849	0.0791512
WILD0020042	1	0	0	0	0	0	0.911096	0.0889039	0.920849	0.0791512
WILD0020044	1	0	0	0	0	0	0.911096	0.0889039	0.920849	0.0791512
WILD0020045	1	0	0	0	0	0	0.911096	0.0889039	0.920849	0.0791512
WILD0020046	1	0	0	0	0	0	0.911096	0.0889039	0.920849	0.0791512
WILD0020050	1	0	0	0	0	0	0.911096	0.0889039	0.920849	0.0791512
WILD0020052	1	0	0	0	0	0	0.911096	0.0889039	0.920849	0.0791512
WILD0020057	1	0	0	0	0	0	0.911096	0.0889039	0.920849	0.0791512
WILD0020058	1	0	0	0	0	0	0.911096	0.0889039	0.920849	0.0791512
WILD0020063	1	0	0	0	0	0	0.911096	0.0889039	0.920849	0.0791512
WILD0020069	1	0	0	0	0	0	0.911096	0.0889039	0.920849	0.0791512
WILD0020071	1	0	0	0	0	0	0.911096	0.0889039	0.920849	0.0791512
WILD0020074	1	0	0	0	0	0	0.911096	0.0889039	0.920849	0.0791512
WILD0020077	1	0	0	0	0	0	0.911096	0.0889039	0.920849	0.0791512
WILD0020079	1	0	0	0	0	0	0.911096	0.0889039	0.920849	0.0791512
WILD0020082	1	0	0	0	0	0	0.911096	0.0889039	0.920849	0.0791512
WILD0020084	1	0	0	0	0	0	0.911096	0.0889039	0.920849	0.0791512
WILD0020085	1	0	0	0	0	0	0.911096	0.0889039	0.920849	0.0791512
WILD0020096	1	0	0	0	0	0	0.911096	0.0889039	0.920849	0.0791512
WILD0020106	1	0	0	0	0	0	0.911096	0.0889039	0.920849	0.0791512
WILD0020113	1	0	0	0	0	0	0.911096	0.0889039	0.920849	0.0791512
WILD0020116	1	0	0	0	0	0	0.911096	0.0889039	0.920849	0.0791512
WILD0020122	1	0	0	0	0	0	0.911096	0.0889039	0.920849	0.0791512
WILD0020126	1	0	0	0	0	0	0.911096	0.0889039	0.920849	0.0791512
WILD0020128	1	0	0	0	0	0	0.911096	0.0889039	0.920849	0.0791512
WILD0020129	1	0	0	0	0	0	0.911096	0.0889039	0.920849	0.0791512
WILD0020131	1	0	0	0	0	0	0.911096	0.0889039	0.920849	0.0791512
WILD0020202	1	0	0	0	0	0	0.911096	0.0889039	0.920849	0.0791512
WILD0020706	1	0	0	0	0	0	0.911096	0.0889039	0.920849	0.0791512
WILD0020884	1	0	0	0	0	0	0.911096	0.0889039	0.920849	0.0791512
WILD0020911	1	0	0	0	0	0	0.911096	0.0889039	0.920849	0.0791512
WILD0021485	1	0	0	0	0	0	0.911096	0.0889039	0.920849	0.0791512
WILD0021571	1	0	0	0	0	0	0.911096	0.0889039	0.920849	0.0791512
WILD0021599	1	0	0	0	0	0	0.911096	0.0889039	0.920849	0.0791512
WILD0021616	1	0	0	0	0	0	0.911096	0.0889039	0.920849	0.0791512
WILD0021619	1	0	0	0	0	0	0.911096	0.0889039	0.920849	0.0791512
WILD0021642	1	0	0	0	0	0	0.911096	0.0889039	0.920849	0.0791512
WILD0021646	1	0	0	0	0	0	0.911096	0.0889039	0.920849	0.0791512
WILD0021662	1	0	0	0	0	0	0.911096	0.0889039	0.920849	0.0791512
WILD0023385	1	0	0	0	0	0	0.911096	0.0889039	0.920849	0.0791512
WILD0024695	1	0	0	0	0	0	0.911096	0.0889039	0.920849	0.0791512
WILD0024696	1	0	0	0	0	0	0.911096	0.0889039	0.920849	0.0791512
WILD0024718	1	0	0	0	0	0	0.911096	0.0889039	0.920849	0.0791512
WILD0024785	1	0	0	0	0	0	0.911096	0.0889039	0.920849	0.0791512
WILD0024800	1	0	0	0	0	0	0.911096	0.0889039	0.920849	0.0791512
WILD0024868	1	0	0	0	0	0	0.911096	0.0889039	0.920849	0.0791512
WILD0024872	1	0	0	0	0	0	0.911096	0.0889039	0.920849	0.0791512
WILD0024934	1	0	0	0	0	0	0.911096	0.0889039	0.920849	0.0791512
WILD0024955	1	0	0	0	0	0	0.911096	0.0889039	0.920849	0.0791512
WILD0024967	1	0	0	0	0	0	0.911096	0.0889039	0.920849	0.0791512
WILD0024971	1	0	0	0	0	0	0.911096	0.0889039	0.920849	0.0791512
WILD0024982	1	0	0	0	0	0	0.911096	0.0889039	0.920849	0.0791512
WILD0024990	1	0	0	0	0	0	0.911096	0.0889039	0.920849	0.0791512
WILD0025066	1	0	0	0	0	0	0.911096	0.0889039	0.920849	0.0791512
WILD0025109	1	0	0	0	0	0	0.911096	0.0889039	0.920849	0.0791512
WILD0025178	1	0	0	0	0	0	0.911096	0.0889039	0.920849	0.0791512
WILD0025181	1	0	0	0	0	0	0.911096	0.0889039	0.920849	0.0791512
WILD0025186	1	0	0	0	0	0	0.911096	0.0889039	0.920849	0.0791512
WILD0025212	1	0	0	0	0	0	0.911096	0.0889039	0.920849	0.0791512
WILD0025230	1	0	0	0	0	0	0.911096	0.0889039	0.920849	0.0791512
WILD0025234	1	0	0	0	0	0	0.911096	0.0889039	0.920849	0.0791512
WILD0025249	1	0	0	0	0	0	0.911096	0.0889039	0.920849	0.0791512
WILD0025250	1	0	0	0	0	0	0.911096	0.0889039	0.920849	0.0791512
WILD0025261	1	0	0	0	0	0	0.911096	0.0889039	0.920849	0.0791512
WILD0025303	1	0	0	0	0	0	0.911096	0.0889039	0.920849	0.0791512
WILD0025310	1	0	0	0	0	0	0.911096	0.0889039	0.920849	0.0791512
WILD0025338	1	0	0	0	0	0	0.911096	0.0889039	0.920849	0.0791512
WILD0025371	1	0	0	0	0	0	0.911096	0.0889039	0.920849	0.0791512
WILD0025372	1	0	0	0	0	0	0.911096	0.0889039	0.920849	0.0791512
WILD0025379	1	0	0	0	0	0	0.911096	0.0889039	0.920849	0.0791512
WILD0025381	1	0	0	0	0	0	0.911096	0.0889039	0.920849	0.0791512
WILD0025542	1	0	0	0	0	0	0.911096	0.0889039	0.920849	0.0791512
WILD0025582	1	0	0	0	0	0	0.911096	0.0889039	0.920849	0.0791512
WILD0025616	1	0	0	0	0	0	0.911096	0.0889039	0.920849	0.0791512
WILD0025617	1	0	0	0	0	0	0.911096	0.0889039	0.920849	0.0791512
WILD0025647	1	0	0	0	0	0	0.911096	0.0889039	0.920849	0.0791512
WILD0025710	1	0	0	0	0	0	0.911096	0.0889039	0.920849	0.0791512
WILD0025846	1	0	0	0	0	0	0.911096	0.0889039	0.920849	0.0791512
WILD0025881	1	0	0	0	0	0	0.911096	0.0889039	0.920849	0.0791512
WILD0025882	1	0	0	0	0	0	0.911096	0.0889039	0.920849	0.0791512
WILD0025883	1	0	0	0	0	0	0.911096	0.0889039	0.920849	0.0791512
WILD0025884	1	0	0	0	0	0	0.911096	0.0889039	0.920849	0.0791512
WILD0025894	1	0	0	0	0	0	0.911096	0.0889039	0.920849	0.0791512
WILD0025895	1	0	0	0	0	0	0.911096	0.0889039	0.920849	0.0791512
WILD0025896	1	0	0	0	0	0	0.911096	0.0889039	0.920849	0.0791512
WILD0025897	1	0	0	0	0	0	0.911096	0.0889039	0.920849	0.0791512
WILD0025902	1	0	0	0	0	0	0.911096	0.0889039	0.920849	0.0791512
WILD0025903	1	0	0	0	0	0	0.911096	0.0889039	0.920849	0.0791512
WILD0025905	1	0	0	0	0	0	0.911096	0.0889039	0.920849	0.0791512
WILD0025913	1	0	0	0	0	0	0.911096	0.0889039	0.920849	0.0791512
WILD0025917	1	0	0	0	0	0	0.911096	0.0889039	0.920849	0.0791512
WILD0025919	1	0	0	0	0	0	0.911096	0.0889039	0.920849	0.0791512
WILD0025923	1	0	0	0	0	0	0.911096	0.0889039	0.920849	0.0791512
WILD0025929	1	0	0	0	0	0	0.911096	0.0889039	0.920849	0.0791512
WILD0025931	1	0	0	0	0	0	0.911096	0.0889039	0.920849	0.0791512
WILD0025936	1	0	0	0	0	0	0.911096	0.0889039	0.920849	0.0791512
WILD0025942	1	0	0	0	0	0	0.911096	0.0889039	0.920849	0.0791512
WILD0029350	1	0	0	0	0	0	0.911096	0.0889039	0.920849	0.0791512
WILD0029368	1	0	0	0	0	0	0.911096	0.0889039	0.920849	0.0791512
WILD0029372	1	0	0	0	0	0	0.911096	0.0889039	0.920849	0.0791512
WILD0029384	1	0	0	0	0	0	0.911096	0.0889039	0.920849	0.0791512
WILD0029409	1	0	0	0	0	0	0.911096	0.0889039	0.920849	0.0791512
WILD0029410	1	0	0	0	0	0	0.911096	0.0889039	0.920849	0.0791512
WILD0029443	1	0	0	0	0	0	0.911096	0.0889039	0.920849	0.0791512
WILD0029448	1	0	0	0	0	0	0.911096	0.0889039	0.920849	0.0791512
WILD0030921	1	0	0	0	0	0	0.911096	0.0889039	0.920849	0.0791512
WILD0032045	1	0	0	0	0	0	0.911096	0.0889039	0.920849	0.0791512
WILD0033550	1	0	0	0	0	0	0.911096	0.0889039	0.920849	0.0791512
WILD0034969	1	0	0	0	0	0	0.911096	0.0889039	0.920849	0.0791512
WILD0034988	1	0	0	0	0	0	0.911096	0.0889039	0.920849	0.0791512
WILD0035000	1	0	0	0	0	0	0.911096	0.0889039	0.920849	0.0791512
WILD0035005	1	0	0	0	0	0	0.911096	0.0889039	0.920849	0.0791512
WILD0035068	1	0	0	0	0	0	0.911096	0.0889039	0.920849	0.0791512
WILD0035094	1	0	0	0	0	0	0.911096	0.0889039	0.920849	0.0791512
WILD0035117	1	0	0	0	0	0	0.911096	0.0889039	0.920849	0.0791512
WILD0035120	1	0	0	0	0	0	0.911096	0.0889039	0.920849	0.0791512
WILD0035154	1	0	0	0	0	0	0.911096	0.0889039	0.920849	0.0791512
WILD0035171	1	0	0	0	0	0	0.911096	0.0889039	0.920849	0.0791512
WILD0035219	1	0	0	0	0	0	0.911096	0.0889039	0.920849	0.0791512
WILD0035254	1	0	0	0	0	0	0.911096	0.0889039	0.920849	0.0791512
WILD0035277	1	0	0	0	0	0	0.911096	0.0889039	0.920849	0.0791512
WILD0035418	1	0	0	0	0	0	0.911096	0.0889039	0.920849	0.0791512
WILD0035427	1	0	0	0	0	0	0.911096	0.0889039	0.920849	0.0791512
WILD0035439	1	0	0	0	0	0	0.911096	0.0889039	0.920849	0.0791512
WILD0035496	1	0	0	0	0	0	0.911096	0.0889039	0.920849	0.0791512
WILD0035545	1	0	0	0	0	0	0.911096	0.0889039	0.920849	0.0791512
WILD0035610	1	0	0	0	0	0	0.911096	0.0889039	0.920849	0.0791512
WILD0035635	1	0	0	0	0	0	0.911096	0.0889039	0.920849	0.0791512
WILD0035636	1	0	0	0	0	0	0.911096	0.0889039	0.920849	0.0791512
WILD0035639	1	0	0	0	0	0	0.911096	0.0889039	0.920849	0.0791512
WILD0035648	1	0	0	0	0	0	0.911096	0.0889039	0.920849	0.0791512
WILD0035805	1	0	0	0	0	0	0.911096	0.0889039	0.920849	0.0791512
WILD0035827	1	0	0	0	0	0	0.911096	0.0889039	0.920849	0.0791512
WILD0035907	1	0	0	0	0	0	0.911096	0.0889039	0.920849	0.0791512
WILD0035931	1	0	0	0	0	0	0.911096	0.0889039	0.920849	0.0791512
WILD0035976	1	0	0	0	0	0	0.911096	0.0889039	0.920849	0.0791512
WILD0035977	1	0	0	0	0	0	0.911096	0.0889039	0.920849	0.0791512
WILD0036030	1	0	0	0	0	0	0.911096	0.0889039	0.920849	0.0791512
WILD0036075	1	0	0	0	0	0	0.911096	0.0889039	0.920849	0.0791512
WILD0036113	1	0	0	0	0	0	0.911096	0.0889039	0.920849	0.0791512
WILD0036139	1	0	0	0	0	0	0.911096	0.0889039	0.920849	0.0791512
WILD0036173	1	0	0	0	0	0	0.911096	0.0889039	0.920849	0.0791512
WILD0036188	1	0	0	0	0	0	0.911096	0.0889039	0.920849	0.0791512
WILD0036191	1	0	0	0	0	0	0.911096	0.0889039	0.920849	0.0791512
WILD0036223	1	0	0	0	0	0	0.911096	0.0889039	0.920849	0.0791512
WILD0036230	1	0	0	0	0	0	0.911096	0.0889039	0.920849	0.0791512
WILD0036256	1	0	0	0	0	0	0.911096	0.0889039	0.920849	0.0791512
WILD0036267	1	0	0	0	0	0	0.911096	0.0889039	0.920849	0.0791512
WILD0036273	1	0	0	0	0	0	0.911096	0.0889039	0.920849	0.0791512
WILD0036326	1	0	0	0	0	0	0.911096	0.0889039	0.920849	0.0791512
WILD0036387	1	0	0	0	0	0	0.911096	0.0889039	0.920849	0.0791512
WILD0036410	1	0	0	0	0	0	0.911096	0.0889039	0.920849	0.0791512
WILD0036434	1	0	0	0	0	0	0.911096	0.0889039	0.920849	0.0791512
WILD0036556	1	0	0	0	0	0	0.911096	0.0889039	0.920849	0.0791512
WILD0036577	1	0	0	0	0	0	0.911096	0.0889039	0.920849	0.0791512
WILD0036674	1	0	0	0	0	0	0.911096	0.0889039	0.920849	0.0791512
WILD0036724	1	0	0	0	0	0	0.911096	0.0889039	0.920849	0.0791512
WILD0036770	1	0	0	0	0	0	0.911096	0.0889039	0.920849	0.0791512
WILD0036804	1	0	0	0	0	0	0.911096	0.0889039	0.920849	0.0791512
WILD0036917	1	0	0	0	0	0	0.911096	0.0889039	0.920849	0.0791512
WILD0036940	1	0	0	0	0	0	0.911096	0.0889039	0.920849	0.0791512
WILD0037067	1	0	0	0	0	0	0.911096	0.0889039	0.920849	0.0791512
WILD0037078	1	0	0	0	0	0	0.911096	0.0889039	0.920849	0.0791512
WILD0037079	1	0	0	0	0	0	0.911096	0.0889039	0.920849	0.0791512
WILD0037085	1	0	0	0	0	0	0.911096	0.0889039	0.920849	0.0791512
WILD0037098	1	0	0	0	0	0	0.911096	0.0889039	0.920849	0.0791512
WILD0037103	1	0	0	0	0	0	0.911096	0.0889039	0.920849	0.0791512
WILD0037114	1	0	0	0	0	0	0.911096	0.0889039	0.920849	0.0791512
WILD0037125	1	0	0	0	0	0	0.911096	0.0889039	0.920849	0.0791512
WILD0037128	1	0	0	0	0	0	0.911096	0.0889039	0.920849	0.0791512
WILD0037141	1	0	0	0	0	0	0.911096	0.0889039	0.920849	0.0791512
WILD0037145	1	0	0	0	0	0	0.911096	0.0889039	0.920849	0.0791512
WILD0037156	1	0	0	0	0	0	0.911096	0.0889039	0.920849	0.0791512
WILD0037164	1	0	0	0	0	0	0.911096	0.0889039	0.920849	0.0791512
WILD0037167	1	0	0	0	0	0	0.911096	0.0889039	0.920849	0.0791512
WILD0037174	1	0	0	0	0	0	0.911096	0.0889039	0.920849	0.0791512
WILD0037182	1	0	0	0	0	0	0.911096	0.0889039	0.920849	0.0791512
WILD0037195	1	0	0	0	0	0	0.911096	0.0889039	0.920849	0.0791512
WILD0037206	1	0	0	0	0	0	0.911096	0.0889039	0.920849	0.0791512
WILD0037218	1	0	0	0	0	0	0.911096	0.0889039	0.920849	0.0791512
WILD0037225	1	0	0	0	0	0	0.911096	0.0889039	0.920849	0.0791512
WILD0037228	1	0	0	0	0	0	0.911096	0.0889039	0.920849	0.0791512
WILD0037229	1	0	0	0	0	0	0.911096	0.0889039	0.920849	0.0791512
WILD0037249	1	0	0	0	0	0	0.911096	0.0889039	0.920849	0.0791512
WILD0037266	1	0	0	0	0	0	0.911096	0.0889039	0.920849	0.0791512
WILD0037267	1	0	0	0	0	0	0.911096	0.0889039	0.920849	0.0791512
WILD0037294	1	0	0	0	0	0	0.911096	0.0889039	0.920849	0.0791512
WILD0037297	1	0	0	0	0	0	0.911096	0.0889039	0.920849	0.0791512
WILD0037304	1	0	0	0	0	0	0.911096	0.0889039	0.920849	0.0791512
WILD0037309	1	0	0	0	0	0	0.911096	0.0889039	0.920849	0.0791512
WILD0037310	1	0	0	0	0	0	0.911096	0.0889039	0.920849	0.0791512
WILD0037327	1	0	0	0	0	0	0.911096	0.0889039	0.920849	0.0791512
WILD0037334	1	0	0	0	0	0	0.911096	0.0889039	0.920849	0.0791512
WILD0037336	1	0	0	0	0	0	0.911096	0.0889039	0.920849	0.0791512
WILD0037341	1	0	0	0	0	0	0.911096	0.0889039	0.920849	0.0791512
WILD0037354	1	0	0	0	0	0	0.911096	0.0889039	0.920849	0.0791512
WILD0037355	1	0	0	0	0	0	0.911096	0.0889039	0.920849	0.0791512
WILD0037361	1	0	0	0	0	0	0.911096	0.0889039	0.920849	0.0791512
WILD0037362	1	0	0	0	0	0	0.911096	0.0889039	0.920849	0.0791512
WILD0037380	1	0	0	0	0	0	0.911096	0.0889039	0.920849	0.0791512
WILD0037390	1	0	0	0	0	0	0.911096	0.0889039	0.920849	0.0791512
WILD0037392	1	0	0	0	0	0	0.911096	0.0889039	0.920849	0.0791512
WILD0037397	1	0	0	0	0	0	0.911096	0.0889039	0.920849	0.0791512
WILD0001429	2	0	0	0	0	0	0.911096	0.0889039	0.920849	0.0791512
WILD0006894	2	0	0	0	0	0	0.911096	0.0889039	0.920849	0.0791512
WILD0013720	2	0	0	0	0	0	0.911096	0.0889039	0.920849	0.0791512
WILD0017005	2	0	0	0	0	0	0.911096	0.0889039	0.920849	0.0791512
WILD0017433	2	0	0	0	0	0	0.911096	0.0889039	0.920849	0.0791512
WILD0027776	2	0	0	0	0	0	0.911096	0.0889039	0.920849	0.0791512
WILD0027777	2	0	0	0	0	0	0.911096	0.0889039	0.920849	0.0791512
WILD0027778	2	0	0	0	0	0	0.911096	0.0889039	0.920849	0.0791512
WILD0027779	2	0	0	0	0	0	0.911096	0.0889039	0.920849	0.0791512
WILD0027780	2	0	0	0	0	0	0.911096	0.0889039	0.920849	0.0791512
WILD0028969	2	0	0	0	0	0	0.911096	0.0889039	0.920849	0.0791512
WILD0028970	2	0	0	0	0	0	0.911096	0.0889039	0.920849	0.0791512
WILD0028971	2	0	0	0	0	0	0.911096	0.0889039	0.920849	0.0791512
WILD0028972	2	0	0	0	0	0	0.911096	0.0889039	0.920849	0.0791512
WILD0028973	2	0	0	0	0	0	0.911096	0.0889039	0.920849	0.0791512
WILD0028974	2	0	0	0	0	0	0.911096	0.0889039	0.920849	0.0791512
WILD0028975	2	0	0	0	0	0	0.911096	0.0889039	0.920849	0.0791512
WILD0028976	2	0	0	0	0	0	0.911096	0.0889039	0.920849	0.0791512
WILD0028977	2	0	0	0	0	0	0.911096	0.0889039	0.920849	0.0791512
WILD0028978	2	0	0	0	0	0	0.911096	0.0889039	0.920849	0.0791512
WILD0028979	2	0	0	0	0	0	0.911096	0.0889039	0.920849	0.0791512
WILD0028980	2	0	0	0	0	0	0.911096	0.0889039	0.920849	0.0791512
WILD0028981	2	0	0	0	0	0	0.911096	0.0889039	0.920849	0.0791512
WILD0028982	2	0	0	0	0	0	0.911096	0.0889039	0.920849	0.0791512
WILD0028983	2	0	0	0	0	0	0.911096	0.0889039	0.920849	0.0791512
WILD0028984	2	0	0	0	0	0	0.911096	0.0889039	0.920849	0.0791512
WILD0020948	3	0	0	0	0	0	0.911096	0.0889039	0.920849	0.0791512
WILD0021368	3	0	0	0	0	0	0.911096	0.0889039	0.920849	0.0791512
WILD0021369	3	0	0	0	0	0	0.911096	0.0889039	0.920849	0.0791512
WILD0000561	2	1	1	1	1	1	0.911096	0.0889039	0.920849	0.0791512
WILD0000675	2	1	1	1	1	1	0.911096	0.0889039	0.920849	0.0791512
WILD0000703	2	1	1	1	1	1	0.911096	0.0889039	0.920849	0.0791512
WILD0000808	2	1	1	1	1	1	0.911096	0.0889039	0.920849	0.0791512
WILD0000922	2	1	1	1	1	1	0.911096	0.0889039	0.920849	0.0791512
WILD0001028	2	1	1	1	1	1	0.911096	0.0889039	0.920849	0.0791512
WILD0001057	2	1	1	1	1	1	0.911096	0.0889039	0.920849	0.0791512
WILD0001121	2	1	1	1	1	1	0.911096	0.0889039	0.920849	0.0791512
WILD0001175	2	1	1	1	1	1	0.911096	0.0889039	0.920849	0.0791512
WILD0001217	2	1	1	1	1	1	0.911096	0.0889039	0.920849	0.0791512
WILD0001268	2	1	1	1	1	1	0.911096	0.0889039	0.920849	0.0791512
WILD0001463	2	1	1	1	1	1	0.911096	0.0889039	0.920849	0.0791512
WILD0001483	2	1	1	1	1	1	0.911096	0.0889039	0.920849	0.0791512
WILD0001521	2	1	1	1	1	1	0.911096	0.0889039	0.920849	0.0791512
WILD0001543	2	1	1	1	1	1	0.911096	0.0889039	0.920849	0.0791512
WILD0001585	2	1	1	1	1	1	0.911096	0.0889039	0.920849	0.0791512
WILD0001591	2	1	1	1	1	1	0.911096	0.0889039	0.920849	0.0791512
WILD0001593	2	1	1	1	1	1	0.911096	0.0889039	0.920849	0.0791512
WILD0001608	2	1	1	1	1	1	0.911096	0.0889039	0.920849	0.0791512
WILD0001614	2	1	1	1	1	1	0.911096	0.0889039	0.920849	0.0791512
WILD0001665	2	1	1	1	1	1	0.911096	0.0889039	0.920849	0.0791512
WILD0001672	2	1	1	1	1	1	0.911096	0.0889039	0.920849	0.0791512
WILD0001782	2	1	1	1	1	1	0.911096	0.0889039	0.920849	0.0791512
WILD0001804	2	1	1	1	1	1	0.911096	0.0889039	0.920849	0.0791512
WILD0001831	2	1	1	1	1	1	0.911096	0.0889039	0.920849	0.0791512
WILD0001922	2	1	1	1	1	1	0.911096	0.0889039	0.920849	0.0791512
WILD0002018	2	1	1	1	1	1	0.911096	0.0889039	0.920849	0.0791512
WILD0002021	2	1	1	1	1	1	0.911096	0.0889039	0.920849	0.0791512
WILD0002076	2	1	1	1	1	1	0.911096	0.0889039	0.920849	0.0791512
WILD0002096	2	1	1	1	1	1	0.911096	0.0889039	0.920849	0.0791512
WILD0002196	2	1	1	1	1	1	0.911096	0.0889039	0.920849	0.0791512
WILD0002204	2	1	1	1	1	1	0.911096	0.0889039	0.920849	0.0791512
WILD0002223	2	1	1	1	1	1	0.911096	0.0889039	0.920849	0.0791512
WILD0002314	2	1	1	1	1	1	0.911096	0.0889039	0.920849	0.0791512
WILD0002322	2	1	1	1	1	1	0.911096	0.0889039	0.920849	0.0791512
WILD0002350	2	1	1	1	1	1	0.911096	0.0889039	0.920849	0.0791512
WILD0002357	2	1	1	1	1	1	0.911096	0.0889039	0.920849	0.0791512
WILD0002401	2	1	1	1	1	1	0.911096	0.0889039	0.920849	0.0791512
WILD0002454	2	1	1	1	1	1	0.911096	0.0889039	0.920849	0.0791512
WILD0002593	2	1	1	1	1	1	0.911096	0.0889039	0.920849	0.0791512
WILD0002647	2	1	1	1	1	1	0.911096	0.0889039	0.920849	0.0791512
WILD0002653	2	1	1	1	1	1	0.911096	0.0889039	0.920849	0.0791512
WILD0002654	2	1	1	1	1	1	0.911096	0.0889039	0.920849	0.0791512
WILD0002659	2	1	1	1	1	1	0.911096	0.0889039	0.920849	0.0791512
WILD0002730	2	1	1	1	1	1	0.911096	0.0889039	0.920849	0.0791512
WILD0002755	2	1	1	1	1	1	0.911096	0.0889039	0.920849	0.0791512
WILD0002783	2	1	1	1	1	1	0.911096	0.0889039	0.920849	0.0791512
WILD0002875	2	1	1	1	1	1	0.911096	0.0889039	0.920849	0.0791512
WILD0002890	2	1	1	1	1	1	0.911096	0.0889039	0.920849	0.0791512
WILD0002929	2	1	1	1	1	1	0.911096	0.0889039	0.920849	0.0791512
WILD0003058	2	1	1	1	1	1	0.911096	0.0889039	0.920849	0.0791512
WILD0003112	2	1	1	1	1	1	0.911096	0.0889039	0.920849	0.0791512
WILD0003174	2	1	1	1	1	1	0.911096	0.0889039	0.920849	0.0791512
WILD0003218	2	1	1	1	1	1	0.911096	0.0889039	0.920849	0.0791512
WILD0003292	2	1	1	1	1	1	0.911096	0.0889039	0.920849	0.0791512
WILD0003312	2	1	1	1	1	1	0.911096	0.0889039	0.920849	0.0791512
WILD0003375	2	1	1	1	1	1	0.911096	0.0889039	0.920849	0.0791512
WILD0003379	2	1	1	1	1	1	0.911096	0.0889039	0.920849	0.0791512
WILD0003386	2	1	1	1	1	1	0.911096	0.0889039	0.920849	0.0791512
WILD0003421	2	1	1	1	1	1	0.911096	0.0889039	0.920849	0.0791512
WILD0003687	2	1	1	1	1	1	0.911096	0.0889039	0.920849	0.0791512
WILD0003795	2	1	1	1	1	1	0.911096	0.0889039	0.920849	0.0791512
WILD0003856	2	1	1	1	1	1	0.911096	0.0889039	0.920849	0.0791512
WILD0003895	2	1	1	1	1	1	0.911096	0.0889039	0.920849	0.0791512
WILD0004002	2	1	1	1	1	1	0.911096	0.0889039	0.920849	0.0791512
WILD0004003	2	1	1	1	1	1	0.911096	0.0889039	0.920849	0.0791512
WILD0004041	2	1	1	1	1	1	0.911096	0.0889039	0.920849	0.0791512
WILD0004092	2	1	1	1	1	1	0.911096	0.0889039	0.920849	0.0791512
WILD0004106	2	1	1	1	1	1	0.911096	0.0889039	0.920849	0.0791512
WILD0004121	2	1	1	1	1	1	0.911096	0.0889039	0.920849	0.0791512
WILD0004139	2	1	1	1	1	1	0.911096	0.0889039	0.920849	0.0791512
WILD0004196	2	1	1	1	1	1	0.911096	0.0889039	0.920849	0.0791512
WILD0004238	2	1	1	1	1	1	0.911096	0.0889039	0.920849	0.0791512
WILD0004269	2	1	1	1	1	1	0.911096	0.0889039	0.920849	0.0791512
WILD0004448	2	1	1	1	1	1	0.911096	0.0889039	0.920849	0.0791512
WILD0004485	2	1	1	1	1	1	0.911096	0.0889039	0.920849	0.0791512
WILD0004543	2	1	1	1	1	1	0.911096	0.0889039	0.920849	0.0791512
WILD0004557	2	1	1	1	1	1	0.911096	0.0889039	0.920849	0.0791512
WILD0004642	2	1	1	1	1	1	0.911096	0.0889039	0.920849	0.0791512
WILD0004694	2	1	1	1	1	1	0.911096	0.0889039	0.920849	0.0791512
WILD0004702	2	1	1	1	1	1	0.911096	0.0889039	0.920849	0.0791512
WILD0004842	2	1	1	1	1	1	0.911096	0.0889039	0.920849	0.0791512
WILD0004861	2	1	1	1	1	1	0.911096	0.0889039	0.920849	0.0791512
WILD0004864	2	1	1	1	1	1	0.911096	0.0889039	0.920849	0.0791512
WILD0004961	2	1	1	1	1	1	0.911096	0.0889039	0.920849	0.0791512
WILD0005001	2	1	1	1	1	1	0.911096	0.0889039	0.920849	0.0791512
WILD0005180	2	1	1	1	1	1	0.911096	0.0889039	0.920849	0.0791512
WILD0005186	2	1	1	1	1	1	0.911096	0.0889039	0.920849	0.0791512
WILD0005261	2	1	1	1	1	1	0.911096	0.0889039	0.920849	0.0791512
WILD0005272	2	1	1	1	1	1	0.911096	0.0889039	0.920849	0.0791512
WILD0005276	2	1	1	1	1	1	0.911096	0.0889039	0.920849	0.0791512
WILD0005316	2	1	1	1	1	1	0.911096	0.0889039	0.920849	0.0791512
WILD0005400	2	1	1	1	1	1	0.911096	0.0889039	0.920849	0.0791512
WILD0005522	2	1	1	1	1	1	0.911096	0.0889039	0.920849	0.0791512
WILD0005530	2	1	1	1	1	1	0.911096	0.0889039	0.920849	0.0791512
WILD0005615	2	1	1	1	1	1	0.911096	0.0889039	0.920849	0.0791512
WILD0005630	2	1	1	1	1	1	0.911096	0.0889039	0.920849	0.0791512
WILD0005665	2	1	1	1	1	1	0.911096	0.0889039	0.920849	0.0791512
WILD0005674	2	1	1	1	1	1	0.911096	0.0889039	0.920849	0.0791512
WILD0005694	2	1	1	1	1	1	0.911096	0.0889039	0.920849	0.0791512
WILD0005710	2	1	1	1	1	1	0.911096	0.0889039	0.920849	0.0791512
WILD0005854	2	1	1	1	1	1	0.911096	0.0889039	0.920849	0.0791512
WILD0005914	2	1	1	1	1	1	0.911096	0.0889039	0.920849	0.0791512
WILD0005953	2	1	1	1	1	1	0.911096	0.0889039	0.920849	0.0791512
WILD0005960	2	1	1	1	1	1	0.911096	0.0889039	0.920849	0.0791512
WILD0006070	2	1	1	1	1	1	0.911096	0.0889039	0.920849	0.0791512
WILD0006143	2	1	1	1	1	1	0.911096	0.0889039	0.920849	0.0791512
WILD0006164	2	1	1	1	1	1	0.911096	0.0889039	0.920849	0.0791512
WILD0006182	2	1	1	1	1	1	0.911096	0.0889039	0.920849	0.0791512
WILD0006212	2	1	1	1	1	1	0.911096	0.0889039	0.920849	0.0791512
WILD0006225	2	1	1	1	1	1	0.911096	0.0889039	0.920849	0.0791512
WILD0006285	2	1	1	1	1	1	0.911096	0.0889039	0.920849	0.0791512
WILD0006311	2	1	1	1	1	1	0.911096	0.0889039	0.920849	0.0791512
WILD0006353	2	1	1	1	1	1	0.911096	0.0889039	0.920849	0.0791512
WILD0006384	2	1	1	1	1	1	0.911096	0.0889039	0.920849	0.0791512
WILD0006405	2	1	1	1	1	1	0.911096	0.0889039	0.920849	0.0791512
WILD0006605	2	1	1	1	1	1	0.911096	0.0889039	0.920849	0.0791512
WILD0006614	2	1	1	1	1	1	0.911096	0.0889039	0.920849	0.0791512
WILD0006643	2	1	1	1	1	1	0.911096	0.0889039	0.920849	0.0791512
WILD0006661	2	1	1	1	1	1	0.911096	0.0889039	0.920849	0.0791512
WILD0006783	2	1	1	1	1	1	0.911096	0.0889039	0.920849	0.0791512
WILD0007041	2	1	1	1	1	1	0.911096	0.0889039	0.920849	0.0791512
WILD0007173	2	1	1	1	1	1	0.911096	0.0889039	0.920849	0.0791512
WILD0007359	2	1	1	1	1	1	0.911096	0.0889039	0.920849	0.0791512
WILD0007654	2	1	1	1	1	1	0.911096	0.0889039	0.920849	0.0791512
WILD0007794	2	1	1	1	1	1	0.911096	0.0889039	0.920849	0.0791512
WILD0007798	2	1	1	1	1	1	0.911096	0.0889039	0.920849	0.0791512
WILD0007801	2	1	1	1	1	1	0.911096	0.0889039	0.920849	0.0791512
WILD0007802	2	1	1	1	1	1	0.911096	0.0889039	0.920849	0.0791512
WILD0007803	2	1	1	1	1	1	0.911096	0.0889039	0.920849	0.0791512
WILD0007806	2	1	1	1	1	1	0.911096	0.0889039	0.920849	0.0791512
WILD0007811	2	1	1	1	1	1	0.911096	0.0889039	0.920849	0.0791512
WILD0007823	2	1	1	1	1	1	0.911096	0.0889039	0.920849	0.0791512
WILD0007825	2	1	1	1	1	1	0.911096	0.0889039	0.920849	0.0791512
WILD0007838	2	1	1	1	1	1	0.911096	0.0889039	0.920849	0.0791512
WILD0007841	2	1	1	1	1	1	0.911096	0.0889039	0.920849	0.0791512
WILD0007855	2	1	1	1	1	1	0.911096	0.0889039	0.920849	0.0791512
WILD0007866	2	1	1	1	1	1	0.911096	0.0889039	0.920849	0.0791512
WILD0007868	2	1	1	1	1	1	0.911096	0.0889039	0.920849	0.0791512
WILD0007880	2	1	1	1	1	1	0.911096	0.0889039	0.920849	0.0791512
WILD0007882	2	1	1	1	1	1	0.911096	0.0889039	0.920849	0.0791512
WILD0007904	2	1	1	1	1	1	0.911096	0.0889039	0.920849	0.0791512
WILD0007905	2	1	1	1	1	1	0.911096	0.0889039	0.920849	0.0791512
WILD0007914	2	1	1	1	1	1	0.911096	0.0889039	0.920849	0.0791512
WILD0007917	2	1	1	1	1	1	0.911096	0.0889039	0.920849	0.0791512
WILD0007919	2	1	1	1	1	1	0.911096	0.0889039	0.920849	0.0791512
WILD0007920	2	1	1	1	1	1	0.911096	0.0889039	0.920849	0.0791512
WILD0007924	2	1	1	1	1	1	0.911096	0.0889039	0.920849	0.0791512
WILD0007931	2	1	1	1	1	1	0.911096	0.0889039	0.920849	0.0791512
WILD0007934	2	1	1	1	1	1	0.911096	0.0889039	0.920849	0.0791512
WILD0007937	2	1	1	1	1	1	0.911096	0.0889039	0.920849	0.0791512
WILD0007953	2	1	1	1	1	1	0.911096	0.0889039	0.920849	0.0791512
WILD0007956	2	1	1	1	1	1	0.911096	0.0889039	0.920849	0.0791512
WILD0007961	2	1	1	1	1	1	0.911096	0.0889039	0.920849	0.0791512
WILD0007963	2	1	1	1	1	1	0.911096	0.0889039	0.920849	0.0791512
WILD0007971	2	1	1	1	1	1	0.911096	0.0889039	0.920849	0.0791512
WILD0007991	2	1	1	1	1	1	0.911096	0.0889039	0.920849	0.0791512
WILD0008020	2	1	1	1	1	1	0.911096	0.0889039	0.920849	0.0791512
WILD0008026	2	1	1	1	1	1	0.911096	0.0889039	0.920849	0.0791512
WILD0008028	2	1	1	1	1	1	0.911096	0.0889039	0.920849	0.0791512
WILD0008040	2	1	1	1	1	1	0.911096	0.0889039	0.920849	0.0791512
WILD0008048	2	1	1	1	1	1	0.911096	0.0889039	0.920849	0.0791512
WILD0008062	2	1	1	1	1	1	0.911096	0.0889039	0.920849	0.0791512
WILD0008791	2	1	1	1	1	1	0.911096	0.0889039	0.920849	0.0791512
WILD0008864	2	1	1	1	1	1	0.911096	0.0889039	0.920849	0.0791512
WILD0008873	2	1	1	1	1	1	0.911096	0.0889039	0.920849	0.0791512
WILD0008948	2	1	1	1	1	1	0.911096	0.0889039	0.920849	0.0791512
WILD0008949	2	1	1	1	1	1	0.911096	0.0889039	0.920849	0.0791512
WILD0009187	2	1	1	1	1	1	0.911096	0.0889039	0.920849	0.0791512
WILD0009189	2	1	1	1	1	1	0.911096	0.0889039	0.920849	0.0791512
WILD0009283	2	1	1	1	1	1	0.911096	0.0889039	0.920849	0.0791512
WILD0009287	2	1	1	1	1	1	0.911096	0.0889039	0.920849	0.0791512
WILD0009330	2	1	1	1	1	1	0.911096	0.0889039	0.920849	0.0791512
WILD0009440	2	1	1	1	1	1	0.911096	0.0889039	0.920849	0.0791512
WILD0009750	2	1	1	1	1	1	0.911096	0.0889039	0.920849	0.0791512
WILD0010031	2	1	1	1	1	1	0.911096	0.0889039	0.920849	0.0791512
WILD0010421	2	1	1	1	1	1	0.911096	0.0889039	0.920849	0.0791512
WILD0010520	2	1	1	1	1	1	0.911096	0.0889039	0.920849	0.0791512
WILD0010639	2	1	1	1	1	1	0.911096	0.0889039	0.920849	0.0791512
WILD0010753	2	1	1	1	1	1	0.911096	0.0889039	0.920849	0.0791512
WILD0010821	2	1	1	1	1	1	0.911096	0.0889039	0.920849	0.0791512
WILD0010837	2	1	1	1	1	1	0.911096	0.0889039	0.920849	0.0791512
WILD0011028	2	1	1	1	1	1	0.911096	0.0889039	0.920849	0.0791512
WILD0011075	2	1	1	1	1	1	0.911096	0.0889039	0.920849	0.0791512
WILD0011189	2	1	1	1	1	1	0.911096	0.0889039	0.920849	0.0791512
WILD0011214	2	1	1	1	1	1	0.911096	0.0889039	0.920849	0.0791512
WILD0011217	2	1	1	1	1	1	0.911096	0.0889039	0.920849	0.0791512
WILD0011225	2	1	1	1	1	1	0.911096	0.0889039	0.920849	0.0791512
WILD0011228	2	1	1	1	1	1	0.911096	0.0889039	0.920849	0.0791512
WILD0011230	2	1	1	1	1	1	0.911096	0.0889039	0.920849	0.0791512
WILD0011250	2	1	1	1	1	1	0.911096	0.0889039	0.920849	0.0791512
WILD0011253	2	1	1	1	1	1	0.911096	0.0889039	0.920849	0.0791512
WILD0011280	2	1	1	1	1	1	0.911096	0.0889039	0.920849	0.0791512
WILD0011284	2	1	1	1	1	1	0.911096	0.0889039	0.920849	0.0791512
WILD0011289	2	1	1	1	1	1	0.911096	0.0889039	0.920849	0.0791512
WILD0013160	2	1	1	1	1	1	0.911096	0.0889039	0.920849	0.0791512
WILD0014214	2	1	1	1	1	1	0.911096	0.0889039	0.920849	0.0791512
WILD0002724	3	1	1	1	1	1	0.911096	0.0889039	0.920849	0.0791512
WILD0002865	3	1	1	1	1	1	0.911096	0.0889039	0.920849	0.0791512
WILD0003394	3	1	1	1	1	1	0.911096	0.0889039	0.920849	0.0791512
WILD0004982	3	1	1	1	1	1	0.911096	0.0889039	0.920849	0.0791512
WILD0006337	3	1	1	1	1	1	0.911096	0.0889039	0.920849	0.0791512
WILD0000378	3	2	2	2	2	2	0.911096	0.0889039	0.920849	0.0791512
WILD0000513	3	2	2	2	2	2	0.911096	0.0889039	0.920849	0.0791512
WILD0000533	3	2	2	2	2	2	0.911096	0.0889039	0.920849	0.0791512
WILD0000594	3	2	2	2	2	2	0.911096	0.0889039	0.920849	0.0791512
WILD0000650	3	2	2	2	2	2	0.911096	0.0889039	0.920849	0.0791512
WILD0000708	3	2	2	2	2	2	0.911096	0.0889039	0.920849	0.0791512
WILD0000840	3	2	2	2	2	2	0.911096	0.0889039	0.920849	0.0791512
WILD0000877	3	2	2	2	2	2	0.911096	0.0889039	0.920849	0.0791512
WILD0000929	3	2	2	2	2	2	0.911096	0.0889039	0.920849	0.0791512
WILD0000975	3	2	2	2	2	2	0.911096	0.0889039	0.920849	0.0791512
WILD0000993	3	2	2	2	2	2	0.911096	0.0889039	0.920849	0.0791512
WILD0001009	3	2	2	2	2	2	0.911096	0.0889039	0.920849	0.0791512
WILD0001093	3	2	2	2	2	2	0.911096	0.0889039	0.920849	0.0791512
WILD0001199	3	2	2	2	2	2	0.911096	0.0889039	0.920849	0.0791512
WILD0001251	3	2	2	2	2	2	0.911096	0.0889039	0.920849	0.0791512
WILD0001460	3	2	2	2	2	2	0.911096	0.0889039	0.920849	0.0791512
WILD0001549	3	2	2	2	2	2	0.911096	0.0889039	0.920849	0.0791512
WILD0001706	3	2	2	2	2	2	0.911096	0.0889039	0.920849	0.0791512
WILD0001992	3	2	2	2	2	2	0.911096	0.0889039	0.920849	0.0791512
WILD0002243	3	2	2	2	2	2	0.911096	0.0889039	0.920849	0.0791512
WILD0002256	3	2	2	2	2	2	0.911096	0.0889039	0.920849	0.0791512
WILD0000925	4	2	2	2	2	2	0.911096	0.0889039	0.920849	0.0791512
WILD0000229	4	3	3	3	3	3	0.911096	0.0889039	0.920849	0.0791512
WILD0000252	4	3	3	3	3	3	0.911096	0.0889039	0.920849	0.0791512
WILD0000321	4	3	3	3	3	3	0.911096	0.0889039	0.920849	0.0791512
WILD0000299	6	4	4	4	4	4	0.911096	0.0889039	0.920849	0.0791512
WILD0000051	6	5	5	5	5	5	0.911096	0.0889039	0.920849	0.0791512
WILD0001247	1	1	1	1	1	0	0.729265	0.270735	0.920849	0.0791512
WILD0001897	1	1	1	1	1	0	0.729265	0.270735	0.920849	0.0791512
WILD0002019	1	1	1	1	1	0	0.729265	0.270735	0.920849	0.0791512
WILD0002226	1	1	1	1	1	0	0.729265	0.270735	0.920849	0.0791512
WILD0002263	1	1	1	1	1	0	0.729265	0.270735	0.920849	0.0791512
WILD0002351	1	1	1	1	1	0	0.729265	0.270735	0.920849	0.0791512
WILD0002452	1	1	1	1	1	0	0.729265	0.270735	0.920849	0.0791512
WILD0002673	1	1	1	1	1	0	0.729265	0.270735	0.920849	0.0791512
WILD0002713	1	1	1	1	1	0	0.729265	0.270735	0.920849	0.0791512
WILD0002958	1	1	1	1	1	0	0.729265	0.270735	0.920849	0.0791512
WILD0003070	1	1	1	1	1	0	0.729265	0.270735	0.920849	0.0791512
WILD0003160	1	1	1	1	1	0	0.729265	0.270735	0.920849	0.0791512
WILD0003161	1	1	1	1	1	0	0.729265	0.270735	0.920849	0.0791512
WILD0003302	1	1	1	1	1	0	0.729265	0.270735	0.920849	0.0791512
WILD0003344	1	1	1	1	1	0	0.729265	0.270735	0.920849	0.0791512
WILD0003473	1	1	1	1	1	0	0.729265	0.270735	0.920849	0.0791512
WILD0003632	1	1	1	1	1	0	0.729265	0.270735	0.920849	0.0791512
WILD0003634	1	1	1	1	1	0	0.729265	0.270735	0.920849	0.0791512
WILD0003975	1	1	1	1	1	0	0.729265	0.270735	0.920849	0.0791512
WILD0004477	1	1	1	1	1	0	0.729265	0.270735	0.920849	0.0791512
WILD0004530	1	1	1	1	1	0	0.729265	0.270735	0.920849	0.0791512
WILD0004566	1	1	1	1	1	0	0.729265	0.270735	0.920849	0.0791512
WILD0004610	1	1	1	1	1	0	0.729265	0.270735	0.920849	0.0791512
WILD0004633	1	1	1	1	1	0	0.729265	0.270735	0.920849	0.0791512
WILD0004767	1	1	1	1	1	0	0.729265	0.270735	0.920849	0.0791512
WILD0004835	1	1	1	1	1	0	0.729265	0.270735	0.920849	0.0791512
WILD0004932	1	1	1	1	1	0	0.729265	0.270735	0.920849	0.0791512
WILD0004971	1	1	1	1	1	0	0.729265	0.270735	0.920849	0.0791512
WILD0005828	1	1	1	1	1	0	0.729265	0.270735	0.920849	0.0791512
WILD0005877	1	1	1	1	1	0	0.729265	0.270735	0.920849	0.0791512
WILD0006037	1	1	1	1	1	0	0.729265	0.270735	0.920849	0.0791512
WILD0006522	1	1	1	1	1	0	0.729265	0.270735	0.920849	0.0791512
WILD0006613	1	1	1	1	1	0	0.729265	0.270735	0.920849	0.0791512
WILD0006648	1	1	1	1	1	0	0.729265	0.270735	0.920849	0.0791512
WILD0006658	1	1	1	1	1	0	0.729265	0.270735	0.920849	0.0791512
WILD0006776	1	1	1	1	1	0	0.729265	0.270735	0.920849	0.0791512
WILD0006785	1	1	1	1	1	0	0.729265	0.270735	0.920849	0.0791512
WILD0006811	1	1	1	1	1	0	0.729265	0.270735	0.920849	0.0791512
WILD0006834	1	1	1	1	1	0	0.729265	0.270735	0.920849	0.0791512
WILD0006841	1	1	1	1	1	0	0.729265	0.270735	0.920849	0.0791512
WILD0006963	1	1	1	1	1	0	0.729265	0.270735	0.920849	0.0791512
WILD0006998	1	1	1	1	1	0	0.729265	0.270735	0.920849	0.0791512
WILD0007090	1	1	1	1	1	0	0.729265	0.270735	0.920849	0.0791512
WILD0007157	1	1	1	1	1	0	0.729265	0.270735	0.920849	0.0791512
WILD0007175	1	1	1	1	1	0	0.729265	0.270735	0.920849	0.0791512
WILD0007374	1	1	1	1	1	0	0.729265	0.270735	0.920849	0.0791512
WILD0007435	1	1	1	1	1	0	0.729265	0.270735	0.920849	0.0791512
WILD0007438	1	1	1	1	1	0	0.729265	0.270735	0.920849	0.0791512
WILD0007639	1	1	1	1	1	0	0.729265	0.270735	0.920849	0.0791512
WILD0007679	1	1	1	1	1	0	0.729265	0.270735	0.920849	0.0791512
WILD0007681	1	1	1	1	1	0	0.729265	0.270735	0.920849	0.0791512
WILD0007699	1	1	1	1	1	0	0.729265	0.270735	0.920849	0.0791512
WILD0007800	1	1	1	1	1	0	0.729265	0.270735	0.920849	0.0791512
WILD0008133	1	1	1	1	1	0	0.729265	0.270735	0.920849	0.0791512
WILD0008136	1	1	1	1	1	0	0.729265	0.270735	0.920849	0.0791512
WILD0008137	1	1	1	1	1	0	0.729265	0.270735	0.920849	0.0791512
WILD0008218	1	1	1	1	1	0	0.729265	0.270735	0.920849	0.0791512
WILD0008221	1	1	1	1	1	0	0.729265	0.270735	0.920849	0.0791512
WILD0008226	1	1	1	1	1	0	0.729265	0.270735	0.920849	0.0791512
WILD0008233	1	1	1	1	1	0	0.729265	0.270735	0.920849	0.0791512
WILD0008268	1	1	1	1	1	0	0.729265	0.270735	0.920849	0.0791512
WILD0008362	1	1	1	1	1	0	0.729265	0.270735	0.920849	0.0791512
WILD0008376	1	1	1	1	1	0	0.729265	0.270735	0.920849	0.0791512
WILD0008401	1	1	1	1	1	0	0.729265	0.270735	0.920849	0.0791512
WILD0008417	1	1	1	1	1	0	0.729265	0.270735	0.920849	0.0791512
WILD0008420	1	1	1	1	1	0	0.729265	0.270735	0.920849	0.0791512
WILD0008431	1	1	1	1	1	0	0.729265	0.270735	0.920849	0.0791512
WILD0008445	1	1	1	1	1	0	0.729265	0.270735	0.920849	0.0791512
WILD0008448	1	1	1	1	1	0	0.729265	0.270735	0.920849	0.0791512
WILD0008449	1	1	1	1	1	0	0.729265	0.270735	0.920849	0.0791512
WILD0008493	1	1	1	1	1	0	0.729265	0.270735	0.920849	0.0791512
WILD0008500	1	1	1	1	1	0	0.729265	0.270735	0.920849	0.0791512
WILD0008567	1	1	1	1	1	0	0.729265	0.270735	0.920849	0.0791512
WILD0008574	1	1	1	1	1	0	0.729265	0.270735	0.920849	0.0791512
WILD0008620	1	1	1	1	1	0	0.729265	0.270735	0.920849	0.0791512
WILD0008655	1	1	1	1	1	0	0.729265	0.270735	0.920849	0.0791512
WILD0008657	1	1	1	1	1	0	0.729265	0.270735	0.920849	0.0791512
WILD0008735	1	1	1	1	1	0	0.729265	0.270735	0.920849	0.0791512
WILD0008768	1	1	1	1	1	0	0.729265	0.270735	0.920849	0.0791512
WILD0009194	1	1	1	1	1	0	0.729265	0.270735	0.920849	0.0791512
WILD0009538	1	1	1	1	1	0	0.729265	0.270735	0.920849	0.0791512
WILD0010070	1	1	1	1	1	0	0.729265	0.270735	0.920849	0.0791512
WILD0010146	1	1	1	1	1	0	0.729265	0.270735	0.920849	0.0791512
WILD0010153	1	1	1	1	1	0	0.729265	0.270735	0.920849	0.0791512
WILD0010231	1	1	1	1	1	0	0.729265	0.270735	0.920849	0.0791512
WILD0010557	1	1	1	1	1	0	0.729265	0.270735	0.920849	0.0791512
WILD0010630	1	1	1	1	1	0	0.729265	0.270735	0.920849	0.0791512
WILD0010648	1	1	1	1	1	0	0.729265	0.270735	0.920849	0.0791512
WILD0010779	1	1	1	1	1	0	0.729265	0.270735	0.920849	0.0791512
WILD0010862	1	1	1	1	1	0	0.729265	0.270735	0.920849	0.0791512
WILD0010888	1	1	1	1	1	0	0.729265	0.270735	0.920849	0.0791512
WILD0011011	1	1	1	1	1	0	0.729265	0.270735	0.920849	0.0791512
WILD0011014	1	1	1	1	1	0	0.729265	0.270735	0.920849	0.0791512
WILD0011082	1	1	1	1	1	0	0.729265	0.270735	0.920849	0.0791512
WILD0011091	1	1	1	1	1	0	0.729265	0.270735	0.920849	0.0791512
WILD0011101	1	1	1	1	1	0	0.729265	0.270735	0.920849	0.0791512
WILD0011105	1	1	1	1	1	0	0.729265	0.270735	0.920849	0.0791512
WILD0011133	1	1	1	1	1	0	0.729265	0.270735	0.920849	0.0791512
WILD0011158	1	1	1	1	1	0	0.729265	0.270735	0.920849	0.0791512
WILD0011277	1	1	1	1	1	0	0.729265	0.270735	0.920849	0.0791512
WILD0011330	1	1	1	1	1	0	0.729265	0.270735	0.920849	0.0791512
WILD0011714	1	1	1	1	1	0	0.729265	0.270735	0.920849	0.0791512
WILD0011721	1	1	1	1	1	0	0.729265	0.270735	0.920849	0.0791512
WILD0011724	1	1	1	1	1	0	0.729265	0.270735	0.920849	0.0791512
WILD0011732	1	1	1	1	1	0	0.729265	0.270735	0.920849	0.0791512
WILD0011739	1	1	1	1	1	0	0.729265	0.270735	0.920849	0.0791512
WILD0011744	1	1	1	1	1	0	0.729265	0.270735	0.920849	0.0791512
WILD0011753	1	1	1	1	1	0	0.729265	0.270735	0.920849	0.0791512
WILD0011755	1	1	1	1	1	0	0.729265	0.270735	0.920849	0.0791512
WILD0011762	1	1	1	1	1	0	0.729265	0.270735	0.920849	0.0791512
WILD0011767	1	1	1	1	1	0	0.729265	0.270735	0.920849	0.0791512
WILD0011812	1	1	1	1	1	0	0.729265	0.270735	0.920849	0.0791512
WILD0011817	1	1	1	1	1	0	0.729265	0.270735	0.920849	0.0791512
WILD0011912	1	1	1	1	1	0	0.729265	0.270735	0.920849	0.0791512
WILD0011929	1	1	1	1	1	0	0.729265	0.270735	0.920849	0.0791512
WILD0011980	1	1	1	1	1	0	0.729265	0.270735	0.920849	0.0791512
WILD0012041	1	1	1	1	1	0	0.729265	0.270735	0.920849	0.0791512
WILD0012176	1	1	1	1	1	0	0.729265	0.270735	0.920849	0.0791512
WILD0012264	1	1	1	1	1	0	0.729265	0.270735	0.920849	0.0791512
WILD0012362	1	1	1	1	1	0	0.729265	0.270735	0.920849	0.0791512
WILD0012746	1	1	1	1	1	0	0.729265	0.270735	0.920849	0.0791512
WILD0012844	1	1	1	1	1	0	0.729265	0.270735	0.920849	0.0791512
WILD0012898	1	1	1	1	1	0	0.729265	0.270735	0.920849	0.0791512
WILD0012935	1	1	1	1	1	0	0.729265	0.270735	0.920849	0.0791512
WILD0012960	1	1	1	1	1	0	0.729265	0.270735	0.920849	0.0791512
WILD0013027	1	1	1	1	1	0	0.729265	0.270735	0.920849	0.0791512
WILD0013030	1	1	1	1	1	0	0.729265	0.270735	0.920849	0.0791512
WILD0013034	1	1	1	1	1	0	0.729265	0.270735	0.920849	0.0791512
WILD0013036	1	1	1	1	1	0	0.729265	0.270735	0.920849	0.0791512
WILD0013037	1	1	1	1	1	0	0.729265	0.270735	0.920849	0.0791512
WILD0013051	1	1	1	1	1	0	0.729265	0.270735	0.920849	0.0791512
WILD0013066	1	1	1	1	1	0	0.729265	0.270735	0.920849	0.0791512
WILD0013075	1	1	1	1	1	0	0.729265	0.270735	0.920849	0.0791512
WILD0013132	1	1	1	1	1	0	0.729265	0.270735	0.920849	0.0791512
WILD0013159	1	1	1	1	1	0	0.729265	0.270735	0.920849	0.0791512
WILD0013168	1	1	1	1	1	0	0.729265	0.270735	0.920849	0.0791512
WILD0013169	1	1	1	1	1	0	0.729265	0.270735	0.920849	0.0791512
WILD0013170	1	1	1	1	1	0	0.729265	0.270735	0.920849	0.0791512
WILD0013178	1	1	1	1	1	0	0.729265	0.270735	0.920849	0.0791512
WILD0013227	1	1	1	1	1	0	0.729265	0.270735	0.920849	0.0791512
WILD0013284	1	1	1	1	1	0	0.729265	0.270735	0.920849	0.0791512
WILD0013345	1	1	1	1	1	0	0.729265	0.270735	0.920849	0.0791512
WILD0013880	1	1	1	1	1	0	0.729265	0.270735	0.920849	0.0791512
WILD0013946	1	1	1	1	1	0	0.729265	0.270735	0.920849	0.0791512
WILD0013977	1	1	1	1	1	0	0.729265	0.270735	0.920849	0.0791512
WILD0014068	1	1	1	1	1	0	0.729265	0.270735	0.920849	0.0791512
WILD0014178	1	1	1	1	1	0	0.729265	0.270735	0.920849	0.0791512
WILD0014213	1	1	1	1	1	0	0.729265	0.270735	0.920849	0.0791512
WILD0014221	1	1	1	1	1	0	0.729265	0.270735	0.920849	0.0791512
WILD0014305	1	1	1	1	1	0	0.729265	0.270735	0.920849	0.0791512
WILD0015083	1	1	1	1	1	0	0.729265	0.270735	0.920849	0.0791512
WILD0015136	1	1	1	1	1	0	0.729265	0.270735	0.920849	0.0791512
WILD0015156	1	1	1	1	1	0	0.729265	0.270735	0.920849	0.0791512
WILD0015177	1	1	1	1	1	0	0.729265	0.270735	0.920849	0.0791512
WILD0015196	1	1	1	1	1	0	0.729265	0.270735	0.920849	0.0791512
WILD0015210	1	1	1	1	1	0	0.729265	0.270735	0.920849	0.0791512
WILD0015219	1	1	1	1	1	0	0.729265	0.270735	0.920849	0.0791512
WILD0015240	1	1	1	1	1	0	0.729265	0.270735	0.920849	0.0791512
WILD0015253	1	1	1	1	1	0	0.729265	0.270735	0.920849	0.0791512
WILD0015326	1	1	1	1	1	0	0.729265	0.270735	0.920849	0.0791512
WILD0015374	1	1	1	1	1	0	0.729265	0.270735	0.920849	0.0791512
WILD0015385	1	1	1	1	1	0	0.729265	0.270735	0.920849	0.0791512
WILD0015503	1	1	1	1	1	0	0.729265	0.270735	0.920849	0.0791512
WILD0015541	1	1	1	1	1	0	0.729265	0.270735	0.920849	0.0791512
WILD0016396	1	1	1	1	1	0	0.729265	0.270735	0.920849	0.0791512
WILD0016509	1	1	1	1	1	0	0.729265	0.270735	0.920849	0.0791512
WILD0016511	1	1	1	1	1	0	0.729265	0.270735	0.920849	0.0791512
WILD0016526	1	1	1	1	1	0	0.729265	0.270735	0.920849	0.0791512
WILD0016538	1	1	1	1	1	0	0.729265	0.270735	0.920849	0.0791512
WILD0016541	1	1	1	1	1	0	0.729265	0.270735	0.920849	0.0791512
WILD0016602	1	1	1	1	1	0	0.729265	0.270735	0.920849	0.0791512
WILD0016612	1	1	1	1	1	0	0.729265	0.270735	0.920849	0.0791512
WILD0016614	1	1	1	1	1	0	0.729265	0.270735	0.920849	0.0791512
WILD0016670	1	1	1	1	1	0	0.729265	0.270735	0.920849	0.0791512
WILD0016682	1	1	1	1	1	0	0.729265	0.270735	0.920849	0.0791512
WILD0016684	1	1	1	1	1	0	0.729265	0.270735	0.920849	0.0791512
WILD0016685	1	1	1	1	1	0	0.729265	0.270735	0.920849	0.0791512
WILD0016687	1	1	1	1	1	0	0.729265	0.270735	0.920849	0.0791512
WILD0016704	1	1	1	1	1	0	0.729265	0.270735	0.920849	0.0791512
WILD0016720	1	1	1	1	1	0	0.729265	0.270735	0.920849	0.0791512
WILD0016740	1	1	1	1	1	0	0.729265	0.270735	0.920849	0.0791512
WILD0016748	1	1	1	1	1	0	0.729265	0.270735	0.920849	0.0791512
WILD0016755	1	1	1	1	1	0	0.729265	0.270735	0.920849	0.0791512
WILD0016790	1	1	1	1	1	0	0.729265	0.270735	0.920849	0.0791512
WILD0016794	1	1	1	1	1	0	0.729265	0.270735	0.920849	0.0791512
WILD0016809	1	1	1	1	1	0	0.729265	0.270735	0.920849	0.0791512
WILD0016811	1	1	1	1	1	0	0.729265	0.270735	0.920849	0.0791512
WILD0016812	1	1	1	1	1	0	0.729265	0.270735	0.920849	0.0791512
WILD0016823	1	1	1	1	1	0	0.729265	0.270735	0.920849	0.0791512
WILD0016863	1	1	1	1	1	0	0.729265	0.270735	0.920849	0.0791512
WILD0016876	1	1	1	1	1	0	0.729265	0.270735	0.920849	0.0791512
WILD0016900	1	1	1	1	1	0	0.729265	0.270735	0.920849	0.0791512
WILD0016919	1	1	1	1	1	0	0.729265	0.270735	0.920849	0.0791512
WILD0016951	1	1	1	1	1	0	0.729265	0.270735	0.920849	0.0791512
WILD0016996	1	1	1	1	1	0	0.729265	0.270735	0.920849	0.0791512
WILD0017009	1	1	1	1	1	0	0.729265	0.270735	0.920849	0.0791512
WILD0017011	1	1	1	1	1	0	0.729265	0.270735	0.920849	0.0791512
WILD0017032	1	1	1	1	1	0	0.729265	0.270735	0.920849	0.0791512
WILD0017034	1	1	1	1	1	0	0.729265	0.270735	0.920849	0.0791512
WILD0017040	1	1	1	1	1	0	0.729265	0.270735	0.920849	0.0791512
WILD0017104	1	1	1	1	1	0	0.729265	0.270735	0.920849	0.0791512
WILD0017106	1	1	1	1	1	0	0.729265	0.270735	0.920849	0.0791512
WILD0017127	1	1	1	1	1	0	0.729265	0.270735	0.920849	0.0791512
WILD0017151	1	1	1	1	1	0	0.729265	0.270735	0.920849	0.0791512
WILD0000234	2	2	2	2	2	1	0.729265	0.270735	0.920849	0.0791512
WILD0000606	2	2	2	2	2	1	0.729265	0.270735	0.920849	0.0791512
WILD0001124	2	2	2	2	2	1	0.729265	0.270735	0.920849	0.0791512
WILD0001186	2	2	2	2	2	1	0.729265	0.270735	0.920849	0.0791512
WILD0001256	2	2	2	2	2	1	0.729265	0.270735	0.920849	0.0791512
WILD0001317	2	2	2	2	2	1	0.729265	0.270735	0.920849	0.0791512
WILD0001335	2	2	2	2	2	1	0.729265	0.270735	0.920849	0.0791512
WILD0001459	2	2	2	2	2	1	0.729265	0.270735	0.920849	0.0791512
WILD0001868	2	2	2	2	2	1	0.729265	0.270735	0.920849	0.0791512
WILD0002042	2	2	2	2	2	1	0.729265	0.270735	0.920849	0.0791512
WILD0002394	2	2	2	2	2	1	0.729265	0.270735	0.920849	0.0791512
WILD0002817	2	2	2	2	2	1	0.729265	0.270735	0.920849	0.0791512
WILD0003584	2	2	2	2	2	1	0.729265	0.270735	0.920849	0.0791512
WILD0004265	2	2	2	2	2	1	0.729265	0.270735	0.920849	0.0791512
WILD0005248	2	2	2	2	2	1	0.729265	0.270735	0.920849	0.0791512
WILD0000231	3	3	3	3	3	2	0.729265	0.270735	0.920849	0.0791512
WILD0007168	1	2	1	0	1	0	0.927648	0.072352	0.918008	0.0819922
WILD0014014	1	2	1	0	1	0	0.927648	0.072352	0.918008	0.0819922
WILD0014384	2	1	2	1	0	1	0.742124	0.257876	0.918008	0.0819922
WILD0000565	3	2	3	2	1	2	0.742124	0.257876	0.918008	0.0819922
WILD0000976	3	2	3	2	1	2	0.742124	0.257876	0.918008	0.0819922
WILD0000014	11	13	10	9	10	10	0.989612	0.0103879	0.91337	0.0866302
WILD0002253	5	1	3	2	1	1	0.662317	0.337683	0.91337	0.0866302
WILD0000725	5	2	4	3	2	2	0.662317	0.337683	0.91337	0.0866302
WILD0000369	4	4	5	4	2	3	0.662317	0.337683	0.91337	0.0866302
WILD0000724	1	1	1	0	1	0	0.84375	0.15625	0.905906	0.0940936
WILD0001128	1	1	1	0	1	0	0.84375	0.15625	0.905906	0.0940936
WILD0005682	1	1	1	0	1	0	0.84375	0.15625	0.905906	0.0940936
WILD0006500	1	1	1	0	1	0	0.84375	0.15625	0.905906	0.0940936
WILD0006775	1	1	1	0	1	0	0.84375	0.15625	0.905906	0.0940936
WILD0008200	1	1	1	0	1	0	0.84375	0.15625	0.905906	0.0940936
WILD0011408	1	1	1	0	1	0	0.84375	0.15625	0.905906	0.0940936
WILD0011643	1	1	1	0	1	0	0.84375	0.15625	0.905906	0.0940936
WILD0012114	1	1	1	0	1	0	0.84375	0.15625	0.905906	0.0940936
WILD0013057	1	1	1	0	1	0	0.84375	0.15625	0.905906	0.0940936
WILD0013102	1	1	1	0	1	0	0.84375	0.15625	0.905906	0.0940936
WILD0013791	1	1	1	0	1	0	0.84375	0.15625	0.905906	0.0940936
WILD0013932	1	1	1	0	1	0	0.84375	0.15625	0.905906	0.0940936
WILD0014004	1	1	1	0	1	0	0.84375	0.15625	0.905906	0.0940936
WILD0014072	1	1	1	0	1	0	0.84375	0.15625	0.905906	0.0940936
WILD0014104	1	1	1	0	1	0	0.84375	0.15625	0.905906	0.0940936
WILD0014123	1	1	1	0	1	0	0.84375	0.15625	0.905906	0.0940936
WILD0014163	1	1	1	0	1	0	0.84375	0.15625	0.905906	0.0940936
WILD0014174	1	1	1	0	1	0	0.84375	0.15625	0.905906	0.0940936
WILD0014215	1	1	1	0	1	0	0.84375	0.15625	0.905906	0.0940936
WILD0014273	1	1	1	0	1	0	0.84375	0.15625	0.905906	0.0940936
WILD0015202	1	1	1	0	1	0	0.84375	0.15625	0.905906	0.0940936
WILD0015245	1	1	1	0	1	0	0.84375	0.15625	0.905906	0.0940936
WILD0016818	1	1	1	0	1	0	0.84375	0.15625	0.905906	0.0940936
WILD0016908	1	1	1	0	1	0	0.84375	0.15625	0.905906	0.0940936
WILD0016953	1	1	1	0	1	0	0.84375	0.15625	0.905906	0.0940936
WILD0016995	1	1	1	0	1	0	0.84375	0.15625	0.905906	0.0940936
WILD0017129	1	1	1	0	1	0	0.84375	0.15625	0.905906	0.0940936
WILD0018485	1	1	1	0	1	0	0.84375	0.15625	0.905906	0.0940936
WILD0018488	1	1	1	0	1	0	0.84375	0.15625	0.905906	0.0940936
WILD0018508	1	1	1	0	1	0	0.84375	0.15625	0.905906	0.0940936
WILD0018569	1	1	1	0	1	0	0.84375	0.15625	0.905906	0.0940936
WILD0018570	1	1	1	0	1	0	0.84375	0.15625	0.905906	0.0940936
WILD0018580	1	1	1	0	1	0	0.84375	0.15625	0.905906	0.0940936
WILD0018610	1	1	1	0	1	0	0.84375	0.15625	0.905906	0.0940936
WILD0018621	1	1	1	0	1	0	0.84375	0.15625	0.905906	0.0940936
WILD0018675	1	1	1	0	1	0	0.84375	0.15625	0.905906	0.0940936
WILD0018697	1	1	1	0	1	0	0.84375	0.15625	0.905906	0.0940936
WILD0018707	1	1	1	0	1	0	0.84375	0.15625	0.905906	0.0940936
WILD0018710	1	1	1	0	1	0	0.84375	0.15625	0.905906	0.0940936
WILD0018732	1	1	1	0	1	0	0.84375	0.15625	0.905906	0.0940936
WILD0018754	1	1	1	0	1	0	0.84375	0.15625	0.905906	0.0940936
WILD0018946	1	1	1	0	1	0	0.84375	0.15625	0.905906	0.0940936
WILD0018998	1	1	1	0	1	0	0.84375	0.15625	0.905906	0.0940936
WILD0019123	1	1	1	0	1	0	0.84375	0.15625	0.905906	0.0940936
WILD0019155	1	1	1	0	1	0	0.84375	0.15625	0.905906	0.0940936
WILD0019204	1	1	1	0	1	0	0.84375	0.15625	0.905906	0.0940936
WILD0019217	1	1	1	0	1	0	0.84375	0.15625	0.905906	0.0940936
WILD0019276	1	1	1	0	1	0	0.84375	0.15625	0.905906	0.0940936
WILD0019325	1	1	1	0	1	0	0.84375	0.15625	0.905906	0.0940936
WILD0019403	1	1	1	0	1	0	0.84375	0.15625	0.905906	0.0940936
WILD0019423	1	1	1	0	1	0	0.84375	0.15625	0.905906	0.0940936
WILD0000221	2	2	2	1	2	1	0.84375	0.15625	0.905906	0.0940936
WILD0000766	2	2	2	1	2	1	0.84375	0.15625	0.905906	0.0940936
WILD0001506	2	2	2	1	2	1	0.84375	0.15625	0.905906	0.0940936
WILD0002029	2	2	2	1	2	1	0.84375	0.15625	0.905906	0.0940936
WILD0002548	2	2	2	1	2	1	0.84375	0.15625	0.905906	0.0940936
WILD0004240	2	2	2	1	2	1	0.84375	0.15625	0.905906	0.0940936
WILD0004294	2	2	2	1	2	1	0.84375	0.15625	0.905906	0.0940936
WILD0005126	2	2	2	1	2	1	0.84375	0.15625	0.905906	0.0940936
WILD0005178	2	2	2	1	2	1	0.84375	0.15625	0.905906	0.0940936
WILD0005226	2	2	2	1	2	1	0.84375	0.15625	0.905906	0.0940936
WILD0000219	3	3	3	2	3	2	0.84375	0.15625	0.905906	0.0940936
WILD0000529	3	3	3	2	3	2	0.84375	0.15625	0.905906	0.0940936
WILD0000622	3	3	3	2	3	2	0.84375	0.15625	0.905906	0.0940936
WILD0001766	3	3	3	2	3	2	0.84375	0.15625	0.905906	0.0940936
WILD0002271	3	3	3	2	3	2	0.84375	0.15625	0.905906	0.0940936
WILD0005524	1	0	1	0	0	0	0.683594	0.316406	0.905906	0.0940936
WILD0008185	1	0	1	0	0	0	0.683594	0.316406	0.905906	0.0940936
WILD0008208	1	0	1	0	0	0	0.683594	0.316406	0.905906	0.0940936
WILD0010061	1	0	1	0	0	0	0.683594	0.316406	0.905906	0.0940936
WILD0011473	1	0	1	0	0	0	0.683594	0.316406	0.905906	0.0940936
WILD0011519	1	0	1	0	0	0	0.683594	0.316406	0.905906	0.0940936
WILD0012534	1	0	1	0	0	0	0.683594	0.316406	0.905906	0.0940936
WILD0012562	1	0	1	0	0	0	0.683594	0.316406	0.905906	0.0940936
WILD0012622	1	0	1	0	0	0	0.683594	0.316406	0.905906	0.0940936
WILD0012631	1	0	1	0	0	0	0.683594	0.316406	0.905906	0.0940936
WILD0012785	1	0	1	0	0	0	0.683594	0.316406	0.905906	0.0940936
WILD0013143	1	0	1	0	0	0	0.683594	0.316406	0.905906	0.0940936
WILD0013430	1	0	1	0	0	0	0.683594	0.316406	0.905906	0.0940936
WILD0013474	1	0	1	0	0	0	0.683594	0.316406	0.905906	0.0940936
WILD0013504	1	0	1	0	0	0	0.683594	0.316406	0.905906	0.0940936
WILD0013577	1	0	1	0	0	0	0.683594	0.316406	0.905906	0.0940936
WILD0013583	1	0	1	0	0	0	0.683594	0.316406	0.905906	0.0940936
WILD0013765	1	0	1	0	0	0	0.683594	0.316406	0.905906	0.0940936
WILD0013776	1	0	1	0	0	0	0.683594	0.316406	0.905906	0.0940936
WILD0013885	1	0	1	0	0	0	0.683594	0.316406	0.905906	0.0940936
WILD0013928	1	0	1	0	0	0	0.683594	0.316406	0.905906	0.0940936
WILD0013956	1	0	1	0	0	0	0.683594	0.316406	0.905906	0.0940936
WILD0013966	1	0	1	0	0	0	0.683594	0.316406	0.905906	0.0940936
WILD0014596	1	0	1	0	0	0	0.683594	0.316406	0.905906	0.0940936
WILD0014600	1	0	1	0	0	0	0.683594	0.316406	0.905906	0.0940936
WILD0014796	1	0	1	0	0	0	0.683594	0.316406	0.905906	0.0940936
WILD0014818	1	0	1	0	0	0	0.683594	0.316406	0.905906	0.0940936
WILD0014917	1	0	1	0	0	0	0.683594	0.316406	0.905906	0.0940936
WILD0014973	1	0	1	0	0	0	0.683594	0.316406	0.905906	0.0940936
WILD0014995	1	0	1	0	0	0	0.683594	0.316406	0.905906	0.0940936
WILD0014999	1	0	1	0	0	0	0.683594	0.316406	0.905906	0.0940936
WILD0015059	1	0	1	0	0	0	0.683594	0.316406	0.905906	0.0940936
WILD0015063	1	0	1	0	0	0	0.683594	0.316406	0.905906	0.0940936
WILD0015112	1	0	1	0	0	0	0.683594	0.316406	0.905906	0.0940936
WILD0015626	1	0	1	0	0	0	0.683594	0.316406	0.905906	0.0940936
WILD0015654	1	0	1	0	0	0	0.683594	0.316406	0.905906	0.0940936
WILD0016361	1	0	1	0	0	0	0.683594	0.316406	0.905906	0.0940936
WILD0016449	1	0	1	0	0	0	0.683594	0.316406	0.905906	0.0940936
WILD0016457	1	0	1	0	0	0	0.683594	0.316406	0.905906	0.0940936
WILD0016488	1	0	1	0	0	0	0.683594	0.316406	0.905906	0.0940936
WILD0016491	1	0	1	0	0	0	0.683594	0.316406	0.905906	0.0940936
WILD0016577	1	0	1	0	0	0	0.683594	0.316406	0.905906	0.0940936
WILD0017134	1	0	1	0	0	0	0.683594	0.316406	0.905906	0.0940936
WILD0017162	1	0	1	0	0	0	0.683594	0.316406	0.905906	0.0940936
WILD0017177	1	0	1	0	0	0	0.683594	0.316406	0.905906	0.0940936
WILD0017182	1	0	1	0	0	0	0.683594	0.316406	0.905906	0.0940936
WILD0017194	1	0	1	0	0	0	0.683594	0.316406	0.905906	0.0940936
WILD0017200	1	0	1	0	0	0	0.683594	0.316406	0.905906	0.0940936
WILD0017216	1	0	1	0	0	0	0.683594	0.316406	0.905906	0.0940936
WILD0017230	1	0	1	0	0	0	0.683594	0.316406	0.905906	0.0940936
WILD0017235	1	0	1	0	0	0	0.683594	0.316406	0.905906	0.0940936
WILD0017242	1	0	1	0	0	0	0.683594	0.316406	0.905906	0.0940936
WILD0017250	1	0	1	0	0	0	0.683594	0.316406	0.905906	0.0940936
WILD0017258	1	0	1	0	0	0	0.683594	0.316406	0.905906	0.0940936
WILD0017265	1	0	1	0	0	0	0.683594	0.316406	0.905906	0.0940936
WILD0017282	1	0	1	0	0	0	0.683594	0.316406	0.905906	0.0940936
WILD0017297	1	0	1	0	0	0	0.683594	0.316406	0.905906	0.0940936
WILD0017310	1	0	1	0	0	0	0.683594	0.316406	0.905906	0.0940936
WILD0017315	1	0	1	0	0	0	0.683594	0.316406	0.905906	0.0940936
WILD0017319	1	0	1	0	0	0	0.683594	0.316406	0.905906	0.0940936
WILD0017321	1	0	1	0	0	0	0.683594	0.316406	0.905906	0.0940936
WILD0017331	1	0	1	0	0	0	0.683594	0.316406	0.905906	0.0940936
WILD0017337	1	0	1	0	0	0	0.683594	0.316406	0.905906	0.0940936
WILD0017341	1	0	1	0	0	0	0.683594	0.316406	0.905906	0.0940936
WILD0017461	1	0	1	0	0	0	0.683594	0.316406	0.905906	0.0940936
WILD0017715	1	0	1	0	0	0	0.683594	0.316406	0.905906	0.0940936
WILD0017740	1	0	1	0	0	0	0.683594	0.316406	0.905906	0.0940936
WILD0018206	1	0	1	0	0	0	0.683594	0.316406	0.905906	0.0940936
WILD0018405	1	0	1	0	0	0	0.683594	0.316406	0.905906	0.0940936
WILD0019439	1	0	1	0	0	0	0.683594	0.316406	0.905906	0.0940936
WILD0019462	1	0	1	0	0	0	0.683594	0.316406	0.905906	0.0940936
WILD0019471	1	0	1	0	0	0	0.683594	0.316406	0.905906	0.0940936
WILD0019489	1	0	1	0	0	0	0.683594	0.316406	0.905906	0.0940936
WILD0019532	1	0	1	0	0	0	0.683594	0.316406	0.905906	0.0940936
WILD0019536	1	0	1	0	0	0	0.683594	0.316406	0.905906	0.0940936
WILD0019567	1	0	1	0	0	0	0.683594	0.316406	0.905906	0.0940936
WILD0019576	1	0	1	0	0	0	0.683594	0.316406	0.905906	0.0940936
WILD0019584	1	0	1	0	0	0	0.683594	0.316406	0.905906	0.0940936
WILD0019597	1	0	1	0	0	0	0.683594	0.316406	0.905906	0.0940936
WILD0019614	1	0	1	0	0	0	0.683594	0.316406	0.905906	0.0940936
WILD0019616	1	0	1	0	0	0	0.683594	0.316406	0.905906	0.0940936
WILD0019644	1	0	1	0	0	0	0.683594	0.316406	0.905906	0.0940936
WILD0019646	1	0	1	0	0	0	0.683594	0.316406	0.905906	0.0940936
WILD0019652	1	0	1	0	0	0	0.683594	0.316406	0.905906	0.0940936
WILD0019662	1	0	1	0	0	0	0.683594	0.316406	0.905906	0.0940936
WILD0019667	1	0	1	0	0	0	0.683594	0.316406	0.905906	0.0940936
WILD0019683	1	0	1	0	0	0	0.683594	0.316406	0.905906	0.0940936
WILD0019711	1	0	1	0	0	0	0.683594	0.316406	0.905906	0.0940936
WILD0019724	1	0	1	0	0	0	0.683594	0.316406	0.905906	0.0940936
WILD0019757	1	0	1	0	0	0	0.683594	0.316406	0.905906	0.0940936
WILD0019759	1	0	1	0	0	0	0.683594	0.316406	0.905906	0.0940936
WILD0021546	1	0	1	0	0	0	0.683594	0.316406	0.905906	0.0940936
WILD0023450	1	0	1	0	0	0	0.683594	0.316406	0.905906	0.0940936
WILD0023679	1	0	1	0	0	0	0.683594	0.316406	0.905906	0.0940936
WILD0023692	1	0	1	0	0	0	0.683594	0.316406	0.905906	0.0940936
WILD0023693	1	0	1	0	0	0	0.683594	0.316406	0.905906	0.0940936
WILD0023716	1	0	1	0	0	0	0.683594	0.316406	0.905906	0.0940936
WILD0023752	1	0	1	0	0	0	0.683594	0.316406	0.905906	0.0940936
WILD0023799	1	0	1	0	0	0	0.683594	0.316406	0.905906	0.0940936
WILD0023814	1	0	1	0	0	0	0.683594	0.316406	0.905906	0.0940936
WILD0023815	1	0	1	0	0	0	0.683594	0.316406	0.905906	0.0940936
WILD0023824	1	0	1	0	0	0	0.683594	0.316406	0.905906	0.0940936
WILD0023897	1	0	1	0	0	0	0.683594	0.316406	0.905906	0.0940936
WILD0024044	1	0	1	0	0	0	0.683594	0.316406	0.905906	0.0940936
WILD0024060	1	0	1	0	0	0	0.683594	0.316406	0.905906	0.0940936
WILD0024194	1	0	1	0	0	0	0.683594	0.316406	0.905906	0.0940936
WILD0024289	1	0	1	0	0	0	0.683594	0.316406	0.905906	0.0940936
WILD0024335	1	0	1	0	0	0	0.683594	0.316406	0.905906	0.0940936
WILD0024409	1	0	1	0	0	0	0.683594	0.316406	0.905906	0.0940936
WILD0029417	1	0	1	0	0	0	0.683594	0.316406	0.905906	0.0940936
WILD0029454	1	0	1	0	0	0	0.683594	0.316406	0.905906	0.0940936
WILD0030066	1	0	1	0	0	0	0.683594	0.316406	0.905906	0.0940936
WILD0030451	1	0	1	0	0	0	0.683594	0.316406	0.905906	0.0940936
WILD0031433	1	0	1	0	0	0	0.683594	0.316406	0.905906	0.0940936
WILD0031531	1	0	1	0	0	0	0.683594	0.316406	0.905906	0.0940936
WILD0031548	1	0	1	0	0	0	0.683594	0.316406	0.905906	0.0940936
WILD0031578	1	0	1	0	0	0	0.683594	0.316406	0.905906	0.0940936
WILD0031583	1	0	1	0	0	0	0.683594	0.316406	0.905906	0.0940936
WILD0031607	1	0	1	0	0	0	0.683594	0.316406	0.905906	0.0940936
WILD0031744	1	0	1	0	0	0	0.683594	0.316406	0.905906	0.0940936
WILD0031745	1	0	1	0	0	0	0.683594	0.316406	0.905906	0.0940936
WILD0031747	1	0	1	0	0	0	0.683594	0.316406	0.905906	0.0940936
WILD0031748	1	0	1	0	0	0	0.683594	0.316406	0.905906	0.0940936
WILD0031751	1	0	1	0	0	0	0.683594	0.316406	0.905906	0.0940936
WILD0031756	1	0	1	0	0	0	0.683594	0.316406	0.905906	0.0940936
WILD0031757	1	0	1	0	0	0	0.683594	0.316406	0.905906	0.0940936
WILD0031763	1	0	1	0	0	0	0.683594	0.316406	0.905906	0.0940936
WILD0031768	1	0	1	0	0	0	0.683594	0.316406	0.905906	0.0940936
WILD0031773	1	0	1	0	0	0	0.683594	0.316406	0.905906	0.0940936
WILD0031778	1	0	1	0	0	0	0.683594	0.316406	0.905906	0.0940936
WILD0031780	1	0	1	0	0	0	0.683594	0.316406	0.905906	0.0940936
WILD0031781	1	0	1	0	0	0	0.683594	0.316406	0.905906	0.0940936
WILD0031784	1	0	1	0	0	0	0.683594	0.316406	0.905906	0.0940936
WILD0031789	1	0	1	0	0	0	0.683594	0.316406	0.905906	0.0940936
WILD0031791	1	0	1	0	0	0	0.683594	0.316406	0.905906	0.0940936
WILD0031794	1	0	1	0	0	0	0.683594	0.316406	0.905906	0.0940936
WILD0031797	1	0	1	0	0	0	0.683594	0.316406	0.905906	0.0940936
WILD0031798	1	0	1	0	0	0	0.683594	0.316406	0.905906	0.0940936
WILD0031799	1	0	1	0	0	0	0.683594	0.316406	0.905906	0.0940936
WILD0031812	1	0	1	0	0	0	0.683594	0.316406	0.905906	0.0940936
WILD0031814	1	0	1	0	0	0	0.683594	0.316406	0.905906	0.0940936
WILD0031817	1	0	1	0	0	0	0.683594	0.316406	0.905906	0.0940936
WILD0031822	1	0	1	0	0	0	0.683594	0.316406	0.905906	0.0940936
WILD0031824	1	0	1	0	0	0	0.683594	0.316406	0.905906	0.0940936
WILD0031829	1	0	1	0	0	0	0.683594	0.316406	0.905906	0.0940936
WILD0031837	1	0	1	0	0	0	0.683594	0.316406	0.905906	0.0940936
WILD0031838	1	0	1	0	0	0	0.683594	0.316406	0.905906	0.0940936
WILD0031844	1	0	1	0	0	0	0.683594	0.316406	0.905906	0.0940936
WILD0031845	1	0	1	0	0	0	0.683594	0.316406	0.905906	0.0940936
WILD0031848	1	0	1	0	0	0	0.683594	0.316406	0.905906	0.0940936
WILD0031851	1	0	1	0	0	0	0.683594	0.316406	0.905906	0.0940936
WILD0031852	1	0	1	0	0	0	0.683594	0.316406	0.905906	0.0940936
WILD0031854	1	0	1	0	0	0	0.683594	0.316406	0.905906	0.0940936
WILD0031861	1	0	1	0	0	0	0.683594	0.316406	0.905906	0.0940936
WILD0031862	1	0	1	0	0	0	0.683594	0.316406	0.905906	0.0940936
WILD0031869	1	0	1	0	0	0	0.683594	0.316406	0.905906	0.0940936
WILD0031871	1	0	1	0	0	0	0.683594	0.316406	0.905906	0.0940936
WILD0031873	1	0	1	0	0	0	0.683594	0.316406	0.905906	0.0940936
WILD0031874	1	0	1	0	0	0	0.683594	0.316406	0.905906	0.0940936
WILD0031878	1	0	1	0	0	0	0.683594	0.316406	0.905906	0.0940936
WILD0031879	1	0	1	0	0	0	0.683594	0.316406	0.905906	0.0940936
WILD0031887	1	0	1	0	0	0	0.683594	0.316406	0.905906	0.0940936
WILD0031894	1	0	1	0	0	0	0.683594	0.316406	0.905906	0.0940936
WILD0031902	1	0	1	0	0	0	0.683594	0.316406	0.905906	0.0940936
WILD0031904	1	0	1	0	0	0	0.683594	0.316406	0.905906	0.0940936
WILD0031908	1	0	1	0	0	0	0.683594	0.316406	0.905906	0.0940936
WILD0031914	1	0	1	0	0	0	0.683594	0.316406	0.905906	0.0940936
WILD0031917	1	0	1	0	0	0	0.683594	0.316406	0.905906	0.0940936
WILD0031919	1	0	1	0	0	0	0.683594	0.316406	0.905906	0.0940936
WILD0031922	1	0	1	0	0	0	0.683594	0.316406	0.905906	0.0940936
WILD0031925	1	0	1	0	0	0	0.683594	0.316406	0.905906	0.0940936
WILD0031928	1	0	1	0	0	0	0.683594	0.316406	0.905906	0.0940936
WILD0031930	1	0	1	0	0	0	0.683594	0.316406	0.905906	0.0940936
WILD0031934	1	0	1	0	0	0	0.683594	0.316406	0.905906	0.0940936
WILD0031938	1	0	1	0	0	0	0.683594	0.316406	0.905906	0.0940936
WILD0031939	1	0	1	0	0	0	0.683594	0.316406	0.905906	0.0940936
WILD0031945	1	0	1	0	0	0	0.683594	0.316406	0.905906	0.0940936
WILD0031946	1	0	1	0	0	0	0.683594	0.316406	0.905906	0.0940936
WILD0031947	1	0	1	0	0	0	0.683594	0.316406	0.905906	0.0940936
WILD0031948	1	0	1	0	0	0	0.683594	0.316406	0.905906	0.0940936
WILD0031952	1	0	1	0	0	0	0.683594	0.316406	0.905906	0.0940936
WILD0031953	1	0	1	0	0	0	0.683594	0.316406	0.905906	0.0940936
WILD0031955	1	0	1	0	0	0	0.683594	0.316406	0.905906	0.0940936
WILD0031961	1	0	1	0	0	0	0.683594	0.316406	0.905906	0.0940936
WILD0031963	1	0	1	0	0	0	0.683594	0.316406	0.905906	0.0940936
WILD0031964	1	0	1	0	0	0	0.683594	0.316406	0.905906	0.0940936
WILD0031967	1	0	1	0	0	0	0.683594	0.316406	0.905906	0.0940936
WILD0031968	1	0	1	0	0	0	0.683594	0.316406	0.905906	0.0940936
WILD0031971	1	0	1	0	0	0	0.683594	0.316406	0.905906	0.0940936
WILD0031972	1	0	1	0	0	0	0.683594	0.316406	0.905906	0.0940936
WILD0031974	1	0	1	0	0	0	0.683594	0.316406	0.905906	0.0940936
WILD0031976	1	0	1	0	0	0	0.683594	0.316406	0.905906	0.0940936
WILD0031978	1	0	1	0	0	0	0.683594	0.316406	0.905906	0.0940936
WILD0031979	1	0	1	0	0	0	0.683594	0.316406	0.905906	0.0940936
WILD0031981	1	0	1	0	0	0	0.683594	0.316406	0.905906	0.0940936
WILD0031987	1	0	1	0	0	0	0.683594	0.316406	0.905906	0.0940936
WILD0031988	1	0	1	0	0	0	0.683594	0.316406	0.905906	0.0940936
WILD0031993	1	0	1	0	0	0	0.683594	0.316406	0.905906	0.0940936
WILD0031994	1	0	1	0	0	0	0.683594	0.316406	0.905906	0.0940936
WILD0031995	1	0	1	0	0	0	0.683594	0.316406	0.905906	0.0940936
WILD0031996	1	0	1	0	0	0	0.683594	0.316406	0.905906	0.0940936
WILD0032000	1	0	1	0	0	0	0.683594	0.316406	0.905906	0.0940936
WILD0032006	1	0	1	0	0	0	0.683594	0.316406	0.905906	0.0940936
WILD0032009	1	0	1	0	0	0	0.683594	0.316406	0.905906	0.0940936
WILD0032015	1	0	1	0	0	0	0.683594	0.316406	0.905906	0.0940936
WILD0032023	1	0	1	0	0	0	0.683594	0.316406	0.905906	0.0940936
WILD0032036	1	0	1	0	0	0	0.683594	0.316406	0.905906	0.0940936
WILD0032046	1	0	1	0	0	0	0.683594	0.316406	0.905906	0.0940936
WILD0032049	1	0	1	0	0	0	0.683594	0.316406	0.905906	0.0940936
WILD0032052	1	0	1	0	0	0	0.683594	0.316406	0.905906	0.0940936
WILD0032055	1	0	1	0	0	0	0.683594	0.316406	0.905906	0.0940936
WILD0032059	1	0	1	0	0	0	0.683594	0.316406	0.905906	0.0940936
WILD0032064	1	0	1	0	0	0	0.683594	0.316406	0.905906	0.0940936
WILD0032066	1	0	1	0	0	0	0.683594	0.316406	0.905906	0.0940936
WILD0032067	1	0	1	0	0	0	0.683594	0.316406	0.905906	0.0940936
WILD0032075	1	0	1	0	0	0	0.683594	0.316406	0.905906	0.0940936
WILD0032076	1	0	1	0	0	0	0.683594	0.316406	0.905906	0.0940936
WILD0032077	1	0	1	0	0	0	0.683594	0.316406	0.905906	0.0940936
WILD0032079	1	0	1	0	0	0	0.683594	0.316406	0.905906	0.0940936
WILD0032082	1	0	1	0	0	0	0.683594	0.316406	0.905906	0.0940936
WILD0032085	1	0	1	0	0	0	0.683594	0.316406	0.905906	0.0940936
WILD0032088	1	0	1	0	0	0	0.683594	0.316406	0.905906	0.0940936
WILD0032093	1	0	1	0	0	0	0.683594	0.316406	0.905906	0.0940936
WILD0032095	1	0	1	0	0	0	0.683594	0.316406	0.905906	0.0940936
WILD0032096	1	0	1	0	0	0	0.683594	0.316406	0.905906	0.0940936
WILD0032097	1	0	1	0	0	0	0.683594	0.316406	0.905906	0.0940936
WILD0032100	1	0	1	0	0	0	0.683594	0.316406	0.905906	0.0940936
WILD0032101	1	0	1	0	0	0	0.683594	0.316406	0.905906	0.0940936
WILD0032106	1	0	1	0	0	0	0.683594	0.316406	0.905906	0.0940936
WILD0032108	1	0	1	0	0	0	0.683594	0.316406	0.905906	0.0940936
WILD0032110	1	0	1	0	0	0	0.683594	0.316406	0.905906	0.0940936
WILD0032111	1	0	1	0	0	0	0.683594	0.316406	0.905906	0.0940936
WILD0032113	1	0	1	0	0	0	0.683594	0.316406	0.905906	0.0940936
WILD0032115	1	0	1	0	0	0	0.683594	0.316406	0.905906	0.0940936
WILD0032116	1	0	1	0	0	0	0.683594	0.316406	0.905906	0.0940936
WILD0032119	1	0	1	0	0	0	0.683594	0.316406	0.905906	0.0940936
WILD0032120	1	0	1	0	0	0	0.683594	0.316406	0.905906	0.0940936
WILD0032122	1	0	1	0	0	0	0.683594	0.316406	0.905906	0.0940936
WILD0032124	1	0	1	0	0	0	0.683594	0.316406	0.905906	0.0940936
WILD0032127	1	0	1	0	0	0	0.683594	0.316406	0.905906	0.0940936
WILD0032128	1	0	1	0	0	0	0.683594	0.316406	0.905906	0.0940936
WILD0032131	1	0	1	0	0	0	0.683594	0.316406	0.905906	0.0940936
WILD0032134	1	0	1	0	0	0	0.683594	0.316406	0.905906	0.0940936
WILD0032135	1	0	1	0	0	0	0.683594	0.316406	0.905906	0.0940936
WILD0032139	1	0	1	0	0	0	0.683594	0.316406	0.905906	0.0940936
WILD0032140	1	0	1	0	0	0	0.683594	0.316406	0.905906	0.0940936
WILD0032141	1	0	1	0	0	0	0.683594	0.316406	0.905906	0.0940936
WILD0032142	1	0	1	0	0	0	0.683594	0.316406	0.905906	0.0940936
WILD0032152	1	0	1	0	0	0	0.683594	0.316406	0.905906	0.0940936
WILD0032156	1	0	1	0	0	0	0.683594	0.316406	0.905906	0.0940936
WILD0032160	1	0	1	0	0	0	0.683594	0.316406	0.905906	0.0940936
WILD0032162	1	0	1	0	0	0	0.683594	0.316406	0.905906	0.0940936
WILD0032163	1	0	1	0	0	0	0.683594	0.316406	0.905906	0.0940936
WILD0032168	1	0	1	0	0	0	0.683594	0.316406	0.905906	0.0940936
WILD0032171	1	0	1	0	0	0	0.683594	0.316406	0.905906	0.0940936
WILD0032176	1	0	1	0	0	0	0.683594	0.316406	0.905906	0.0940936
WILD0032177	1	0	1	0	0	0	0.683594	0.316406	0.905906	0.0940936
WILD0032184	1	0	1	0	0	0	0.683594	0.316406	0.905906	0.0940936
WILD0032185	1	0	1	0	0	0	0.683594	0.316406	0.905906	0.0940936
WILD0032190	1	0	1	0	0	0	0.683594	0.316406	0.905906	0.0940936
WILD0032192	1	0	1	0	0	0	0.683594	0.316406	0.905906	0.0940936
WILD0032201	1	0	1	0	0	0	0.683594	0.316406	0.905906	0.0940936
WILD0032203	1	0	1	0	0	0	0.683594	0.316406	0.905906	0.0940936
WILD0032205	1	0	1	0	0	0	0.683594	0.316406	0.905906	0.0940936
WILD0032210	1	0	1	0	0	0	0.683594	0.316406	0.905906	0.0940936
WILD0032213	1	0	1	0	0	0	0.683594	0.316406	0.905906	0.0940936
WILD0032215	1	0	1	0	0	0	0.683594	0.316406	0.905906	0.0940936
WILD0032219	1	0	1	0	0	0	0.683594	0.316406	0.905906	0.0940936
WILD0032220	1	0	1	0	0	0	0.683594	0.316406	0.905906	0.0940936
WILD0032222	1	0	1	0	0	0	0.683594	0.316406	0.905906	0.0940936
WILD0032224	1	0	1	0	0	0	0.683594	0.316406	0.905906	0.0940936
WILD0032225	1	0	1	0	0	0	0.683594	0.316406	0.905906	0.0940936
WILD0032230	1	0	1	0	0	0	0.683594	0.316406	0.905906	0.0940936
WILD0032235	1	0	1	0	0	0	0.683594	0.316406	0.905906	0.0940936
WILD0032237	1	0	1	0	0	0	0.683594	0.316406	0.905906	0.0940936
WILD0032238	1	0	1	0	0	0	0.683594	0.316406	0.905906	0.0940936
WILD0032240	1	0	1	0	0	0	0.683594	0.316406	0.905906	0.0940936
WILD0032242	1	0	1	0	0	0	0.683594	0.316406	0.905906	0.0940936
WILD0032244	1	0	1	0	0	0	0.683594	0.316406	0.905906	0.0940936
WILD0032253	1	0	1	0	0	0	0.683594	0.316406	0.905906	0.0940936
WILD0032254	1	0	1	0	0	0	0.683594	0.316406	0.905906	0.0940936
WILD0032255	1	0	1	0	0	0	0.683594	0.316406	0.905906	0.0940936
WILD0032258	1	0	1	0	0	0	0.683594	0.316406	0.905906	0.0940936
WILD0032260	1	0	1	0	0	0	0.683594	0.316406	0.905906	0.0940936
WILD0032261	1	0	1	0	0	0	0.683594	0.316406	0.905906	0.0940936
WILD0032263	1	0	1	0	0	0	0.683594	0.316406	0.905906	0.0940936
WILD0032265	1	0	1	0	0	0	0.683594	0.316406	0.905906	0.0940936
WILD0032266	1	0	1	0	0	0	0.683594	0.316406	0.905906	0.0940936
WILD0032267	1	0	1	0	0	0	0.683594	0.316406	0.905906	0.0940936
WILD0032268	1	0	1	0	0	0	0.683594	0.316406	0.905906	0.0940936
WILD0032271	1	0	1	0	0	0	0.683594	0.316406	0.905906	0.0940936
WILD0032277	1	0	1	0	0	0	0.683594	0.316406	0.905906	0.0940936
WILD0032278	1	0	1	0	0	0	0.683594	0.316406	0.905906	0.0940936
WILD0032287	1	0	1	0	0	0	0.683594	0.316406	0.905906	0.0940936
WILD0032288	1	0	1	0	0	0	0.683594	0.316406	0.905906	0.0940936
WILD0032293	1	0	1	0	0	0	0.683594	0.316406	0.905906	0.0940936
WILD0032295	1	0	1	0	0	0	0.683594	0.316406	0.905906	0.0940936
WILD0032298	1	0	1	0	0	0	0.683594	0.316406	0.905906	0.0940936
WILD0032306	1	0	1	0	0	0	0.683594	0.316406	0.905906	0.0940936
WILD0032315	1	0	1	0	0	0	0.683594	0.316406	0.905906	0.0940936
WILD0032318	1	0	1	0	0	0	0.683594	0.316406	0.905906	0.0940936
WILD0032325	1	0	1	0	0	0	0.683594	0.316406	0.905906	0.0940936
WILD0032326	1	0	1	0	0	0	0.683594	0.316406	0.905906	0.0940936
WILD0032327	1	0	1	0	0	0	0.683594	0.316406	0.905906	0.0940936
WILD0032330	1	0	1	0	0	0	0.683594	0.316406	0.905906	0.0940936
WILD0032331	1	0	1	0	0	0	0.683594	0.316406	0.905906	0.0940936
WILD0032337	1	0	1	0	0	0	0.683594	0.316406	0.905906	0.0940936
WILD0032338	1	0	1	0	0	0	0.683594	0.316406	0.905906	0.0940936
WILD0032339	1	0	1	0	0	0	0.683594	0.316406	0.905906	0.0940936
WILD0032342	1	0	1	0	0	0	0.683594	0.316406	0.905906	0.0940936
WILD0032344	1	0	1	0	0	0	0.683594	0.316406	0.905906	0.0940936
WILD0032350	1	0	1	0	0	0	0.683594	0.316406	0.905906	0.0940936
WILD0032351	1	0	1	0	0	0	0.683594	0.316406	0.905906	0.0940936
WILD0032367	1	0	1	0	0	0	0.683594	0.316406	0.905906	0.0940936
WILD0032374	1	0	1	0	0	0	0.683594	0.316406	0.905906	0.0940936
WILD0032383	1	0	1	0	0	0	0.683594	0.316406	0.905906	0.0940936
WILD0032388	1	0	1	0	0	0	0.683594	0.316406	0.905906	0.0940936
WILD0032389	1	0	1	0	0	0	0.683594	0.316406	0.905906	0.0940936
WILD0032391	1	0	1	0	0	0	0.683594	0.316406	0.905906	0.0940936
WILD0032392	1	0	1	0	0	0	0.683594	0.316406	0.905906	0.0940936
WILD0032400	1	0	1	0	0	0	0.683594	0.316406	0.905906	0.0940936
WILD0032402	1	0	1	0	0	0	0.683594	0.316406	0.905906	0.0940936
WILD0032404	1	0	1	0	0	0	0.683594	0.316406	0.905906	0.0940936
WILD0032406	1	0	1	0	0	0	0.683594	0.316406	0.905906	0.0940936
WILD0032413	1	0	1	0	0	0	0.683594	0.316406	0.905906	0.0940936
WILD0032416	1	0	1	0	0	0	0.683594	0.316406	0.905906	0.0940936
WILD0032417	1	0	1	0	0	0	0.683594	0.316406	0.905906	0.0940936
WILD0032421	1	0	1	0	0	0	0.683594	0.316406	0.905906	0.0940936
WILD0032423	1	0	1	0	0	0	0.683594	0.316406	0.905906	0.0940936
WILD0032424	1	0	1	0	0	0	0.683594	0.316406	0.905906	0.0940936
WILD0032431	1	0	1	0	0	0	0.683594	0.316406	0.905906	0.0940936
WILD0032432	1	0	1	0	0	0	0.683594	0.316406	0.905906	0.0940936
WILD0032433	1	0	1	0	0	0	0.683594	0.316406	0.905906	0.0940936
WILD0032435	1	0	1	0	0	0	0.683594	0.316406	0.905906	0.0940936
WILD0032436	1	0	1	0	0	0	0.683594	0.316406	0.905906	0.0940936
WILD0032438	1	0	1	0	0	0	0.683594	0.316406	0.905906	0.0940936
WILD0032440	1	0	1	0	0	0	0.683594	0.316406	0.905906	0.0940936
WILD0032443	1	0	1	0	0	0	0.683594	0.316406	0.905906	0.0940936
WILD0032448	1	0	1	0	0	0	0.683594	0.316406	0.905906	0.0940936
WILD0032449	1	0	1	0	0	0	0.683594	0.316406	0.905906	0.0940936
WILD0032454	1	0	1	0	0	0	0.683594	0.316406	0.905906	0.0940936
WILD0032459	1	0	1	0	0	0	0.683594	0.316406	0.905906	0.0940936
WILD0032460	1	0	1	0	0	0	0.683594	0.316406	0.905906	0.0940936
WILD0032462	1	0	1	0	0	0	0.683594	0.316406	0.905906	0.0940936
WILD0032463	1	0	1	0	0	0	0.683594	0.316406	0.905906	0.0940936
WILD0032464	1	0	1	0	0	0	0.683594	0.316406	0.905906	0.0940936
WILD0032466	1	0	1	0	0	0	0.683594	0.316406	0.905906	0.0940936
WILD0032469	1	0	1	0	0	0	0.683594	0.316406	0.905906	0.0940936
WILD0032475	1	0	1	0	0	0	0.683594	0.316406	0.905906	0.0940936
WILD0032486	1	0	1	0	0	0	0.683594	0.316406	0.905906	0.0940936
WILD0032490	1	0	1	0	0	0	0.683594	0.316406	0.905906	0.0940936
WILD0032492	1	0	1	0	0	0	0.683594	0.316406	0.905906	0.0940936
WILD0032493	1	0	1	0	0	0	0.683594	0.316406	0.905906	0.0940936
WILD0032500	1	0	1	0	0	0	0.683594	0.316406	0.905906	0.0940936
WILD0032503	1	0	1	0	0	0	0.683594	0.316406	0.905906	0.0940936
WILD0032511	1	0	1	0	0	0	0.683594	0.316406	0.905906	0.0940936
WILD0032512	1	0	1	0	0	0	0.683594	0.316406	0.905906	0.0940936
WILD0032513	1	0	1	0	0	0	0.683594	0.316406	0.905906	0.0940936
WILD0032515	1	0	1	0	0	0	0.683594	0.316406	0.905906	0.0940936
WILD0032516	1	0	1	0	0	0	0.683594	0.316406	0.905906	0.0940936
WILD0032517	1	0	1	0	0	0	0.683594	0.316406	0.905906	0.0940936
WILD0032518	1	0	1	0	0	0	0.683594	0.316406	0.905906	0.0940936
WILD0032528	1	0	1	0	0	0	0.683594	0.316406	0.905906	0.0940936
WILD0032531	1	0	1	0	0	0	0.683594	0.316406	0.905906	0.0940936
WILD0032537	1	0	1	0	0	0	0.683594	0.316406	0.905906	0.0940936
WILD0032538	1	0	1	0	0	0	0.683594	0.316406	0.905906	0.0940936
WILD0032539	1	0	1	0	0	0	0.683594	0.316406	0.905906	0.0940936
WILD0032540	1	0	1	0	0	0	0.683594	0.316406	0.905906	0.0940936
WILD0032542	1	0	1	0	0	0	0.683594	0.316406	0.905906	0.0940936
WILD0032545	1	0	1	0	0	0	0.683594	0.316406	0.905906	0.0940936
WILD0032548	1	0	1	0	0	0	0.683594	0.316406	0.905906	0.0940936
[truncated: 25,980 more rows]
