# Supplementary material for: A novel workflow correlating RNA-seq data to Phythophthora infestans resistance levels in wild Solanum species and potato clones
Source: Front Plant Sci. 2015 Sep 17;6:718. doi: 10.3389/fpls.2015.00718 (PMC4585127; doi:10.3389/fpls.2015.00718)
Supplement: Table S2 — OrthoMCL clusters with transcript PGSC identifiers. [file Table2.XLSX]

## Sheet: TableS2
WILD0000001: pgsc|PGSC0003DMP400062332 pgsc|PGSC0003DMP400005300 pgsc|PGSC0003DMP400057629 pgsc|PGSC0003DMP400058938 pgsc|PGSC0003DMP400059255 pgsc|PGSC0003DMP400059930 pgsc|PGSC0003DMP400060713 pgsc|PGSC0003DMP400061390 pgsc|PGSC0003DMP400061885 pgsc|PGSC0003DMP400064847 pgsc|PGSC0003DMP400067156 pgsc|PGSC0003DMP400067965 pgsc|PGSC0003DMP400068368 pgsc|PGSC0003DMP400069348 pgsc|PGSC0003DMP400061…
WILD0000002: pgsc|PGSC0003DMP400011294 pgsc|PGSC0003DMP400018688 pgsc|PGSC0003DMP400042033 pgsc|PGSC0003DMP400048354 pgsc|PGSC0003DMP400056479 pgsc|PGSC0003DMP400056588 pgsc|PGSC0003DMP400057029 pgsc|PGSC0003DMP400057036 pgsc|PGSC0003DMP400057079 pgsc|PGSC0003DMP400057257 pgsc|PGSC0003DMP400057361 pgsc|PGSC0003DMP400057615 pgsc|PGSC0003DMP400057628 pgsc|PGSC0003DMP400057759 pgsc|PGSC0003DMP400057…
WILD0000003: atha|AT1G01900.1|PACid:19657151 atha|AT1G04110.1|PACid:19652802 atha|AT2G05920.1|PACid:19639391 atha|AT3G14067.1|PACid:19662608 atha|AT3G14240.1|PACid:19659270 atha|AT4G34980.1|PACid:19643738 atha|AT5G51750.1|PACid:19672394 atha|AT5G67360.1|PACid:19665370 atha|AT2G04160.1|PACid:19643203 atha|AT1G20150.1|PACid:19652640 atha|AT1G20160.1|PACid:19654367 atha|AT1G20160.2|PACid:19654368 at…
WILD0000004: atha|AT1G08590.1|PACid:19650652 atha|AT1G28440.1|PACid:19652437 atha|AT1G75820.1|PACid:19657662 atha|AT3G24240.1|PACid:19659275 atha|AT3G49670.1|PACid:19660363 atha|AT4G20270.1|PACid:19648697 atha|AT4G28650.1|PACid:19648281 atha|AT5G25930.1|PACid:19668809 atha|AT5G61480.1|PACid:19672367 atha|AT5G63930.1|PACid:19670349 atha|AT5G65700.1|PACid:19671166 atha|AT5G65700.2|PACid:19671167 at…
WILD0000005: atha|AT1G11280.1|PACid:19657770 atha|AT1G11280.2|PACid:19657771 atha|AT1G11280.3|PACid:19657773 atha|AT1G11280.4|PACid:19657772 atha|AT1G11300.1|PACid:19657508 atha|AT1G11330.1|PACid:19652249 atha|AT1G11330.2|PACid:19652248 atha|AT1G11340.1|PACid:19652050 atha|AT1G11350.1|PACid:19657895 atha|AT1G11410.1|PACid:19651658 atha|AT1G61360.1|PACid:19656634 atha|AT1G61360.2|PACid:19656635 at…
WILD0000006: atha|AT3G47090.1|PACid:19660911 atha|AT3G47110.1|PACid:19659440 atha|AT3G47570.1|PACid:19663257 atha|AT3G47580.1|PACid:19659868 atha|AT5G20480.1|PACid:19669822 atha|AT5G39390.1|PACid:19671766 atha|AT5G46330.1|PACid:19669821 osat|LOC_Os01g05640.1|PACid:24115885 osat|LOC_Os01g05870.1|PACid:24114063 osat|LOC_Os01g05940.1|PACid:24116349 osat|LOC_Os01g05960.1|PACid:24120106 osat|LOC_Os01g…
WILD0000007: atha|AT1G31540.1|PACid:19653785 atha|AT1G31540.2|PACid:19653784 atha|AT1G56510.1|PACid:19654075 atha|AT1G56520.1|PACid:19654187 atha|AT1G56520.2|PACid:19654186 atha|AT1G56540.1|PACid:19649300 atha|AT1G63730.1|PACid:19654509 atha|AT1G63740.1|PACid:19652360 atha|AT1G63750.3|PACid:19649471 atha|AT1G63860.1|PACid:19649527 atha|AT1G63860.2|PACid:19649528 atha|AT1G63870.1|PACid:19651797 at…
WILD0000008: atha|AT1G45616.1|PACid:19653135 atha|AT1G47890.1|PACid:19656408 atha|AT2G15080.1|PACid:19638097 atha|AT2G15080.2|PACid:19638098 atha|AT3G05650.1|PACid:19662670 atha|AT3G05660.1|PACid:19658504 atha|AT3G11010.1|PACid:19662184 atha|AT3G11080.1|PACid:19661938 atha|AT4G13920.1|PACid:19646613 atha|AT5G27060.1|PACid:19671282 atha|AT1G71390.1|PACid:19649154 atha|AT1G71400.1|PACid:19653618 at…
WILD0000009: pgsc|PGSC0003DMP400002155 pgsc|PGSC0003DMP400007928 pgsc|PGSC0003DMP400021358 pgsc|PGSC0003DMP400021877 pgsc|PGSC0003DMP400031385 pgsc|PGSC0003DMP400033035 pgsc|PGSC0003DMP400044442 pgsc|PGSC0003DMP400052058 pgsc|PGSC0003DMP400056644 pgsc|PGSC0003DMP400056679 pgsc|PGSC0003DMP400056764 pgsc|PGSC0003DMP400056820 pgsc|PGSC0003DMP400056886 pgsc|PGSC0003DMP400057226 pgsc|PGSC0003DMP400057…
WILD0000010: atha|AT1G04120.1|PACid:19649713 atha|AT1G04120.2|PACid:19649714 atha|AT1G30400.1|PACid:19655136 atha|AT1G30400.2|PACid:19655137 atha|AT1G30410.1|PACid:19652882 atha|AT1G30420.1|PACid:19651820 atha|AT2G07680.1|PACid:19640840 atha|AT2G34660.1|PACid:19642574 atha|AT2G34660.2|PACid:19642575 atha|AT2G47800.1|PACid:19642410 atha|AT3G13080.1|PACid:19658374 atha|AT3G13080.2|PACid:19658375 at…
WILD0000011: atha|AT1G18890.1|PACid:19652841 atha|AT1G35670.1|PACid:19654110 atha|AT1G74740.1|PACid:19657417 atha|AT2G17290.1|PACid:19640449 atha|AT2G31500.1|PACid:19642547 atha|AT2G41860.1|PACid:19638400 atha|AT2G41860.2|PACid:19638401 atha|AT3G10660.1|PACid:19664626 atha|AT3G51850.1|PACid:19661030 atha|AT3G57530.1|PACid:19663960 atha|AT4G09570.1|PACid:19647895 atha|AT4G23650.1|PACid:19647432 at…
WILD0000012: DES|comp69538_c0_seq1 DES|comp94492_c0_seq1 DES|comp91652_c1_seq5 DES|comp92051_c0_seq2 NIG|comp48709_c0_seq3 NIG|comp49898_c0_seq2 NIG|comp55061_c0_seq1 osat|LOC_Os01g27890.1|PACid:24115690 osat|LOC_Os02g09200.1|PACid:24134769 osat|LOC_Os02g09220.1|PACid:24133496 osat|LOC_Os02g09240.1|PACid:24132041 osat|LOC_Os02g09250.1|PACid:24130808 osat|LOC_Os02g09290.1|PACid:24130100 osat|LOC_O…
WILD0000013: atha|AT1G08070.1|PACid:19656705 atha|AT2G29760.1|PACid:19642310 atha|AT1G11290.1|PACid:19657175 atha|AT3G12770.1|PACid:19664306 atha|AT3G57430.1|PACid:19664211 atha|AT4G18750.1|PACid:19646887 atha|AT4G30700.1|PACid:19645252 atha|AT4G33990.1|PACid:19647580 atha|AT5G16860.1|PACid:19669049 atha|AT1G15510.1|PACid:19651458 atha|AT1G16480.1|PACid:19650680 atha|AT1G16480.2|PACid:19650681 at…
WILD0000014: atha|AT1G30570.1|PACid:19652981 atha|AT2G21480.1|PACid:19643513 atha|AT2G39360.1|PACid:19640590 atha|AT3G04690.1|PACid:19661476 atha|AT3G46290.1|PACid:19661098 atha|AT3G51550.1|PACid:19661677 atha|AT4G39110.1|PACid:19646958 atha|AT5G24010.1|PACid:19672103 atha|AT5G28680.1|PACid:19667452 atha|AT5G39000.1|PACid:19668280 atha|AT5G54380.1|PACid:19671059 atha|AT5G59700.1|PACid:19672792 at…
WILD0000015: pgsc|PGSC0003DMP400067982 pgsc|PGSC0003DMP400065802 pgsc|PGSC0003DMP400015227 pgsc|PGSC0003DMP400061538 pgsc|PGSC0003DMP400062088 pgsc|PGSC0003DMP400062858 pgsc|PGSC0003DMP400064415 pgsc|PGSC0003DMP400065196 pgsc|PGSC0003DMP400065839 pgsc|PGSC0003DMP400066631 pgsc|PGSC0003DMP400068202 pgsc|PGSC0003DMP400068279 pgsc|PGSC0003DMP400021868 pgsc|PGSC0003DMP400028033 pgsc|PGSC0003DMP400056…
WILD0000016: atha|AT1G31120.1|PACid:19651768 atha|AT1G60160.1|PACid:19649839 atha|AT1G70300.1|PACid:19653255 atha|AT2G30070.1|PACid:19640785 atha|AT2G35060.1|PACid:19638997 atha|AT2G35060.2|PACid:19638996 atha|AT2G40540.1|PACid:19642963 atha|AT2G40540.2|PACid:19642964 atha|AT3G02050.1|PACid:19658978 atha|AT4G13420.1|PACid:19647373 atha|AT4G19960.1|PACid:19644949 atha|AT4G19960.2|PACid:19644950 at…
WILD0000017: atha|AT1G21210.1|PACid:19652171 atha|AT1G21230.1|PACid:19653812 atha|AT1G21240.1|PACid:19652766 atha|AT1G21250.1|PACid:19654386 atha|AT1G21270.1|PACid:19656642 atha|AT3G25490.1|PACid:19663950 osat|ChrUn.fgenesh.mRNA.57|PACid:24093340 osat|LOC_Os01g26174.1|PACid:24114516 osat|LOC_Os01g26280.1|PACid:24114044 osat|LOC_Os02g02120.1|PACid:24129751 osat|LOC_Os02g41500.1|PACid:24131077 osat…
WILD0000018: atha|AT1G02520.1|PACid:19656409 atha|AT1G02530.1|PACid:19655940 atha|AT1G10680.1|PACid:19655941 atha|AT1G27940.1|PACid:19649676 atha|AT1G28010.1|PACid:19651855 atha|AT2G36910.1|PACid:19642755 atha|AT2G47000.1|PACid:19643294 atha|AT3G28345.1|PACid:19664474 atha|AT3G28360.1|PACid:19661863 atha|AT3G28380.1|PACid:19660961 atha|AT3G28390.1|PACid:19664371 atha|AT3G28415.1|PACid:19660242 at…
WILD0000019: pgsc|PGSC0003DMP400057541 pgsc|PGSC0003DMP400061906 pgsc|PGSC0003DMP400056883 pgsc|PGSC0003DMP400061672 pgsc|PGSC0003DMP400061817 pgsc|PGSC0003DMP400062909 pgsc|PGSC0003DMP400063389 pgsc|PGSC0003DMP400068111 pgsc|PGSC0003DMP400064987 pgsc|PGSC0003DMP400068005 pgsc|PGSC0003DMP400064768 pgsc|PGSC0003DMP400068559 pgsc|PGSC0003DMP400068782 pgsc|PGSC0003DMP400062806 pgsc|PGSC0003DMP400069…
WILD0000020: atha|AT1G15210.1|PACid:19649174 atha|AT1G15520.1|PACid:19654480 atha|AT1G59870.1|PACid:19651607 atha|AT1G66950.1|PACid:19656395 atha|AT2G26910.1|PACid:19641916 atha|AT2G29940.1|PACid:19639436 atha|AT2G36380.1|PACid:19640612 atha|AT2G37280.1|PACid:19641542 atha|AT3G16340.1|PACid:19663741 atha|AT3G16340.2|PACid:19663742 atha|AT3G30842.1|PACid:19659234 atha|AT3G53480.1|PACid:19664082 at…
WILD0000021: atha|AT1G02730.1|PACid:19653796 atha|AT1G32180.1|PACid:19653365 atha|AT2G21770.1|PACid:19641958 atha|AT2G25540.1|PACid:19643087 atha|AT2G33100.1|PACid:19639015 atha|AT3G03050.1|PACid:19659927 atha|AT4G18780.1|PACid:19644979 atha|AT4G32410.1|PACid:19647304 atha|AT4G38190.1|PACid:19648892 atha|AT4G39350.1|PACid:19648673 atha|AT5G05170.1|PACid:19670881 atha|AT5G09870.1|PACid:19669914 at…
WILD0000022: atha|AT1G09080.1|PACid:19654674 atha|AT1G09080.2|PACid:19654675 atha|AT1G16030.1|PACid:19655914 atha|AT1G56410.1|PACid:19649383 atha|AT3G09440.1|PACid:19661486 atha|AT3G09440.2|PACid:19661487 atha|AT3G12580.1|PACid:19658876 atha|AT4G37910.1|PACid:19646830 atha|AT5G02490.1|PACid:19673328 atha|AT5G02500.1|PACid:19672372 atha|AT5G02500.2|PACid:19672373 atha|AT5G09590.1|PACid:19667908 at…
WILD0000023: atha|AT1G11620.1|PACid:19654232 atha|AT1G12170.1|PACid:19652178 atha|AT1G12190.1|PACid:19651363 atha|AT1G31510.1|PACid:19655247 atha|AT1G47390.1|PACid:19651459 atha|AT1G51290.1|PACid:19653443 atha|AT1G51320.1|PACid:19649506 atha|AT1G62270.1|PACid:19650394 atha|AT1G67450.1|PACid:19656830 atha|AT2G04920.1|PACid:19641199 atha|AT2G07140.1|PACid:19642745 atha|AT2G07140.2|PACid:19642746 at…
WILD0000024: atha|AT1G31740.1|PACid:19651530 atha|AT1G45130.1|PACid:19657559 atha|AT1G77410.1|PACid:19658276 atha|AT2G16730.1|PACid:19641676 atha|AT2G28470.1|PACid:19639354 atha|AT2G28470.2|PACid:19639355 atha|AT2G32810.1|PACid:19643403 atha|AT2G32810.2|PACid:19643404 atha|AT3G13750.1|PACid:19660063 atha|AT3G52840.1|PACid:19662216 atha|AT4G26140.1|PACid:19647211 atha|AT4G26140.2|PACid:19647212 at…
WILD0000025: atha|AT1G19160.1|PACid:19657467 atha|AT1G26515.1|PACid:19655043 atha|AT1G30790.1|PACid:19650810 atha|AT1G30920.1|PACid:19657727 atha|AT1G30930.1|PACid:19652871 atha|AT1G31000.1|PACid:19652747 atha|AT1G32420.1|PACid:19656773 atha|AT1G32660.1|PACid:19650187 atha|AT1G46840.1|PACid:19654430 atha|AT1G46984.1|PACid:19653554 atha|AT1G47340.1|PACid:19654308 atha|AT1G47730.1|PACid:19655381 at…
WILD0000026: atha|AT1G29180.1|PACid:19653631 atha|AT1G34480.1|PACid:19652075 atha|AT1G35610.1|PACid:19656106 atha|AT1G44050.1|PACid:19656375 atha|AT1G45243.1|PACid:19650867 atha|AT1G50190.1|PACid:19654839 atha|AT1G53340.1|PACid:19649284 atha|AT1G55380.1|PACid:19650842 atha|AT1G55390.1|PACid:19654399 atha|AT1G55420.1|PACid:19651502 atha|AT1G55430.1|PACid:19655873 atha|AT1G55440.1|PACid:19653119 at…
WILD0000027: atha|AT1G05570.1|PACid:19656648 atha|AT1G05570.2|PACid:19656649 atha|AT1G06490.1|PACid:19653890 atha|AT2G13680.1|PACid:19638772 atha|AT2G31960.1|PACid:19641743 atha|AT2G31960.2|PACid:19641744 atha|AT2G36850.1|PACid:19641326 atha|AT3G07160.1|PACid:19660065 atha|AT3G14570.1|PACid:19664777 atha|AT3G14570.2|PACid:19664778 atha|AT3G59100.1|PACid:19660773 atha|AT4G03550.1|PACid:19647940 at…
WILD0000028: atha|AT1G01120.1|PACid:19655257 atha|AT1G04220.1|PACid:19655263 atha|AT1G19440.1|PACid:19653079 atha|AT1G25450.1|PACid:19654794 atha|AT1G68530.1|PACid:19658280 atha|AT2G15090.1|PACid:19641869 atha|AT2G16280.1|PACid:19640489 atha|AT2G26250.1|PACid:19641904 atha|AT2G26640.1|PACid:19638388 atha|AT2G46720.1|PACid:19638668 atha|AT3G10280.1|PACid:19661593 atha|AT4G34510.1|PACid:19644905 at…
WILD0000029: atha|AT1G07340.1|PACid:19650276 atha|AT3G05960.1|PACid:19658490 atha|AT5G26250.1|PACid:19665400 atha|AT1G11260.1|PACid:19650886 atha|AT1G50310.1|PACid:19649722 atha|AT1G77210.1|PACid:19649966 atha|AT1G77210.2|PACid:19649967 atha|AT3G19930.1|PACid:19664641 atha|AT3G19940.1|PACid:19663207 atha|AT4G02050.1|PACid:19645534 atha|AT4G21480.1|PACid:19646504 atha|AT5G23270.1|PACid:19671800 at…
WILD0000030: atha|AT1G04160.1|PACid:19658216 atha|AT1G04600.1|PACid:19651579 atha|AT1G08730.1|PACid:19653305 atha|AT1G17580.1|PACid:19654032 atha|AT1G50360.1|PACid:19657716 atha|AT1G54560.1|PACid:19649567 atha|AT2G20290.1|PACid:19641901 atha|AT2G31900.1|PACid:19642330 atha|AT2G33240.1|PACid:19640394 atha|AT3G19960.1|PACid:19658870 atha|AT3G19960.2|PACid:19658869 atha|AT3G58160.1|PACid:19660616 at…
WILD0000031: atha|AT1G21850.1|PACid:19650822 atha|AT1G21860.1|PACid:19655895 atha|AT1G41830.1|PACid:19652521 atha|AT1G55560.1|PACid:19656914 atha|AT1G55570.1|PACid:19655650 atha|AT1G76160.1|PACid:19656343 atha|AT2G23630.1|PACid:19642146 atha|AT3G13390.1|PACid:19660472 atha|AT3G13400.1|PACid:19664177 atha|AT4G22010.1|PACid:19648724 atha|AT4G28090.1|PACid:19647657 atha|AT4G37160.1|PACid:19647149 at…
WILD0000032: atha|AT1G18140.1|PACid:19654600 atha|AT2G29130.1|PACid:19641857 atha|AT2G30210.1|PACid:19643157 atha|AT2G38080.1|PACid:19640024 atha|AT5G03260.1|PACid:19666234 atha|AT5G05390.1|PACid:19672655 atha|AT5G60020.1|PACid:19670364 atha|AT2G40370.1|PACid:19640685 atha|AT5G01190.1|PACid:19668765 atha|AT5G07130.1|PACid:19666643 atha|AT5G58910.1|PACid:19667082 atha|AT5G09360.1|PACid:19669175 at…
WILD0000033: atha|AT1G07650.1|PACid:19654688 atha|AT1G07650.2|PACid:19654687 atha|AT1G29720.1|PACid:19657485 atha|AT1G29730.1|PACid:19651105 atha|AT1G29740.1|PACid:19649776 atha|AT1G29750.1|PACid:19649981 atha|AT1G29750.2|PACid:19649980 atha|AT1G53420.1|PACid:19658205 atha|AT1G53430.1|PACid:19654701 atha|AT1G53430.2|PACid:19654702 atha|AT1G53440.1|PACid:19655026 atha|AT1G56120.1|PACid:19652498 at…
WILD0000034: atha|AT1G34210.1|PACid:19651193 atha|AT1G60800.1|PACid:19653370 atha|AT1G71830.1|PACid:19652224 atha|AT2G13790.1|PACid:19638440 atha|AT2G13800.1|PACid:19638451 atha|AT3G25560.1|PACid:19664070 atha|AT3G25560.2|PACid:19664069 atha|AT3G25560.3|PACid:19664068 atha|AT4G33430.1|PACid:19647162 atha|AT5G10290.1|PACid:19665998 atha|AT2G23950.1|PACid:19640569 atha|AT4G30520.1|PACid:19647645 at…
WILD0000035: osat|LOC_Os12g37740.1|PACid:24146069 osat|LOC_Os01g21240.1|PACid:24117610 osat|LOC_Os01g41890.1|PACid:24118424 osat|LOC_Os02g17304.1|PACid:24131765 osat|LOC_Os02g35210.1|PACid:24131366 osat|LOC_Os03g46550.1|PACid:24125913 osat|LOC_Os05g40150.1|PACid:24153804 osat|LOC_Os06g06850.1|PACid:24141231 osat|LOC_Os06g06860.1|PACid:24143026 osat|LOC_Os07g09900.1|PACid:24112240 osat|LOC_Os07g19…
WILD0000036: atha|AT1G13210.1|PACid:19657695 atha|AT1G17500.1|PACid:19650189 atha|AT1G26130.1|PACid:19655855 atha|AT1G26130.2|PACid:19655854 atha|AT1G54280.1|PACid:19649525 atha|AT1G59820.1|PACid:19650310 atha|AT1G68710.1|PACid:19651524 atha|AT1G72700.1|PACid:19652287 atha|AT3G13900.1|PACid:19661616 atha|AT3G25610.1|PACid:19662244 atha|AT3G27870.1|PACid:19664269 atha|AT5G04930.1|PACid:19669588 at…
WILD0000037: atha|AT1G01340.1|PACid:19650882 atha|AT1G01340.2|PACid:19650881 atha|AT1G15990.1|PACid:19655008 atha|AT1G19780.1|PACid:19658017 atha|AT2G23980.1|PACid:19643268 atha|AT2G24610.1|PACid:19642027 atha|AT2G28260.1|PACid:19638809 atha|AT2G46430.1|PACid:19639557 atha|AT2G46430.2|PACid:19639558 atha|AT2G46440.1|PACid:19638258 atha|AT2G46450.1|PACid:19642274 atha|AT2G46450.2|PACid:19642275 at…
WILD0000038: atha|AT1G18390.1|PACid:19651986 atha|AT1G18390.2|PACid:19651985 atha|AT1G66880.1|PACid:19649583 atha|AT5G38210.1|PACid:19672902 osat|LOC_Os01g04409.1|PACid:24119639 osat|LOC_Os01g04450.1|PACid:24120153 osat|LOC_Os01g04570.1|PACid:24116037 osat|LOC_Os01g04460.1|PACid:24115836 osat|LOC_Os01g04480.1|PACid:24120711 osat|LOC_Os01g04490.1|PACid:24117918 osat|LOC_Os01g04520.1|PACid:24117293…
WILD0000039: atha|AT1G05230.1|PACid:19658236 atha|AT1G05230.2|PACid:19658237 atha|AT1G05230.3|PACid:19658239 atha|AT1G05230.4|PACid:19658238 atha|AT1G17920.1|PACid:19653965 atha|AT1G73360.1|PACid:19649192 atha|AT2G32370.1|PACid:19639708 atha|AT3G61150.1|PACid:19659374 atha|AT4G00730.1|PACid:19648348 atha|AT4G04890.1|PACid:19648504 atha|AT4G21750.1|PACid:19647943 atha|AT4G21750.2|PACid:19647944 at…
WILD0000040: atha|AT1G16440.1|PACid:19654637 atha|AT1G79250.1|PACid:19656951 atha|AT1G79250.2|PACid:19656952 atha|AT3G12690.1|PACid:19660406 atha|AT3G12690.2|PACid:19660407 atha|AT3G12690.3|PACid:19660408 atha|AT4G26610.1|PACid:19646656 atha|AT5G47750.1|PACid:19667069 atha|AT5G55910.1|PACid:19666282 atha|AT2G36350.1|PACid:19642569 atha|AT3G52890.1|PACid:19660877 atha|AT3G52890.2|PACid:19660878 at…
WILD0000041: atha|AT1G70110.1|PACid:19655533 atha|AT1G70130.1|PACid:19652914 atha|AT2G37710.1|PACid:19640556 atha|AT2G43690.1|PACid:19642480 atha|AT2G43700.1|PACid:19641547 atha|AT3G53810.1|PACid:19663032 atha|AT3G55550.1|PACid:19659406 atha|AT3G59700.1|PACid:19660309 atha|AT3G59740.1|PACid:19664587 atha|AT3G59750.1|PACid:19660565 atha|AT4G02410.1|PACid:19645808 atha|AT4G02420.1|PACid:19648624 at…
WILD0000042: atha|AT3G14460.1|PACid:19661004 atha|AT3G14470.1|PACid:19659945 pgsc|PGSC0003DMP400005353 pgsc|PGSC0003DMP400005358 pgsc|PGSC0003DMP400013002 pgsc|PGSC0003DMP400016717 pgsc|PGSC0003DMP400024260 pgsc|PGSC0003DMP400024729 pgsc|PGSC0003DMP400030873 pgsc|PGSC0003DMP400032355 pgsc|PGSC0003DMP400032357 pgsc|PGSC0003DMP400032359 pgsc|PGSC0003DMP400032361 pgsc|PGSC0003DMP400032362 pgsc|PGSC0…
WILD0000043: atha|AT1G20560.1|PACid:19649092 atha|AT1G20560.2|PACid:19649093 atha|AT1G21530.1|PACid:19656882 atha|AT1G21530.2|PACid:19656881 atha|AT1G21540.1|PACid:19653896 atha|AT1G65880.1|PACid:19651083 atha|AT1G65890.1|PACid:19650984 atha|AT1G66120.1|PACid:19651065 atha|AT1G75960.1|PACid:19651256 atha|AT1G76290.1|PACid:19657902 atha|AT2G17650.1|PACid:19640982 atha|AT3G16910.1|PACid:19661852 at…
WILD0000044: pgsc|PGSC0003DMP400003952 pgsc|PGSC0003DMP400008047 pgsc|PGSC0003DMP400009454 pgsc|PGSC0003DMP400014543 pgsc|PGSC0003DMP400019250 pgsc|PGSC0003DMP400036055 pgsc|PGSC0003DMP400036056 pgsc|PGSC0003DMP400036057 pgsc|PGSC0003DMP400036061 pgsc|PGSC0003DMP400036062 pgsc|PGSC0003DMP400038047 pgsc|PGSC0003DMP400038048 pgsc|PGSC0003DMP400040216 pgsc|PGSC0003DMP400044252 pgsc|PGSC0003DMP400044…
WILD0000045: atha|AT1G03740.1|PACid:19657606 atha|AT1G03740.2|PACid:19657607 atha|AT1G53050.1|PACid:19652373 atha|AT5G44290.1|PACid:19668838 atha|AT5G44290.2|PACid:19668839 atha|AT5G44290.3|PACid:19668840 atha|AT5G44290.4|PACid:19668841 atha|AT1G09600.1|PACid:19654579 atha|AT1G33770.1|PACid:19653087 atha|AT1G54610.1|PACid:19653864 atha|AT1G54610.2|PACid:19653863 atha|AT1G54610.3|PACid:19653865 at…
WILD0000046: atha|AT1G33540.1|PACid:19655880 atha|AT1G73270.1|PACid:19655916 atha|AT1G73280.1|PACid:19655083 atha|AT1G73290.1|PACid:19652919 atha|AT1G73300.1|PACid:19649859 atha|AT1G73310.1|PACid:19653241 atha|AT2G22920.1|PACid:19640349 atha|AT2G22920.2|PACid:19640348 atha|AT2G22970.1|PACid:19641309 atha|AT2G22970.3|PACid:19641308 atha|AT2G22980.1|PACid:19641227 atha|AT2G22980.2|PACid:19641228 at…
WILD0000047: atha|AT3G14610.1|PACid:19661029 atha|AT3G14620.1|PACid:19663255 atha|AT3G14630.1|PACid:19663138 atha|AT3G14640.1|PACid:19664027 atha|AT3G14650.1|PACid:19658659 atha|AT3G14660.1|PACid:19663444 atha|AT3G14680.1|PACid:19659122 atha|AT3G14690.1|PACid:19662015 DES|comp86808_c0_seq1 DES|comp94944_c0_seq11 DUL|comp19339_c0_seq4 DUL|comp22274_c0_seq3 DUL|comp24281_c0_seq1 DUL|comp26024_c0_se…
WILD0000048: atha|AT1G26560.1|PACid:19656025 atha|AT5G54570.1|PACid:19667473 atha|AT1G47600.1|PACid:19657012 atha|AT1G47600.2|PACid:19657013 atha|AT1G51470.1|PACid:19652769 atha|AT1G51490.1|PACid:19651379 atha|AT2G25630.1|PACid:19638038 atha|AT2G44450.1|PACid:19640873 atha|AT3G60130.1|PACid:19659956 atha|AT3G60130.2|PACid:19659957 atha|AT3G60130.3|PACid:19659958 atha|AT5G42260.1|PACid:19669194 at…
WILD0000049: atha|AT1G04150.1|PACid:19657571 atha|AT1G22610.1|PACid:19653903 atha|AT1G51570.1|PACid:19656000 atha|AT1G74720.1|PACid:19652453 atha|AT3G03680.1|PACid:19664767 atha|AT3G57880.1|PACid:19664813 atha|AT3G61300.1|PACid:19664588 atha|AT4G00700.1|PACid:19645785 atha|AT4G11610.1|PACid:19648561 atha|AT4G20080.1|PACid:19648683 atha|AT5G06850.1|PACid:19672086 atha|AT5G12970.1|PACid:19669801 at…
WILD0000050: atha|AT1G48480.1|PACid:19656224 atha|AT3G02880.1|PACid:19663165 atha|AT3G17840.1|PACid:19663171 atha|AT5G16590.1|PACid:19666509 atha|AT1G64210.1|PACid:19656124 atha|AT4G23740.1|PACid:19646786 atha|AT2G26730.1|PACid:19642997 atha|AT3G08680.1|PACid:19664329 atha|AT3G08680.2|PACid:19664330 atha|AT5G58300.1|PACid:19670340 atha|AT5G58300.2|PACid:19670341 atha|AT5G05160.1|PACid:19672200 DU…
WILD0000051: atha|AT1G17420.1|PACid:19652652 atha|AT1G55020.1|PACid:19650711 atha|AT1G67560.1|PACid:19653355 atha|AT1G72520.1|PACid:19657873 atha|AT3G22400.1|PACid:19660512 atha|AT3G45140.1|PACid:19664994 DES|comp87701_c0_seq1 DES|comp93273_c0_seq4 DES|comp93749_c0_seq2 DES|comp94388_c0_seq1 DES|comp94937_c0_seq6 DUL|comp12736_c0_seq1 DUL|comp21800_c0_seq2 DUL|comp23774_c0_seq1 NIG|comp43851_c0_s…
WILD0000052: pgsc|PGSC0003DMP400003809 pgsc|PGSC0003DMP400056844 pgsc|PGSC0003DMP400056846 pgsc|PGSC0003DMP400063890 pgsc|PGSC0003DMP400064229 pgsc|PGSC0003DMP400066433 pgsc|PGSC0003DMP400066603 pgsc|PGSC0003DMP400066884 pgsc|PGSC0003DMP400067137 pgsc|PGSC0003DMP400007840 pgsc|PGSC0003DMP400068685 pgsc|PGSC0003DMP400042237 pgsc|PGSC0003DMP400060414 pgsc|PGSC0003DMP400062528 pgsc|PGSC0003DMP400063…
WILD0000053: pgsc|PGSC0003DMP400026411 pgsc|PGSC0003DMP400059935 pgsc|PGSC0003DMP400061080 pgsc|PGSC0003DMP400066783 pgsc|PGSC0003DMP400047748 pgsc|PGSC0003DMP400008048 pgsc|PGSC0003DMP400008824 pgsc|PGSC0003DMP400013027 pgsc|PGSC0003DMP400018207 pgsc|PGSC0003DMP400019054 pgsc|PGSC0003DMP400024605 pgsc|PGSC0003DMP400028009 pgsc|PGSC0003DMP400033109 pgsc|PGSC0003DMP400033671 pgsc|PGSC0003DMP400036…
WILD0000054: pgsc|PGSC0003DMP400006047 pgsc|PGSC0003DMP400008091 pgsc|PGSC0003DMP400023886 pgsc|PGSC0003DMP400032127 pgsc|PGSC0003DMP400032128 pgsc|PGSC0003DMP400039962 pgsc|PGSC0003DMP400044306 pgsc|PGSC0003DMP400049280 pgsc|PGSC0003DMP400010600 pgsc|PGSC0003DMP400023851 pgsc|PGSC0003DMP400023857 pgsc|PGSC0003DMP400023921 pgsc|PGSC0003DMP400043545 pgsc|PGSC0003DMP400044376 PHY|comp14701_c0_seq1 …
WILD0000055: atha|AT1G06630.1|PACid:19655673 atha|AT1G06630.2|PACid:19655675 atha|AT1G06630.3|PACid:19655674 atha|AT1G21990.1|PACid:19653449 atha|AT1G47920.1|PACid:19654154 atha|AT1G48390.1|PACid:19657225 atha|AT1G48400.1|PACid:19650741 atha|AT1G52650.1|PACid:19658076 atha|AT1G56610.1|PACid:19657967 atha|AT1G56610.2|PACid:19657968 atha|AT1G58310.1|PACid:19651286 atha|AT1G64540.1|PACid:19655813 at…
WILD0000056: atha|AT1G22150.1|PACid:19649500 atha|AT1G23090.1|PACid:19657983 atha|AT1G77990.1|PACid:19653578 atha|AT1G78000.1|PACid:19652467 atha|AT1G78000.2|PACid:19652468 atha|AT3G15990.1|PACid:19662584 atha|AT3G51895.1|PACid:19660483 atha|AT4G02700.1|PACid:19648273 atha|AT4G08620.1|PACid:19645769 atha|AT5G10180.1|PACid:19666529 atha|AT5G19600.1|PACid:19666789 DES|comp83473_c0_seq1 DES|comp8714…
WILD0000057: atha|AT1G27770.1|PACid:19656002 atha|AT1G27770.2|PACid:19656003 atha|AT2G22950.1|PACid:19642448 atha|AT2G41560.1|PACid:19640568 atha|AT3G21180.1|PACid:19664226 atha|AT3G22910.1|PACid:19662139 atha|AT3G57330.1|PACid:19663820 atha|AT3G63380.1|PACid:19664424 atha|AT4G29900.1|PACid:19647222 atha|AT4G37640.1|PACid:19644936 atha|AT5G57110.1|PACid:19668004 atha|AT5G57110.2|PACid:19668005 at…
WILD0000058: pgsc|PGSC0003DMP400056801 pgsc|PGSC0003DMP400057268 pgsc|PGSC0003DMP400057745 pgsc|PGSC0003DMP400057765 pgsc|PGSC0003DMP400058041 pgsc|PGSC0003DMP400058272 pgsc|PGSC0003DMP400058613 pgsc|PGSC0003DMP400058801 pgsc|PGSC0003DMP400058807 pgsc|PGSC0003DMP400058959 pgsc|PGSC0003DMP400059261 pgsc|PGSC0003DMP400060228 pgsc|PGSC0003DMP400060261 pgsc|PGSC0003DMP400060341 pgsc|PGSC0003DMP400061…
WILD0000059: atha|AT1G10920.1|PACid:19653088 atha|AT1G10920.2|PACid:19653089 atha|AT1G53350.1|PACid:19649794 atha|AT1G58390.1|PACid:19653743 atha|AT1G58400.1|PACid:19653524 atha|AT1G58410.1|PACid:19655379 atha|AT1G58602.1|PACid:19649484 atha|AT1G58602.2|PACid:19649485 atha|AT1G58807.1|PACid:19649731 atha|AT1G58807.2|PACid:19649732 atha|AT1G58848.1|PACid:19650820 atha|AT1G58848.2|PACid:19650821 at…
WILD0000060: atha|AT1G52570.1|PACid:19651817 atha|AT1G55180.1|PACid:19658032 atha|AT2G42010.1|PACid:19638154 atha|AT3G15730.1|PACid:19664823 atha|AT4G00240.1|PACid:19648390 atha|AT4G11830.1|PACid:19645951 atha|AT4G11830.2|PACid:19645950 atha|AT4G11840.1|PACid:19647279 atha|AT4G11850.1|PACid:19647582 atha|AT4G35790.1|PACid:19646631 atha|AT4G35790.2|PACid:19646632 atha|AT5G25370.1|PACid:19673266 at…
WILD0000061: atha|AT1G62200.1|PACid:19657915 atha|AT2G02020.1|PACid:19639437 atha|AT2G02020.2|PACid:19639438 atha|AT2G02040.1|PACid:19643552 atha|AT3G54140.1|PACid:19659455 atha|AT5G01180.1|PACid:19668575 atha|AT2G40460.1|PACid:19640980 atha|AT5G46040.1|PACid:19671105 atha|AT5G46050.1|PACid:19668031 DES|comp94312_c1_seq2 DES|comp94534_c0_seq1 DUL|comp23306_c0_seq1 DUL|comp26280_c0_seq1 osat|LOC_O…
WILD0000062: pgsc|PGSC0003DMP400004293 pgsc|PGSC0003DMP400056566 pgsc|PGSC0003DMP400057022 pgsc|PGSC0003DMP400057292 pgsc|PGSC0003DMP400057466 pgsc|PGSC0003DMP400058286 pgsc|PGSC0003DMP400059088 pgsc|PGSC0003DMP400059226 pgsc|PGSC0003DMP400060118 pgsc|PGSC0003DMP400061182 pgsc|PGSC0003DMP400061483 pgsc|PGSC0003DMP400061983 pgsc|PGSC0003DMP400062406 pgsc|PGSC0003DMP400062905 pgsc|PGSC0003DMP400062…
WILD0000063: atha|AT1G33720.1|PACid:19656220 atha|AT1G33730.1|PACid:19649361 atha|AT2G45550.1|PACid:19640882 atha|AT2G45560.1|PACid:19642674 atha|AT2G45570.1|PACid:19642449 atha|AT2G45580.1|PACid:19638344 atha|AT3G61040.1|PACid:19663052 atha|AT2G45560.2|PACid:19642675 atha|AT3G61040.2|PACid:19663053 DUL|comp16388_c0_seq1 DUL|comp6409_c0_seq1 NIG|comp47074_c0_seq1 NIG|comp51610_c0_seq7 pgsc|PGSC00…
WILD0000064: atha|AT3G45860.1|PACid:19663891 atha|AT4G05200.1|PACid:19645887 atha|AT4G11460.1|PACid:19645290 atha|AT4G11530.1|PACid:19648853 atha|AT4G23130.1|PACid:19648542 atha|AT4G23130.2|PACid:19648541 atha|AT4G23140.1|PACid:19648962 atha|AT4G23140.2|PACid:19648961 atha|AT4G23150.1|PACid:19644972 atha|AT4G23160.1|PACid:19648072 atha|AT4G23180.1|PACid:19648696 atha|AT4G23190.1|PACid:19644143 at…
WILD0000065: pgsc|PGSC0003DMP400068462 pgsc|PGSC0003DMP400059472 pgsc|PGSC0003DMP400066828 pgsc|PGSC0003DMP400068735 pgsc|PGSC0003DMP400059477 pgsc|PGSC0003DMP400066206 pgsc|PGSC0003DMP400057639 pgsc|PGSC0003DMP400057729 pgsc|PGSC0003DMP400057922 pgsc|PGSC0003DMP400058141 pgsc|PGSC0003DMP400058244 pgsc|PGSC0003DMP400059416 pgsc|PGSC0003DMP400059626 pgsc|PGSC0003DMP400059690 pgsc|PGSC0003DMP400059…
WILD0000066: atha|AT1G11610.1|PACid:19656775 atha|AT1G11610.2|PACid:19656774 atha|AT2G30750.1|PACid:19638938 atha|AT2G30770.1|PACid:19638819 atha|AT4G13290.1|PACid:19644671 atha|AT4G13310.1|PACid:19644915 atha|AT5G24950.1|PACid:19665380 atha|AT5G24960.1|PACid:19665416 atha|AT5G42590.1|PACid:19666911 atha|AT3G48270.1|PACid:19662416 atha|AT3G48280.1|PACid:19659710 atha|AT3G48290.1|PACid:19661723 at…
WILD0000067: atha|AT1G29230.1|PACid:19656126 atha|AT2G34180.1|PACid:19639906 atha|AT4G18700.1|PACid:19646792 atha|AT5G45810.1|PACid:19668833 atha|AT5G01810.1|PACid:19665675 atha|AT5G01810.2|PACid:19665676 atha|AT5G01810.3|PACid:19665677 atha|AT5G58380.1|PACid:19672183 atha|AT5G07070.1|PACid:19666350 atha|AT5G45820.1|PACid:19671437 DES|comp82206_c0_seq1 DES|comp91077_c1_seq1 DES|comp92533_c0_seq4 …
WILD0000068: atha|AT1G06390.1|PACid:19654370 atha|AT1G06390.2|PACid:19654371 atha|AT1G09840.1|PACid:19653737 atha|AT1G09840.2|PACid:19653738 atha|AT1G09840.3|PACid:19653739 atha|AT1G09840.4|PACid:19653740 atha|AT1G09840.5|PACid:19653741 atha|AT1G09840.6|PACid:19653742 atha|AT1G57870.1|PACid:19651076 atha|AT1G57870.2|PACid:19651077 atha|AT1G57870.3|PACid:19651075 atha|AT2G30980.1|PACid:19641801 at…
WILD0000069: atha|AT1G06580.1|PACid:19655415 atha|AT1G62680.1|PACid:19657577 atha|AT1G62720.1|PACid:19651906 atha|AT1G62914.1|PACid:19650992 atha|AT1G63070.1|PACid:19658105 atha|AT1G63080.1|PACid:19650845 atha|AT1G63400.1|PACid:19652219 atha|AT1G64580.1|PACid:19651220 atha|AT1G64583.1|PACid:19652132 atha|AT3G16710.1|PACid:19661423 atha|AT5G16640.1|PACid:19666232 atha|AT5G41170.1|PACid:19667512 at…
WILD0000070: atha|AT1G18150.1|PACid:19649689 atha|AT1G18150.2|PACid:19649690 atha|AT1G18150.3|PACid:19649691 atha|AT1G53510.1|PACid:19650004 atha|AT1G73670.1|PACid:19655413 atha|AT2G01450.1|PACid:19641450 atha|AT2G01450.2|PACid:19641451 atha|AT2G01450.3|PACid:19641452 atha|AT2G01450.4|PACid:19641453 atha|AT2G42880.1|PACid:19639971 atha|AT3G14720.1|PACid:19663406 atha|AT3G18040.1|PACid:19662678 at…
WILD0000071: atha|AT3G47000.1|PACid:19661650 atha|AT3G47010.1|PACid:19660071 atha|AT3G47010.2|PACid:19660072 atha|AT3G47040.1|PACid:19664552 atha|AT3G47040.2|PACid:19664551 atha|AT3G47050.1|PACid:19662473 atha|AT3G47050.2|PACid:19662474 atha|AT3G62710.1|PACid:19663163 atha|AT5G04885.1|PACid:19673149 atha|AT5G20940.1|PACid:19669098 atha|AT5G20950.1|PACid:19667740 atha|AT5G20950.2|PACid:19667741 DE…
WILD0000072: atha|AT3G46530.1|PACid:19663678 atha|AT3G46710.1|PACid:19664425 atha|AT3G46730.1|PACid:19662572 pgsc|PGSC0003DMP400011559 pgsc|PGSC0003DMP400011561 pgsc|PGSC0003DMP400018753 pgsc|PGSC0003DMP400020396 pgsc|PGSC0003DMP400020400 pgsc|PGSC0003DMP400020404 pgsc|PGSC0003DMP400020406 pgsc|PGSC0003DMP400020408 pgsc|PGSC0003DMP400020410 pgsc|PGSC0003DMP400020411 pgsc|PGSC0003DMP400020412 pgsc…
WILD0000073: pgsc|PGSC0003DMP400024502 pgsc|PGSC0003DMP400005332 pgsc|PGSC0003DMP400005333 pgsc|PGSC0003DMP400027830 pgsc|PGSC0003DMP400008670 pgsc|PGSC0003DMP400008671 pgsc|PGSC0003DMP400012048 pgsc|PGSC0003DMP400041847 pgsc|PGSC0003DMP400041848 pgsc|PGSC0003DMP400023176 pgsc|PGSC0003DMP400028611 pgsc|PGSC0003DMP400040909 pgsc|PGSC0003DMP400027825 pgsc|PGSC0003DMP400065041 pgsc|PGSC0003DMP400034…
WILD0000074: atha|AT1G26850.1|PACid:19657733 atha|AT1G26850.2|PACid:19657734 atha|AT1G26850.3|PACid:19657735 atha|AT1G33170.1|PACid:19657869 atha|AT2G43200.1|PACid:19641867 atha|AT2G45750.1|PACid:19638774 atha|AT4G00750.1|PACid:19647445 atha|AT4G10440.1|PACid:19645324 atha|AT4G18030.1|PACid:19648437 atha|AT1G31850.1|PACid:19656121 atha|AT1G31850.2|PACid:19656122 atha|AT1G31850.3|PACid:19656123 at…
WILD0000075: atha|AT1G03930.1|PACid:19651170 atha|AT1G04440.1|PACid:19652534 atha|AT1G72710.1|PACid:19657632 atha|AT2G19470.1|PACid:19643398 atha|AT3G23340.1|PACid:19663076 atha|AT4G14340.1|PACid:19644813 atha|AT4G26100.1|PACid:19645402 atha|AT4G28540.1|PACid:19647424 atha|AT5G43320.1|PACid:19665807 atha|AT5G44100.1|PACid:19668385 atha|AT5G57015.1|PACid:19671876 atha|AT4G28860.1|PACid:19648711 at…
WILD0000076: atha|AT1G06410.1|PACid:19655081 atha|AT1G23870.1|PACid:19658096 atha|AT1G60140.1|PACid:19654294 atha|AT1G68020.1|PACid:19657524 atha|AT1G68020.2|PACid:19657523 atha|AT1G70290.1|PACid:19655400 atha|AT2G18700.1|PACid:19640288 atha|AT4G17770.1|PACid:19645460 DES|comp88016_c0_seq3 DES|comp90503_c0_seq1 DES|comp91695_c0_seq1 DES|comp92088_c0_seq4 DES|comp93671_c0_seq5 DES|comp95234_c0_seq…
WILD0000077: atha|AT1G22650.1|PACid:19652136 atha|AT1G35580.1|PACid:19651693 atha|AT1G35580.2|PACid:19651694 atha|AT1G35580.3|PACid:19651695 atha|AT1G56560.1|PACid:19650563 atha|AT1G72000.1|PACid:19650957 atha|AT3G05820.1|PACid:19661635 atha|AT3G06500.1|PACid:19663614 atha|AT4G09510.1|PACid:19644604 atha|AT4G09510.2|PACid:19644605 atha|AT4G34860.1|PACid:19646966 atha|AT4G34860.2|PACid:19646967 at…
WILD0000078: atha|AT1G26370.1|PACid:19656940 atha|AT1G32490.1|PACid:19655626 atha|AT1G32490.2|PACid:19655627 atha|AT2G35340.1|PACid:19639890 atha|AT2G47250.1|PACid:19642286 atha|AT3G26560.1|PACid:19663488 atha|AT3G62310.1|PACid:19663542 atha|AT4G18465.1|PACid:19644911 atha|AT1G27900.1|PACid:19657985 atha|AT4G16680.1|PACid:19646436 atha|AT5G13010.1|PACid:19669934 DES|comp81946_c0_seq1 DES|comp9240…
WILD0000079: atha|AT1G31950.1|PACid:19649841 atha|AT1G33750.1|PACid:19650063 atha|AT1G48800.1|PACid:19649465 atha|AT1G48820.1|PACid:19653430 atha|AT1G66020.1|PACid:19651818 atha|AT1G70080.1|PACid:19649827 atha|AT2G23230.1|PACid:19639873 atha|AT3G14490.1|PACid:19663271 atha|AT3G14520.1|PACid:19664911 atha|AT3G14540.1|PACid:19662200 atha|AT3G29110.1|PACid:19664650 atha|AT3G29190.1|PACid:19660767 at…
WILD0000080: atha|AT1G48090.1|PACid:19653421 atha|AT4G17140.1|PACid:19647287 atha|AT4G17140.2|PACid:19647286 atha|AT4G17140.3|PACid:19647285 slyc|Solyc08g077500.2.1|PACid:27305948 slyc|Solyc09g009370.2.1|PACid:27311072 stub|Sotub08g022980.1.1 stub|Sotub09g010840.1.1 SWT|comp67360_c2_seq1 SWT|comp67618_c0_seq2 DES|comp95009_c1_seq1 DES|comp95228_c0_seq1 DES|comp95357_c1_seq8 DUL|comp12201_c0_seq1 …
WILD0000081: atha|AT1G22340.1|PACid:19649123 atha|AT1G22360.1|PACid:19651445 atha|AT1G22360.2|PACid:19651446 atha|AT1G22370.2|PACid:19650016 atha|AT1G22380.1|PACid:19651742 atha|AT1G22400.1|PACid:19655003 atha|AT1G78270.1|PACid:19656492 atha|AT1G22370.1|PACid:19650017 DES|comp86860_c0_seq1 DES|comp93799_c0_seq2 DUL|comp20850_c0_seq1 DUL|comp21914_c0_seq1 osat|LOC_Os02g36810.1|PACid:24131977 osat|…
WILD0000082: atha|AT5G36930.1|PACid:19672444 atha|AT5G36930.2|PACid:19672443 pgsc|PGSC0003DMP400005063 pgsc|PGSC0003DMP400022408 pgsc|PGSC0003DMP400023175 pgsc|PGSC0003DMP400023191 pgsc|PGSC0003DMP400026554 pgsc|PGSC0003DMP400031726 pgsc|PGSC0003DMP400031803 pgsc|PGSC0003DMP400036040 pgsc|PGSC0003DMP400036041 pgsc|PGSC0003DMP400036044 pgsc|PGSC0003DMP400023183 slyc|Solyc01g102850.1.1|PACid:273034…
WILD0000083: atha|AT1G55130.1|PACid:19656543 atha|AT2G24170.1|PACid:19638991 atha|AT3G13772.1|PACid:19663994 atha|AT5G10840.1|PACid:19669766 atha|AT5G25100.1|PACid:19670634 atha|AT5G25100.2|PACid:19670633 atha|AT5G35160.2|PACid:19665378 atha|AT4G12650.1|PACid:19648641 atha|AT5G35160.1|PACid:19665379 DES|comp90709_c0_seq1 DES|comp92453_c0_seq2 DES|comp93281_c0_seq1 DES|comp91609_c0_seq1 DES|comp92…
WILD0000084: osat|LOC_Os01g57920.1|PACid:24117905 osat|LOC_Os02g09580.1|PACid:24131415 osat|LOC_Os04g35940.1|PACid:24102855 osat|LOC_Os06g36220.1|PACid:24139564 osat|LOC_Os08g05460.1|PACid:24097803 osat|LOC_Os08g09760.1|PACid:24101600 osat|LOC_Os08g09760.2|PACid:24101601 osat|LOC_Os09g37570.1|PACid:24138093 osat|LOC_Os10g03620.1|PACid:24097239 osat|LOC_Os10g03620.2|PACid:24097240 osat|LOC_Os10g03…
WILD0000085: atha|AT1G01980.1|PACid:19655987 atha|AT1G11770.1|PACid:19652135 atha|AT1G30740.1|PACid:19651359 atha|AT4G20830.1|PACid:19647134 atha|AT4G20830.2|PACid:19647135 atha|AT4G20840.1|PACid:19647334 atha|AT1G30710.1|PACid:19652997 atha|AT1G30720.1|PACid:19653011 atha|AT1G34575.1|PACid:19655681 atha|AT1G30730.1|PACid:19649953 atha|AT1G30760.1|PACid:19655389 atha|AT2G34790.1|PACid:19638745 at…
WILD0000086: atha|AT1G04680.1|PACid:19656014 atha|AT1G67750.1|PACid:19654479 atha|AT3G07010.1|PACid:19662238 atha|AT3G24230.1|PACid:19658579 atha|AT3G24670.1|PACid:19658748 atha|AT3G27400.1|PACid:19660847 atha|AT4G13210.1|PACid:19644523 atha|AT4G13210.2|PACid:19644522 atha|AT4G13710.1|PACid:19647277 atha|AT4G13710.2|PACid:19647278 atha|AT4G24780.1|PACid:19644445 atha|AT4G24780.2|PACid:19644446 at…
WILD0000087: pgsc|PGSC0003DMP400007960 pgsc|PGSC0003DMP400052415 pgsc|PGSC0003DMP400013534 pgsc|PGSC0003DMP400047362 pgsc|PGSC0003DMP400021070 pgsc|PGSC0003DMP400026361 pgsc|PGSC0003DMP400034716 pgsc|PGSC0003DMP400060359 pgsc|PGSC0003DMP400048770 slyc|Solyc02g005240.1.1|PACid:27288058 slyc|Solyc04g045490.1.1|PACid:27276960 slyc|Solyc07g042050.1.1|PACid:27292818 slyc|Solyc10g024400.1.1|PACid:27280…
WILD0000088: atha|AT1G11130.1|PACid:19651428 atha|AT2G20850.1|PACid:19639158 atha|AT4G03390.1|PACid:19647073 atha|AT1G53730.1|PACid:19652123 atha|AT1G53730.2|PACid:19652122 atha|AT1G78980.1|PACid:19650025 atha|AT3G13065.1|PACid:19658971 atha|AT3G14350.1|PACid:19661418 atha|AT3G14350.2|PACid:19661420 atha|AT3G14350.3|PACid:19661419 atha|AT4G22130.1|PACid:19648831 atha|AT4G22130.2|PACid:19648832 DU…
WILD0000089: atha|AT1G19260.1|PACid:19655818 atha|AT1G41920.1|PACid:19652349 atha|AT2G06541.1|PACid:19638207 atha|AT3G29450.1|PACid:19661965 atha|AT3G29763.1|PACid:19663443 atha|AT3G29765.1|PACid:19662873 atha|AT4G09660.1|PACid:19648948 atha|AT2G06541.2|PACid:19638208 osat|LOC_Os01g08610.1|PACid:24117637 osat|LOC_Os01g18920.1|PACid:24119802 osat|LOC_Os02g43780.1|PACid:24130528 osat|LOC_Os04g15910…
WILD0000090: atha|AT1G49240.1|PACid:19652393 atha|AT2G37620.1|PACid:19641786 atha|AT2G37620.2|PACid:19641787 atha|AT2G42090.1|PACid:19642876 atha|AT2G42100.1|PACid:19641410 atha|AT2G42170.1|PACid:19643499 atha|AT3G12110.1|PACid:19664696 atha|AT3G18780.1|PACid:19659033 atha|AT3G18780.2|PACid:19659032 atha|AT3G46520.1|PACid:19661350 atha|AT3G53750.1|PACid:19660082 atha|AT5G09810.1|PACid:19670344 at…
WILD0000091: atha|AT1G34170.1|PACid:19650234 atha|AT1G34170.2|PACid:19650235 atha|AT1G34170.3|PACid:19650233 atha|AT1G34310.1|PACid:19653117 atha|AT1G34390.1|PACid:19652683 atha|AT1G34410.1|PACid:19652937 atha|AT1G35240.1|PACid:19649450 atha|AT1G35520.1|PACid:19655582 atha|AT1G35540.1|PACid:19651846 atha|AT4G23980.1|PACid:19646812 atha|AT4G23980.2|PACid:19646813 atha|AT1G59750.1|PACid:19658021 at…
WILD0000092: atha|AT1G19650.1|PACid:19654909 atha|AT1G19650.2|PACid:19654910 atha|AT1G75370.1|PACid:19657637 atha|AT1G75370.2|PACid:19657636 atha|AT2G21520.1|PACid:19643590 atha|AT2G21520.2|PACid:19643589 atha|AT4G39170.1|PACid:19646148 atha|AT4G39170.2|PACid:19646149 atha|AT1G55690.1|PACid:19651067 atha|AT1G55690.2|PACid:19651068 atha|AT1G55690.3|PACid:19651069 atha|AT5G56160.1|PACid:19667565 at…
WILD0000093: DES|comp89157_c0_seq2 DES|comp92558_c1_seq10 DES|comp95480_c0_seq1 DUL|comp20283_c0_seq1 DUL|comp22226_c0_seq2 DUL|comp22801_c0_seq2 pgsc|PGSC0003DMP400001287 pgsc|PGSC0003DMP400003411 pgsc|PGSC0003DMP400011274 pgsc|PGSC0003DMP400013524 pgsc|PGSC0003DMP400017336 pgsc|PGSC0003DMP400022658 pgsc|PGSC0003DMP400022660 pgsc|PGSC0003DMP400022672 pgsc|PGSC0003DMP400022927 pgsc|PGSC0003DMP400…
WILD0000094: atha|AT1G10540.1|PACid:19652385 atha|AT1G49960.1|PACid:19657522 atha|AT1G60030.1|PACid:19651229 atha|AT1G65550.1|PACid:19655119 atha|AT2G05760.1|PACid:19640687 atha|AT2G34190.1|PACid:19640768 atha|AT5G49990.1|PACid:19666347 atha|AT5G62890.1|PACid:19665316 atha|AT5G62890.2|PACid:19665317 atha|AT5G62890.3|PACid:19665318 atha|AT5G62890.4|PACid:19665319 atha|AT5G25420.1|PACid:19666697 at…
WILD0000095: atha|AT1G31280.1|PACid:19656712 atha|AT1G31290.1|PACid:19654327 atha|AT1G48410.1|PACid:19649919 atha|AT1G48410.2|PACid:19649917 atha|AT1G48410.3|PACid:19649918 atha|AT1G69440.1|PACid:19653128 atha|AT2G27880.1|PACid:19639740 atha|AT5G43810.1|PACid:19667530 atha|AT5G43810.2|PACid:19667531 DES|comp93705_c0_seq8 DES|comp94287_c0_seq1 DUL|comp17977_c2_seq1 DUL|comp23010_c0_seq2 DUL|comp27…
WILD0000096: atha|AT1G74310.1|PACid:19655151 atha|AT2G25140.1|PACid:19641590 atha|AT3G48870.1|PACid:19664203 atha|AT3G48870.2|PACid:19664204 atha|AT4G14670.1|PACid:19644349 atha|AT5G15450.1|PACid:19669555 atha|AT5G50920.1|PACid:19667446 atha|AT5G51070.1|PACid:19666309 DES|comp66157_c0_seq1 DES|comp91763_c2_seq2 DES|comp89890_c0_seq1 DES|comp92536_c0_seq2 DES|comp92700_c0_seq1 DUL|comp14396_c0_seq…
WILD0000097: pgsc|PGSC0003DMP400007509 pgsc|PGSC0003DMP400057098 pgsc|PGSC0003DMP400057419 pgsc|PGSC0003DMP400057485 pgsc|PGSC0003DMP400060845 pgsc|PGSC0003DMP400061058 pgsc|PGSC0003DMP400062121 pgsc|PGSC0003DMP400063709 pgsc|PGSC0003DMP400064867 pgsc|PGSC0003DMP400065643 pgsc|PGSC0003DMP400065753 pgsc|PGSC0003DMP400067038 pgsc|PGSC0003DMP400067559 pgsc|PGSC0003DMP400067716 pgsc|PGSC0003DMP400068…
WILD0000098: atha|AT1G05080.1|PACid:19651115 atha|AT1G19410.1|PACid:19654590 atha|AT1G22000.1|PACid:19654417 atha|AT1G26890.1|PACid:19657647 atha|AT1G32375.1|PACid:19649250 atha|AT1G50980.1|PACid:19653603 atha|AT1G55030.1|PACid:19649897 atha|AT1G55660.1|PACid:19650048 atha|AT1G55660.2|PACid:19650049 atha|AT2G04230.1|PACid:19639498 atha|AT2G26860.1|PACid:19640385 atha|AT2G26860.2|PACid:19640386 at…
WILD0000099: atha|AT1G05700.1|PACid:19656759 atha|AT1G07550.1|PACid:19656555 atha|AT1G07560.1|PACid:19656872 atha|AT1G49100.1|PACid:19650502 atha|AT1G51790.1|PACid:19649588 atha|AT1G51800.1|PACid:19652222 atha|AT1G51805.1|PACid:19649477 atha|AT1G51805.2|PACid:19649478 atha|AT1G51810.1|PACid:19649167 atha|AT1G51820.1|PACid:19651633 atha|AT1G51830.1|PACid:19651661 atha|AT1G51850.1|PACid:19649533 at…
WILD0000100: atha|AT1G10900.1|PACid:19651632 atha|AT1G60890.1|PACid:19653937 atha|AT1G60890.2|PACid:19653936 atha|AT1G77740.1|PACid:19654236 atha|AT2G41210.1|PACid:19639531 atha|AT3G07960.1|PACid:19658577 atha|AT3G09920.1|PACid:19658663 atha|AT3G09920.2|PACid:19658664 atha|AT3G09920.3|PACid:19658665 atha|AT3G56960.1|PACid:19661028 atha|AT1G21980.1|PACid:19655335 atha|AT2G26420.1|PACid:19640664 DE…
WILD0000101: atha|AT1G52190.1|PACid:19653218 atha|AT3G16180.1|PACid:19663935 DUL|comp17492_c0_seq1 DUL|comp24517_c0_seq1 DUL|comp22527_c0_seq2 DUL|comp23292_c0_seq1 NIG|comp53031_c0_seq2 NIG|comp53752_c0_seq1 pgsc|PGSC0003DMP400000603 pgsc|PGSC0003DMP400045945 pgsc|PGSC0003DMP400003437 pgsc|PGSC0003DMP400007390 pgsc|PGSC0003DMP400027291 pgsc|PGSC0003DMP400027319 pgsc|PGSC0003DMP400027322 pgsc|PGS…
WILD0000102: atha|AT1G73700.1|PACid:19653906 atha|AT2G34360.1|PACid:19639980 atha|AT5G52450.1|PACid:19669220 atha|AT3G11760.1|PACid:19659389 atha|AT5G04860.1|PACid:19672773 DES|comp64162_c0_seq1 DES|comp90571_c0_seq1 DES|comp95129_c0_seq2 DES|comp95210_c0_seq1 DUL|comp13667_c0_seq1 DUL|comp23616_c0_seq1 NIG|comp49100_c0_seq6 NIG|comp51431_c0_seq1 osat|LOC_Os03g44670.1|PACid:24123506 osat|LOC_Os12…
WILD0000103: osat|LOC_Os01g15080.1|PACid:24119456 osat|LOC_Os08g37220.1|PACid:24102082 osat|LOC_Os07g05220.1|PACid:24110277 osat|LOC_Os05g23060.1|PACid:24152562 osat|LOC_Os06g14790.1|PACid:24143861 osat|LOC_Os11g36330.1|PACid:24157182 osat|LOC_Os09g31330.1|PACid:24139107 osat|LOC_Os09g10680.1|PACid:24136815 osat|LOC_Os02g20180.1|PACid:24128837 osat|LOC_Os04g35710.1|PACid:24104550 osat|LOC_Os03g29…
WILD0000104: atha|AT1G10940.1|PACid:19654762 atha|AT1G10940.2|PACid:19654761 atha|AT1G60940.1|PACid:19650903 atha|AT1G60940.2|PACid:19650904 atha|AT5G08590.1|PACid:19673311 atha|AT5G63650.1|PACid:19670111 atha|AT1G78290.2|PACid:19654848 atha|AT1G78290.3|PACid:19654849 atha|AT3G50500.1|PACid:19665204 atha|AT3G50500.2|PACid:19665203 atha|AT4G33950.1|PACid:19644296 atha|AT5G66880.1|PACid:19667485 at…
WILD0000105: atha|AT1G71010.1|PACid:19651560 atha|AT3G14270.1|PACid:19658662 atha|AT4G33240.1|PACid:19645408 atha|AT4G33240.2|PACid:19645409 atha|AT4G33240.3|PACid:19645410 DES|comp87680_c0_seq1 DES|comp95103_c0_seq1 DUL|comp20492_c0_seq3 DUL|comp23526_c0_seq6 NIG|comp54578_c0_seq3 NIG|comp54585_c0_seq2 NIG|comp54871_c0_seq3 osat|LOC_Os03g28140.1|PACid:24123252 osat|LOC_Os06g14750.1|PACid:2414144…
WILD0000106: osat|LOC_Os01g41750.1|PACid:24114113 osat|LOC_Os01g41770.1|PACid:24116248 osat|LOC_Os07g28300.1|PACid:24111523 osat|LOC_Os11g35840.1|PACid:24158199 osat|LOC_Os02g17400.1|PACid:24132693 osat|LOC_Os06g04810.1|PACid:24141322 osat|LOC_Os06g04830.1|PACid:24142969 osat|LOC_Os06g04840.1|PACid:24139350 osat|LOC_Os06g04840.2|PACid:24139351 osat|LOC_Os08g42840.1|PACid:24098768 osat|LOC_Os11g35…
WILD0000107: atha|AT1G03670.1|PACid:19649331 atha|AT4G03440.1|PACid:19645513 atha|AT4G03450.1|PACid:19643725 atha|AT4G03460.1|PACid:19645397 atha|AT4G03470.1|PACid:19648612 atha|AT4G03480.1|PACid:19648664 atha|AT4G03490.1|PACid:19648312 atha|AT4G03490.2|PACid:19648311 atha|AT4G03500.1|PACid:19644519 atha|AT4G05040.1|PACid:19646702 atha|AT4G05040.2|PACid:19646703 atha|AT4G05040.3|PACid:19646704 at…
WILD0000108: atha|AT1G23160.1|PACid:19650672 atha|AT1G28130.1|PACid:19651670 atha|AT1G28130.2|PACid:19651671 atha|AT1G48660.1|PACid:19655023 atha|AT1G48670.1|PACid:19652434 atha|AT1G59500.1|PACid:19655856 atha|AT2G14960.1|PACid:19643311 atha|AT2G23170.1|PACid:19638788 atha|AT2G47750.1|PACid:19642278 atha|AT4G27260.1|PACid:19643853 atha|AT4G37390.1|PACid:19645376 atha|AT5G13320.1|PACid:19665862 at…
WILD0000109: atha|AT2G04030.1|PACid:19638696 atha|AT2G04030.2|PACid:19638697 atha|AT3G07770.1|PACid:19659333 atha|AT4G24190.1|PACid:19646711 atha|AT4G24190.2|PACid:19646712 atha|AT5G52640.1|PACid:19671797 atha|AT5G56000.1|PACid:19667564 atha|AT5G56010.1|PACid:19672333 atha|AT5G56030.1|PACid:19666525 atha|AT5G56030.2|PACid:19666524 DES|comp87394_c0_seq1 DES|comp90672_c0_seq1 DES|comp92460_c0_seq1 …
WILD0000110: osat|ChrSy.fgenesh.mRNA.17|PACid:24144809 osat|ChrSy.fgenesh.mRNA.34|PACid:24144791 osat|ChrSy.fgenesh.mRNA.38|PACid:24144761 osat|ChrSy.fgenesh.mRNA.48|PACid:24144767 osat|ChrSy.fgenesh.mRNA.60|PACid:24144775 osat|ChrSy.fgenesh.mRNA.61|PACid:24144773 osat|ChrSy.fgenesh.mRNA.87|PACid:24144774 osat|ChrUn.fgenesh.mRNA.12|PACid:24093337 osat|ChrUn.fgenesh.mRNA.15|PACid:24093267 osat|Chr…
WILD0000111: pgsc|PGSC0003DMP400064629 pgsc|PGSC0003DMP400056965 pgsc|PGSC0003DMP400037757 pgsc|PGSC0003DMP400040157 pgsc|PGSC0003DMP400056851 pgsc|PGSC0003DMP400057155 pgsc|PGSC0003DMP400057218 pgsc|PGSC0003DMP400057225 pgsc|PGSC0003DMP400057899 pgsc|PGSC0003DMP400057903 pgsc|PGSC0003DMP400057913 pgsc|PGSC0003DMP400058573 pgsc|PGSC0003DMP400059727 pgsc|PGSC0003DMP400059748 pgsc|PGSC0003DMP400060…
WILD0000112: atha|AT1G13460.1|PACid:19650798 atha|AT1G13460.2|PACid:19650799 atha|AT3G09880.1|PACid:19664727 atha|AT3G21650.1|PACid:19663705 atha|AT3G26020.1|PACid:19658462 atha|AT3G26020.2|PACid:19658463 atha|AT3G26020.3|PACid:19658461 atha|AT3G26020.4|PACid:19658460 atha|AT3G26030.1|PACid:19663041 atha|AT3G54930.1|PACid:19663611 atha|AT4G15415.1|PACid:19645189 atha|AT4G15415.2|PACid:19645190 at…
WILD0000113: atha|AT3G12120.1|PACid:19660115 atha|AT3G12120.2|PACid:19660116 DES|comp81717_c0_seq3 DES|comp93563_c0_seq3 DUL|comp17831_c0_seq1 DUL|comp7087_c0_seq1 DUL|comp23369_c0_seq2 NIG|comp46530_c0_seq2 NIG|comp50418_c0_seq1 NIG|comp51611_c0_seq3 osat|LOC_Os02g48560.1|PACid:24134932 osat|LOC_Os02g48560.2|PACid:24134933 osat|LOC_Os02g48560.3|PACid:24134934 osat|LOC_Os02g48560.4|PACid:24134935…
WILD0000114: osat|LOC_Os01g37260.1|PACid:24118756 osat|LOC_Os01g37260.2|PACid:24118757 osat|LOC_Os03g10540.1|PACid:24127220 osat|LOC_Os03g10540.2|PACid:24127221 osat|LOC_Os03g11790.1|PACid:24125092 osat|LOC_Os03g11790.2|PACid:24125093 osat|LOC_Os04g36910.1|PACid:24105231 osat|LOC_Os04g36910.2|PACid:24105232 osat|LOC_Os04g40370.1|PACid:24107486 osat|LOC_Os04g40370.2|PACid:24107487 osat|LOC_Os04g40…
WILD0000115: osat|LOC_Os05g41290.1|PACid:24154863 osat|LOC_Os05g41310.1|PACid:24151476 pgsc|PGSC0003DMP400004376 pgsc|PGSC0003DMP400009859 pgsc|PGSC0003DMP400013463 pgsc|PGSC0003DMP400015090 pgsc|PGSC0003DMP400016465 pgsc|PGSC0003DMP400029816 pgsc|PGSC0003DMP400029818 pgsc|PGSC0003DMP400034553 pgsc|PGSC0003DMP400036504 pgsc|PGSC0003DMP400051526 pgsc|PGSC0003DMP400053750 pgsc|PGSC0003DMP400053751 …
WILD0000116: atha|AT1G02640.1|PACid:19651564 atha|AT1G78060.1|PACid:19655969 atha|AT3G19620.1|PACid:19660070 atha|AT5G09730.1|PACid:19673035 atha|AT5G10560.1|PACid:19672410 atha|AT5G49360.1|PACid:19672482 atha|AT5G64570.1|PACid:19666252 atha|AT5G09700.1|PACid:19668819 DES|comp90199_c0_seq1 DES|comp91208_c0_seq3 DES|comp91298_c0_seq1 DES|comp91831_c0_seq1 DUL|comp20896_c0_seq1 DUL|comp21162_c0_seq…
WILD0000117: atha|AT1G09930.1|PACid:19649558 atha|AT4G10770.1|PACid:19644697 atha|AT4G16370.1|PACid:19645336 atha|AT4G26590.1|PACid:19645728 atha|AT4G27730.1|PACid:19645621 atha|AT5G53510.1|PACid:19667088 atha|AT5G53520.1|PACid:19671521 atha|AT5G55930.1|PACid:19668835 atha|AT5G64410.1|PACid:19673145 DES|comp82927_c0_seq1 DES|comp89827_c0_seq1 DES|comp93459_c0_seq4 DES|comp93742_c0_seq10 DUL|comp1…
WILD0000118: pgsc|PGSC0003DMP400007549 pgsc|PGSC0003DMP400034580 pgsc|PGSC0003DMP400044100 pgsc|PGSC0003DMP400054612 pgsc|PGSC0003DMP400057833 pgsc|PGSC0003DMP400058035 pgsc|PGSC0003DMP400059160 pgsc|PGSC0003DMP400059988 pgsc|PGSC0003DMP400060079 pgsc|PGSC0003DMP400060330 pgsc|PGSC0003DMP400060391 pgsc|PGSC0003DMP400061066 pgsc|PGSC0003DMP400061599 pgsc|PGSC0003DMP400062263 pgsc|PGSC0003DMP400062…
WILD0000119: atha|AT1G01140.1|PACid:19653406 atha|AT1G01140.2|PACid:19653405 atha|AT1G01140.3|PACid:19653404 atha|AT1G30270.1|PACid:19654213 atha|AT2G26980.1|PACid:19642736 atha|AT2G26980.2|PACid:19642737 atha|AT2G26980.3|PACid:19642734 atha|AT2G26980.4|PACid:19642733 atha|AT2G26980.5|PACid:19642735 atha|AT5G21326.1|PACid:19672565 atha|AT4G24400.1|PACid:19648784 atha|AT5G35410.1|PACid:19672486 at…
WILD0000120: atha|AT1G07520.1|PACid:19650684 atha|AT2G29065.1|PACid:19640374 atha|AT1G07530.1|PACid:19655098 atha|AT2G29060.1|PACid:19638969 atha|AT3G46600.1|PACid:19658809 atha|AT3G46600.2|PACid:19658811 atha|AT3G46600.3|PACid:19658810 atha|AT5G59450.1|PACid:19671948 DES|comp91419_c0_seq2 DES|comp94150_c0_seq3 DES|comp93692_c0_seq1 DES|comp94945_c0_seq2 DUL|comp12807_c0_seq1 DUL|comp21428_c0_seq…
WILD0000121: atha|AT1G73370.1|PACid:19650264 atha|AT1G73370.2|PACid:19650265 atha|AT3G43190.1|PACid:19663895 atha|AT4G02280.1|PACid:19644350 atha|AT5G20830.1|PACid:19668115 atha|AT5G20830.2|PACid:19668116 atha|AT5G37180.1|PACid:19665668 atha|AT5G49190.1|PACid:19672941 DES|comp89032_c0_seq3 DES|comp89935_c1_seq2 DUL|comp23296_c0_seq2 DUL|comp23683_c0_seq54 DUL|comp23909_c0_seq2 DUL|comp27485_c0_se…
WILD0000122: pgsc|PGSC0003DMP400022880 pgsc|PGSC0003DMP400007855 pgsc|PGSC0003DMP400007857 pgsc|PGSC0003DMP400007861 pgsc|PGSC0003DMP400014485 pgsc|PGSC0003DMP400014710 pgsc|PGSC0003DMP400014728 pgsc|PGSC0003DMP400014731 pgsc|PGSC0003DMP400015104 pgsc|PGSC0003DMP400015106 pgsc|PGSC0003DMP400019328 pgsc|PGSC0003DMP400019329 pgsc|PGSC0003DMP400019335 pgsc|PGSC0003DMP400019338 pgsc|PGSC0003DMP400019…
WILD0000123: DES|comp43331_c0_seq1 DES|comp95436_c0_seq2 NIG|comp15592_c0_seq1 NIG|comp54112_c0_seq3 NIG|comp34259_c0_seq3 NIG|comp40074_c0_seq3 NIG|comp53770_c0_seq6 pgsc|PGSC0003DMP400018174 pgsc|PGSC0003DMP400040145 pgsc|PGSC0003DMP400058748 pgsc|PGSC0003DMP400040202 pgsc|PGSC0003DMP400055191 SAR|comp31667_c0_seq2 SAR|comp39480_c0_seq1 SAR|comp41689_c0_seq1 slyc|Solyc06g051530.1.1|PACid:272844…
WILD0000124: atha|AT1G05675.1|PACid:19650712 atha|AT1G05680.1|PACid:19656062 atha|AT2G31750.1|PACid:19640099 atha|AT2G31790.1|PACid:19641806 atha|AT2G43820.1|PACid:19638506 atha|AT2G43840.1|PACid:19640952 atha|AT2G43840.2|PACid:19640953 osat|LOC_Os04g12980.1|PACid:24106865 osat|LOC_Os09g34214.1|PACid:24136281 osat|LOC_Os09g34250.1|PACid:24139155 osat|LOC_Os09g34230.1|PACid:24135606 osat|LOC_Os09g…
WILD0000125: atha|AT1G09090.1|PACid:19656245 atha|AT1G09090.2|PACid:19656244 atha|AT1G19230.1|PACid:19649421 atha|AT1G64060.1|PACid:19652508 atha|AT4G25090.1|PACid:19643736 atha|AT4G25090.2|PACid:19643737 atha|AT5G07390.1|PACid:19666645 atha|AT5G07390.2|PACid:19666646 atha|AT5G47910.1|PACid:19668120 atha|AT5G51060.1|PACid:19669504 atha|AT1G19230.2|PACid:19649420 atha|AT3G45810.1|PACid:19660977 at…
WILD0000126: atha|AT1G31770.1|PACid:19655846 atha|AT1G71960.1|PACid:19657301 atha|AT3G25620.2|PACid:19663967 atha|AT3G52310.1|PACid:19665171 atha|AT4G27420.1|PACid:19645544 atha|AT5G06530.1|PACid:19672865 atha|AT5G06530.2|PACid:19672866 atha|AT3G13220.1|PACid:19663564 atha|AT3G25620.1|PACid:19663968 atha|AT5G06530.3|PACid:19672867 NIG|comp48269_c0_seq1 NIG|comp53818_c0_seq1 NIG|comp53548_c0_seq1 …
WILD0000127: atha|AT2G15042.1|PACid:19639144 osat|LOC_Os01g04070.1|PACid:24114229 osat|LOC_Os01g06900.1|PACid:24119100 osat|LOC_Os04g40440.1|PACid:24107173 osat|LOC_Os01g06520.1|PACid:24117810 osat|LOC_Os01g06670.1|PACid:24114592 osat|LOC_Os01g06720.1|PACid:24114343 osat|LOC_Os01g06730.1|PACid:24115925 osat|LOC_Os01g06760.1|PACid:24114262 osat|LOC_Os01g06790.1|PACid:24118679 osat|LOC_Os01g06890.1…
WILD0000128: pgsc|PGSC0003DMP400025287 pgsc|PGSC0003DMP400028255 pgsc|PGSC0003DMP400056291 pgsc|PGSC0003DMP400027945 pgsc|PGSC0003DMP400055696 SAR|comp37076_c0_seq3 SAR|comp38600_c0_seq13 SAR|comp40384_c0_seq8 SWT|comp62091_c0_seq4 SWT|comp67642_c0_seq3 SWT|comp63231_c0_seq2 SWT|comp67819_c2_seq11 SWT|comp63967_c0_seq2 SWT|comp67730_c2_seq6 SWT|comp64393_c0_seq1 SWT|comp67261_c0_seq7 SWT|comp6786…
WILD0000129: atha|AT1G50600.1|PACid:19653360 atha|AT5G48150.1|PACid:19666906 atha|AT5G48150.2|PACid:19666907 atha|AT2G04890.1|PACid:19641200 DES|comp91439_c0_seq1 DES|comp91575_c1_seq1 DUL|comp13738_c0_seq1 DUL|comp14789_c0_seq3 DUL|comp18008_c0_seq1 NIG|comp51215_c0_seq2 NIG|comp54165_c0_seq3 osat|LOC_Os03g09280.1|PACid:24121691 osat|LOC_Os03g09280.2|PACid:24121692 osat|LOC_Os03g09280.3|PACid:24…
WILD0000130: pgsc|PGSC0003DMP400011150 pgsc|PGSC0003DMP400011164 pgsc|PGSC0003DMP400011612 pgsc|PGSC0003DMP400011616 pgsc|PGSC0003DMP400021091 pgsc|PGSC0003DMP400029011 pgsc|PGSC0003DMP400029014 pgsc|PGSC0003DMP400029015 pgsc|PGSC0003DMP400029017 pgsc|PGSC0003DMP400032442 pgsc|PGSC0003DMP400036270 pgsc|PGSC0003DMP400054859 pgsc|PGSC0003DMP400029010 pgsc|PGSC0003DMP400050880 pgsc|PGSC0003DMP400011…
WILD0000131: atha|AT1G17260.1|PACid:19650183 atha|AT1G80660.1|PACid:19653643 atha|AT1G80660.2|PACid:19653644 atha|AT2G07560.1|PACid:19639442 atha|AT2G18960.1|PACid:19639793 atha|AT2G24520.1|PACid:19639827 atha|AT3G42640.1|PACid:19662656 atha|AT3G47950.1|PACid:19663080 atha|AT3G60330.1|PACid:19662182 atha|AT3G60330.2|PACid:19662183 atha|AT4G30190.1|PACid:19644658 atha|AT4G30190.2|PACid:19644657 at…
WILD0000132: atha|AT1G22020.1|PACid:19654433 atha|AT1G36370.1|PACid:19650633 atha|AT4G13890.1|PACid:19648373 atha|AT4G13930.1|PACid:19646645 atha|AT4G32520.1|PACid:19645530 atha|AT4G32520.2|PACid:19645531 atha|AT4G37930.1|PACid:19646550 atha|AT5G26780.1|PACid:19669116 atha|AT5G26780.2|PACid:19669114 atha|AT5G26780.3|PACid:19669115 DES|comp60767_c0_seq2 DES|comp83756_c0_seq1 DES|comp90619_c0_seq3 …
WILD0000133: atha|AT1G48370.1|PACid:19654630 atha|AT1G65730.1|PACid:19654751 atha|AT3G17650.1|PACid:19661977 atha|AT3G27020.1|PACid:19664036 atha|AT4G24120.1|PACid:19646047 atha|AT5G24380.1|PACid:19671121 atha|AT5G41000.1|PACid:19665914 atha|AT5G53550.1|PACid:19666294 atha|AT5G53550.2|PACid:19666295 DES|comp87071_c0_seq2 DES|comp89155_c0_seq1 DES|comp90549_c0_seq1 DES|comp93739_c0_seq2 NIG|comp50…
WILD0000134: atha|AT2G24710.1|PACid:19639721 atha|AT2G24720.1|PACid:19641939 atha|AT2G29100.1|PACid:19642238 atha|AT2G29110.1|PACid:19642661 atha|AT2G29120.1|PACid:19641132 atha|AT4G31710.1|PACid:19648628 atha|AT5G11180.1|PACid:19670548 atha|AT5G11210.1|PACid:19671346 atha|AT5G27100.1|PACid:19671206 osat|LOC_Os02g54640.1|PACid:24133677 osat|LOC_Os06g09130.1|PACid:24141326 osat|LOC_Os09g25960.1|PA…
WILD0000135: atha|AT1G20860.1|PACid:19650846 atha|AT1G76430.1|PACid:19652646 atha|AT2G32830.1|PACid:19641280 atha|AT2G38940.1|PACid:19638199 atha|AT3G54700.1|PACid:19659590 atha|AT5G43340.1|PACid:19668150 atha|AT5G43350.1|PACid:19670477 atha|AT5G43360.1|PACid:19669294 atha|AT5G43370.1|PACid:19673054 atha|AT5G43370.2|PACid:19673055 osat|LOC_Os01g46860.1|PACid:24114251 osat|LOC_Os03g04360.1|PACid:2…
WILD0000136: atha|AT1G66960.1|PACid:19650625 atha|AT1G78500.1|PACid:19655323 atha|AT1G78950.1|PACid:19653782 atha|AT1G78955.1|PACid:19657938 atha|AT1G78960.1|PACid:19650113 atha|AT1G78970.1|PACid:19654535 atha|AT1G78970.2|PACid:19654536 atha|AT2G07050.1|PACid:19639110 atha|AT3G29255.1|PACid:19662204 atha|AT3G45130.1|PACid:19661604 atha|AT4G15340.1|PACid:19648769 atha|AT4G15370.1|PACid:19648115 at…
WILD0000137: pgsc|PGSC0003DMP400001764 pgsc|PGSC0003DMP400005107 pgsc|PGSC0003DMP400005435 pgsc|PGSC0003DMP400013406 pgsc|PGSC0003DMP400019235 pgsc|PGSC0003DMP400029592 pgsc|PGSC0003DMP400032936 pgsc|PGSC0003DMP400038006 pgsc|PGSC0003DMP400014641 pgsc|PGSC0003DMP400020241 pgsc|PGSC0003DMP400023299 pgsc|PGSC0003DMP400029390 pgsc|PGSC0003DMP400030444 pgsc|PGSC0003DMP400030446 pgsc|PGSC0003DMP400019…
WILD0000138: pgsc|PGSC0003DMP400007225 pgsc|PGSC0003DMP400056649 pgsc|PGSC0003DMP400057312 pgsc|PGSC0003DMP400058687 pgsc|PGSC0003DMP400059431 pgsc|PGSC0003DMP400059610 pgsc|PGSC0003DMP400060115 pgsc|PGSC0003DMP400060500 pgsc|PGSC0003DMP400060749 pgsc|PGSC0003DMP400060829 pgsc|PGSC0003DMP400061085 pgsc|PGSC0003DMP400061202 pgsc|PGSC0003DMP400061423 pgsc|PGSC0003DMP400061427 pgsc|PGSC0003DMP400061…
WILD0000139: pgsc|PGSC0003DMP400022118 pgsc|PGSC0003DMP400040846 pgsc|PGSC0003DMP400050889 pgsc|PGSC0003DMP400054729 pgsc|PGSC0003DMP400027875 pgsc|PGSC0003DMP400032672 pgsc|PGSC0003DMP400058362 pgsc|PGSC0003DMP400059574 pgsc|PGSC0003DMP400062207 pgsc|PGSC0003DMP400067999 pgsc|PGSC0003DMP400068976 PHY|comp18048_c0_seq1 PHY|comp24203_c0_seq1 SAR|comp24224_c0_seq1 SAR|comp40509_c0_seq5 SAR|comp2583…
WILD0000140: slyc|Solyc01g015190.1.1|PACid:27303109 slyc|Solyc01g112360.1.1|PACid:27302721 slyc|Solyc01g113460.1.1|PACid:27300167 slyc|Solyc01g113470.1.1|PACid:27302621 slyc|Solyc04g024370.1.1|PACid:27278321 slyc|Solyc07g021520.1.1|PACid:27293212 slyc|Solyc09g037160.1.1|PACid:27311151 slyc|Solyc10g036580.1.1|PACid:27281748 slyc|Solyc10g036700.1.1|PACid:27279663 slyc|Solyc11g030520.1.1|PACid:27294…
WILD0000141: atha|AT1G05170.1|PACid:19649417 atha|AT1G05170.2|PACid:19649416 atha|AT2G32430.1|PACid:19642576 atha|AT4G26940.1|PACid:19647387 atha|AT1G22015.1|PACid:19650738 atha|AT1G77810.1|PACid:19650432 atha|AT1G77810.2|PACid:19650433 atha|AT1G33430.1|PACid:19652402 atha|AT1G33430.2|PACid:19652401 atha|AT4G26940.2|PACid:19647388 DES|comp88401_c0_seq4 DES|comp92528_c0_seq1 DES|comp94790_c0_seq2 …
WILD0000142: atha|AT1G05580.1|PACid:19650315 atha|AT1G05580.2|PACid:19650316 atha|AT2G13620.1|PACid:19642269 atha|AT2G31910.1|PACid:19638932 atha|AT1G64170.1|PACid:19653329 atha|AT3G17630.1|PACid:19661510 atha|AT3G53720.1|PACid:19662059 atha|AT4G23700.1|PACid:19647705 atha|AT5G41610.1|PACid:19669137 atha|AT5G41610.2|PACid:19669138 osat|LOC_Os01g60140.1|PACid:24117599 osat|LOC_Os03g61290.1|PACid:2…
WILD0000143: atha|AT1G15750.1|PACid:19649384 atha|AT1G15750.2|PACid:19649385 atha|AT1G15750.3|PACid:19649386 atha|AT1G15750.4|PACid:19649387 atha|AT1G80490.1|PACid:19653103 atha|AT1G80490.2|PACid:19653102 atha|AT3G15880.1|PACid:19664932 atha|AT3G15880.2|PACid:19664931 atha|AT3G15880.3|PACid:19664933 atha|AT3G16830.1|PACid:19658386 atha|AT5G27030.1|PACid:19669850 atha|AT5G27030.2|PACid:19669849 DE…
WILD0000144: atha|AT1G17840.1|PACid:19652671 atha|AT1G51460.1|PACid:19656746 atha|AT1G51500.1|PACid:19650335 atha|AT3G21090.1|PACid:19661982 DES|comp88094_c0_seq1 DES|comp90006_c0_seq1 DES|comp91538_c0_seq1 DUL|comp16707_c0_seq3 DUL|comp25702_c0_seq1 NIG|comp48950_c0_seq1 NIG|comp52199_c0_seq3 osat|LOC_Os04g44610.1|PACid:24103302 osat|LOC_Os05g13520.1|PACid:24154682 osat|LOC_Os07g18874.1|PACid:24…
WILD0000145: atha|AT1G48650.1|PACid:19649311 atha|AT1G48650.2|PACid:19649310 atha|AT2G01130.1|PACid:19639162 atha|AT2G35920.1|PACid:19638082 atha|AT5G04895.1|PACid:19671138 atha|AT1G58050.1|PACid:19656477 atha|AT1G58060.1|PACid:19654566 DES|comp93763_c0_seq1 DES|comp94752_c0_seq1 DUL|comp16794_c0_seq1 DUL|comp16911_c0_seq1 DUL|comp29767_c0_seq1 DUL|comp34229_c0_seq1 NIG|comp52920_c0_seq2 NIG|comp…
WILD0000146: atha|AT1G05200.1|PACid:19655716 atha|AT1G05200.2|PACid:19655717 atha|AT1G42540.1|PACid:19651241 atha|AT2G17260.1|PACid:19640005 atha|AT2G32390.1|PACid:19642262 atha|AT2G32390.2|PACid:19642263 atha|AT2G32390.3|PACid:19642261 atha|AT2G32400.1|PACid:19643244 atha|AT3G51480.1|PACid:19664176 atha|AT4G35290.1|PACid:19648007 atha|AT4G35290.2|PACid:19648008 DUL|comp21705_c0_seq1 DUL|comp2186…
WILD0000147: atha|AT1G09170.1|PACid:19652022 atha|AT2G47500.1|PACid:19640070 atha|AT3G10310.1|PACid:19658822 atha|AT3G44730.1|PACid:19662556 atha|AT5G27000.1|PACid:19672700 atha|AT1G18410.1|PACid:19649908 atha|AT1G73860.1|PACid:19649166 atha|AT5G41310.1|PACid:19672609 atha|AT1G63640.1|PACid:19653891 atha|AT1G63640.2|PACid:19653892 osat|LOC_Os01g54080.1|PACid:24114539 osat|LOC_Os05g44560.1|PACid:2…
WILD0000148: atha|AT1G20010.1|PACid:19651810 atha|AT1G75780.1|PACid:19650470 atha|AT2G29550.1|PACid:19640852 atha|AT4G20890.1|PACid:19646423 atha|AT5G12250.1|PACid:19670892 atha|AT5G23860.1|PACid:19672105 atha|AT5G23860.2|PACid:19672106 atha|AT5G44340.1|PACid:19670818 atha|AT5G62690.1|PACid:19671083 atha|AT5G62700.1|PACid:19672269 DES|comp72202_c0_seq2 DES|comp75668_c0_seq1 DUL|comp19531_c0_seq5 …
WILD0000149: atha|AT1G26230.1|PACid:19649729 atha|AT1G26230.2|PACid:19649730 atha|AT1G55490.1|PACid:19649550 atha|AT1G55490.2|PACid:19649551 atha|AT3G13470.1|PACid:19659885 atha|AT5G56500.1|PACid:19670196 atha|AT5G56500.2|PACid:19670197 atha|AT2G28000.1|PACid:19641353 atha|AT5G18820.1|PACid:19671048 DES|comp87480_c0_seq1 DES|comp95146_c0_seq11 DUL|comp16968_c0_seq1 DUL|comp24371_c0_seq1 NIG|comp4…
WILD0000150: atha|AT1G55120.1|PACid:19650760 atha|AT1G55120.2|PACid:19650762 atha|AT1G55120.3|PACid:19650761 atha|AT2G36190.1|PACid:19638869 atha|AT3G13784.1|PACid:19661440 atha|AT3G13790.1|PACid:19658390 atha|AT3G13790.2|PACid:19658391 atha|AT3G52600.1|PACid:19664309 atha|AT3G52600.2|PACid:19664310 atha|AT5G11920.1|PACid:19670701 atha|AT5G11920.2|PACid:19670702 osat|LOC_Os01g73580.1|PACid:241165…
WILD0000151: osat|LOC_Os01g02300.1|PACid:24119303 osat|LOC_Os01g02320.1|PACid:24119989 osat|LOC_Os01g02350.1|PACid:24114754 osat|LOC_Os01g02390.1|PACid:24118037 osat|LOC_Os01g02390.2|PACid:24118038 osat|LOC_Os01g02430.1|PACid:24119531 osat|LOC_Os01g02550.1|PACid:24120991 osat|LOC_Os01g02570.1|PACid:24119736 osat|LOC_Os01g02580.1|PACid:24115743 osat|LOC_Os01g02610.1|PACid:24118508 osat|LOC_Os01g02…
WILD0000152: atha|AT1G12110.1|PACid:19654698 atha|AT2G26690.1|PACid:19639749 atha|AT3G21670.1|PACid:19665048 DES|comp60314_c0_seq1 DES|comp89612_c0_seq1 DES|comp80549_c0_seq2 DES|comp85822_c0_seq1 DES|comp93646_c0_seq1 DUL|comp20361_c0_seq1 DUL|comp21145_c0_seq1 DUL|comp24966_c0_seq1 DUL|comp6434_c0_seq2 osat|LOC_Os01g37590.1|PACid:24115700 osat|LOC_Os01g37590.2|PACid:24115701 osat|LOC_Os08g05910…
WILD0000153: atha|AT1G24650.1|PACid:19657558 atha|AT1G66150.1|PACid:19649912 atha|AT2G01820.1|PACid:19642054 atha|AT3G23750.1|PACid:19661263 DES|comp91574_c1_seq5 DES|comp91639_c0_seq1 DUL|comp11967_c0_seq2 DUL|comp20404_c0_seq1 DUL|comp21250_c0_seq2 DUL|comp23372_c0_seq1 DUL|comp19964_c0_seq2 NIG|comp51269_c0_seq1 NIG|comp52615_c0_seq2 NIG|comp53929_c0_seq2 osat|LOC_Os03g50810.1|PACid:24123184 o…
WILD0000154: atha|AT1G55740.1|PACid:19651147 atha|AT3G57520.1|PACid:19662612 atha|AT3G57520.2|PACid:19662613 atha|AT3G57520.3|PACid:19662614 atha|AT5G20250.1|PACid:19665473 atha|AT5G20250.2|PACid:19665474 atha|AT5G20250.3|PACid:19665475 atha|AT5G20250.4|PACid:19665472 atha|AT5G40390.1|PACid:19670121 DES|comp66197_c0_seq1 DES|comp93227_c0_seq4 DES|comp93361_c0_seq2 DES|comp95174_c0_seq3 DUL|comp15…
WILD0000155: atha|AT1G65780.1|PACid:19654271 atha|AT1G65810.1|PACid:19658218 atha|AT1G65810.2|PACid:19658219 atha|AT5G37150.1|PACid:19668529 atha|AT5G37140.1|PACid:19670963 atha|AT5G37160.1|PACid:19672149 atha|AT5G52090.1|PACid:19666901 atha|AT4G05540.1|PACid:19646494 atha|AT5G37030.1|PACid:19667033 osat|LOC_Os02g45900.1|PACid:24131819 osat|LOC_Os04g49270.1|PACid:24108455 osat|LOC_Os04g49320.1|PA…
WILD0000156: atha|AT3G27170.1|PACid:19661746 atha|AT5G26240.1|PACid:19672267 atha|AT5G33280.1|PACid:19671687 atha|AT5G40890.1|PACid:19672406 atha|AT5G40890.2|PACid:19672407 atha|AT5G49890.1|PACid:19670448 DES|comp92421_c0_seq1 DES|comp94989_c0_seq2 DUL|comp17110_c0_seq1 DUL|comp21690_c0_seq1 DUL|comp23337_c0_seq2 NIG|comp51734_c0_seq8 NIG|comp54487_c1_seq1 osat|ChrSy.fgenesh.mRNA.37|PACid:2414480…
WILD0000157: atha|AT1G01480.1|PACid:19655255 atha|AT1G01480.2|PACid:19655256 atha|AT3G49700.1|PACid:19658436 atha|AT3G61510.1|PACid:19664757 atha|AT4G11280.1|PACid:19644144 atha|AT4G37770.1|PACid:19645678 atha|AT2G22810.1|PACid:19639395 atha|AT4G08040.1|PACid:19647352 atha|AT5G65800.1|PACid:19666711 atha|AT4G26200.1|PACid:19646296 osat|LOC_Os01g09700.1|PACid:24120747 osat|LOC_Os05g10780.1|PACid:2…
WILD0000158: atha|AT1G17240.1|PACid:19649796 atha|AT1G17250.1|PACid:19652735 atha|AT1G72300.1|PACid:19657424 atha|AT2G02220.1|PACid:19639113 atha|AT5G53890.1|PACid:19667845 osat|LOC_Os02g02490.1|PACid:24134184 osat|LOC_Os02g05910.1|PACid:24133783 osat|LOC_Os02g05920.1|PACid:24134083 osat|LOC_Os02g05930.1|PACid:24134391 osat|LOC_Os02g05940.1|PACid:24133736 osat|LOC_Os02g05950.1|PACid:24129715 osat…
WILD0000159: atha|AT1G19430.1|PACid:19654974 atha|AT1G29470.1|PACid:19651260 atha|AT1G29470.2|PACid:19651261 atha|AT2G34300.1|PACid:19640365 atha|AT2G34300.2|PACid:19640366 atha|AT3G51070.1|PACid:19664356 atha|AT5G64030.1|PACid:19672258 atha|AT2G40280.1|PACid:19641143 atha|AT3G56080.1|PACid:19661009 DES|comp88954_c0_seq1 DES|comp90762_c0_seq2 DES|comp91839_c1_seq1 DUL|comp12178_c0_seq2 DUL|comp21…
WILD0000160: atha|AT1G23080.1|PACid:19650513 atha|AT1G23080.2|PACid:19650515 atha|AT1G23080.3|PACid:19650514 atha|AT1G70940.1|PACid:19652960 atha|AT1G73590.1|PACid:19651508 atha|AT2G01420.1|PACid:19642138 atha|AT2G01420.2|PACid:19642137 atha|AT5G57090.1|PACid:19666970 DUL|comp23022_c0_seq3 DUL|comp26629_c0_seq1 DUL|comp30250_c0_seq1 osat|LOC_Os01g45550.1|PACid:24121277 osat|LOC_Os01g45550.2|PACid…
WILD0000161: atha|AT1G47620.1|PACid:19657032 atha|AT1G57750.1|PACid:19656075 atha|AT1G65340.1|PACid:19653328 atha|AT2G21910.1|PACid:19638217 atha|AT2G23180.1|PACid:19641919 atha|AT4G32170.1|PACid:19647012 atha|AT4G39480.1|PACid:19648279 atha|AT4G39490.1|PACid:19646993 atha|AT4G39500.1|PACid:19648257 atha|AT4G39510.1|PACid:19645910 atha|AT5G02900.1|PACid:19669319 atha|AT5G52320.1|PACid:19670668 at…
WILD0000162: osat|LOC_Os07g02890.1|PACid:24112778 osat|LOC_Os07g02910.1|PACid:24109864 osat|LOC_Os07g02930.1|PACid:24110919 osat|LOC_Os07g03110.1|PACid:24111013 osat|LOC_Os10g04700.1|PACid:24096148 osat|LOC_Os10g04700.2|PACid:24096149 osat|LOC_Os10g04850.1|PACid:24093976 osat|LOC_Os10g10980.1|PACid:24094021 osat|LOC_Os05g25580.1|PACid:24150840 osat|LOC_Os05g27550.1|PACid:24149629 osat|LOC_Os06g13…
WILD0000163: pgsc|PGSC0003DMP400029533 pgsc|PGSC0003DMP400064241 pgsc|PGSC0003DMP400065117 pgsc|PGSC0003DMP400062547 pgsc|PGSC0003DMP400064906 pgsc|PGSC0003DMP400059091 pgsc|PGSC0003DMP400058146 pgsc|PGSC0003DMP400058847 pgsc|PGSC0003DMP400063536 pgsc|PGSC0003DMP400066635 pgsc|PGSC0003DMP400068247 pgsc|PGSC0003DMP400069101 pgsc|PGSC0003DMP400058654 pgsc|PGSC0003DMP400064477 pgsc|PGSC0003DMP400060…
WILD0000164: atha|AT1G07660.1|PACid:19655439 DES|comp86662_c1_seq1 NIG|comp50515_c1_seq12 osat|LOC_Os01g61920.1|PACid:24115848 osat|LOC_Os02g45940.1|PACid:24130487 osat|LOC_Os03g02780.1|PACid:24123816 osat|LOC_Os04g49420.1|PACid:24108372 osat|LOC_Os05g38740.1|PACid:24153199 osat|LOC_Os05g39050.1|PACid:24151116 osat|LOC_Os07g36500.1|PACid:24112202 osat|LOC_Os09g26340.1|PACid:24135786 osat|LOC_Os09…
WILD0000165: atha|AT1G02000.1|PACid:19649330 atha|AT2G45310.1|PACid:19638295 atha|AT3G23820.1|PACid:19663170 atha|AT4G00110.1|PACid:19647175 atha|AT4G12250.1|PACid:19647698 atha|AT4G30440.1|PACid:19645504 DES|comp87221_c0_seq1 DES|comp89736_c0_seq1 DES|comp89889_c0_seq2 NIG|comp48333_c0_seq1 NIG|comp50433_c0_seq18 NIG|comp51622_c0_seq2 osat|LOC_Os02g54890.1|PACid:24128861 osat|LOC_Os03g14540.1|PA…
WILD0000166: atha|AT1G09880.1|PACid:19651213 atha|AT1G09890.1|PACid:19655542 atha|AT1G09910.1|PACid:19653276 atha|AT2G22620.1|PACid:19641411 atha|AT2G22620.2|PACid:19641412 atha|AT4G24430.1|PACid:19646968 atha|AT4G37950.1|PACid:19644415 atha|AT4G38030.1|PACid:19644927 NIG|comp49927_c0_seq1 NIG|comp53241_c0_seq1 osat|LOC_Os08g44020.1|PACid:24097937 osat|LOC_Os08g44020.2|PACid:24097938 osat|LOC_Os0…
WILD0000167: atha|AT1G30490.1|PACid:19654895 atha|AT1G52150.1|PACid:19657514 atha|AT1G52150.2|PACid:19657513 atha|AT1G52150.3|PACid:19657515 atha|AT2G34710.1|PACid:19639699 atha|AT4G32880.1|PACid:19645439 atha|AT5G60690.1|PACid:19667720 DES|comp92846_c0_seq7 DES|comp94903_c3_seq2 DES|comp95113_c1_seq5 DES|comp94903_c1_seq5 DUL|comp20522_c0_seq2 DUL|comp22925_c0_seq6 DUL|comp22925_c1_seq2 NIG|comp…
WILD0000168: atha|AT2G40116.1|PACid:19638431 atha|AT3G08510.1|PACid:19658409 atha|AT3G08510.2|PACid:19658410 atha|AT3G08510.3|PACid:19658411 atha|AT3G55940.1|PACid:19662968 atha|AT5G58670.1|PACid:19669559 atha|AT5G58690.1|PACid:19667746 atha|AT5G58700.1|PACid:19668651 atha|AT5G58700.2|PACid:19668652 atha|AT4G38530.1|PACid:19645553 DES|comp71612_c0_seq1 DES|comp88640_c0_seq1 DES|comp92297_c0_seq1 …
WILD0000169: atha|AT3G21750.1|PACid:19661233 atha|AT3G21760.1|PACid:19662397 atha|AT3G21780.1|PACid:19665129 atha|AT3G21790.1|PACid:19664745 atha|AT3G21800.1|PACid:19664529 atha|AT4G15260.1|PACid:19647040 atha|AT4G15280.1|PACid:19643924 DES|comp85291_c0_seq1 DES|comp90901_c0_seq1 NIG|comp52281_c0_seq1 NIG|comp54978_c0_seq1 osat|LOC_Os07g31960.1|PACid:24108879 osat|LOC_Os07g32010.1|PACid:24108787 …
WILD0000170: atha|AT1G01740.1|PACid:19650982 atha|AT1G01740.2|PACid:19650983 atha|AT1G63500.1|PACid:19655932 atha|AT3G54030.1|PACid:19659046 atha|AT4G00710.1|PACid:19647133 atha|AT4G35230.1|PACid:19647954 atha|AT5G41260.1|PACid:19672963 atha|AT5G59010.1|PACid:19665964 atha|AT1G50990.1|PACid:19649497 atha|AT3G09240.1|PACid:19662888 atha|AT5G01060.1|PACid:19667616 atha|AT5G46570.1|PACid:19668593 at…
WILD0000171: atha|AT1G03920.1|PACid:19649673 atha|AT1G30640.1|PACid:19649493 atha|AT2G19400.1|PACid:19643152 atha|AT2G20470.1|PACid:19642777 atha|AT3G23310.1|PACid:19658580 atha|AT4G14350.1|PACid:19647475 atha|AT4G14350.2|PACid:19647476 atha|AT4G14350.3|PACid:19647477 atha|AT4G33080.1|PACid:19645227 atha|AT4G33080.2|PACid:19645228 atha|AT5G09890.1|PACid:19673002 atha|AT5G09890.2|PACid:19673001 DE…
WILD0000172: atha|AT1G08040.1|PACid:19649816 atha|AT1G08040.2|PACid:19649817 atha|AT1G67850.1|PACid:19650588 atha|AT1G67850.2|PACid:19650589 atha|AT2G28310.1|PACid:19641341 atha|AT2G28310.2|PACid:19641342 atha|AT2G28310.3|PACid:19641343 atha|AT1G13000.1|PACid:19651034 atha|AT1G13000.2|PACid:19651035 atha|AT3G26440.1|PACid:19663368 atha|AT3G26440.2|PACid:19663369 atha|AT3G26440.3|PACid:19663370 at…
WILD0000173: atha|AT1G13420.1|PACid:19658019 atha|AT1G13430.1|PACid:19651423 atha|AT1G28170.1|PACid:19657685 atha|AT2G14920.1|PACid:19642162 atha|AT3G45070.1|PACid:19665049 atha|AT3G45080.1|PACid:19662159 atha|AT4G26280.1|PACid:19644506 atha|AT5G43690.1|PACid:19668287 atha|AT2G03750.1|PACid:19639315 atha|AT2G27570.1|PACid:19639055 osat|LOC_Os01g20950.1|PACid:24115030 osat|LOC_Os04g44460.1|PACid:2…
WILD0000174: atha|AT1G27680.1|PACid:19657460 atha|AT2G21590.1|PACid:19642217 atha|AT2G21590.2|PACid:19642218 atha|AT4G39210.1|PACid:19648262 atha|AT5G19220.1|PACid:19670305 DES|comp81323_c0_seq2 DES|comp84297_c0_seq1 DES|comp91635_c0_seq1 NIG|comp36956_c0_seq1 NIG|comp51697_c0_seq1 NIG|comp52477_c0_seq1 osat|LOC_Os01g44220.1|PACid:24118040 osat|LOC_Os01g44220.2|PACid:24118041 osat|LOC_Os01g44220.…
WILD0000175: atha|AT1G66540.1|PACid:19650629 atha|AT1G66540.2|PACid:19650630 atha|AT4G37320.1|PACid:19646509 atha|AT4G37340.1|PACid:19646408 atha|AT4G37360.1|PACid:19646912 atha|AT4G37370.1|PACid:19645138 atha|AT2G23190.1|PACid:19642240 atha|AT2G23220.1|PACid:19640079 atha|AT3G28740.1|PACid:19663083 atha|AT4G37330.1|PACid:19646194 atha|AT5G36220.1|PACid:19672361 atha|AT5G57220.1|PACid:19669988 at…
WILD0000176: atha|AT1G08350.1|PACid:19655123 atha|AT1G08350.2|PACid:19655122 atha|AT5G37310.1|PACid:19668336 atha|AT1G14670.1|PACid:19656896 atha|AT2G01970.1|PACid:19643231 atha|AT4G32250.1|PACid:19648041 atha|AT4G32250.2|PACid:19648042 atha|AT4G32250.3|PACid:19648043 DUL|comp14656_c0_seq2 DUL|comp27729_c0_seq1 NIG|comp51847_c0_seq1 NIG|comp54044_c0_seq4 osat|LOC_Os03g13380.1|PACid:24126419 osat|…
WILD0000177: atha|AT2G28120.1|PACid:19639445 atha|AT2G39210.1|PACid:19638816 DES|comp78674_c0_seq1 DES|comp92349_c0_seq10 DUL|comp21905_c0_seq1 DUL|comp26626_c0_seq1 osat|LOC_Os03g47810.1|PACid:24126392 osat|LOC_Os03g58580.1|PACid:24124234 osat|LOC_Os07g09010.1|PACid:24111243 osat|LOC_Os10g08850.1|PACid:24095430 osat|LOC_Os12g29950.1|PACid:24148636 osat|LOC_Os12g29950.2|PACid:24148637 osat|LOC_Os…
WILD0000178: atha|AT2G37040.1|PACid:19641262 atha|AT3G10340.1|PACid:19660032 atha|AT3G53260.1|PACid:19663780 atha|AT5G04230.1|PACid:19673082 atha|AT5G04230.2|PACid:19673081 DES|comp78526_c0_seq1 DES|comp95395_c1_seq1 DUL|comp15376_c0_seq1 DUL|comp23890_c0_seq3 DUL|comp24934_c0_seq1 NIG|comp53558_c0_seq2 NIG|comp53825_c0_seq1 NIG|comp53825_c1_seq2 osat|LOC_Os02g41630.2|PACid:24134116 osat|LOC_Os02…
WILD0000179: pgsc|PGSC0003DMP400001550 pgsc|PGSC0003DMP400001556 pgsc|PGSC0003DMP400009180 pgsc|PGSC0003DMP400055904 pgsc|PGSC0003DMP400055939 pgsc|PGSC0003DMP400009176 pgsc|PGSC0003DMP400009181 pgsc|PGSC0003DMP400021098 pgsc|PGSC0003DMP400055905 pgsc|PGSC0003DMP400055940 slyc|Solyc05g009740.1.1|PACid:27298966 slyc|Solyc05g009750.1.1|PACid:27298644 slyc|Solyc05g009760.1.1|PACid:27299538 slyc|Soly…
WILD0000180: atha|AT1G49580.1|PACid:19654939 atha|AT2G41140.1|PACid:19642343 atha|AT2G46700.1|PACid:19638392 atha|AT3G19100.1|PACid:19659529 atha|AT3G49370.1|PACid:19664400 atha|AT3G50530.1|PACid:19658833 atha|AT3G50530.2|PACid:19658832 atha|AT3G56760.1|PACid:19659426 atha|AT5G24430.1|PACid:19667403 atha|AT2G46700.2|PACid:19638393 DES|comp87830_c0_seq1 DES|comp90879_c0_seq1 DES|comp93113_c0_seq3 …
WILD0000181: atha|AT1G65920.1|PACid:19652433 atha|AT1G69710.1|PACid:19658209 atha|AT4G14368.1|PACid:19644077 atha|AT5G12350.1|PACid:19666994 atha|AT5G42140.1|PACid:19671200 atha|AT1G76950.1|PACid:19656386 atha|AT3G23270.1|PACid:19658775 atha|AT3G47660.1|PACid:19659811 atha|AT5G19420.1|PACid:19668127 atha|AT5G19420.2|PACid:19668126 DES|comp82745_c0_seq1 DES|comp94581_c1_seq3 DUL|comp22265_c0_seq2 …
WILD0000182: atha|AT2G16640.1|PACid:19641611 atha|AT3G16620.1|PACid:19664532 atha|AT4G02510.1|PACid:19644015 atha|AT5G20300.1|PACid:19665789 atha|AT5G20300.2|PACid:19665790 atha|AT5G20300.3|PACid:19665791 DES|comp92656_c0_seq1 DES|comp95089_c0_seq1 DUL|comp19250_c0_seq1 DUL|comp24013_c0_seq1 DUL|comp21417_c0_seq2 DUL|comp6731_c0_seq1 NIG|comp52159_c0_seq1 NIG|comp54071_c0_seq1 osat|LOC_Os03g61890…
WILD0000183: atha|AT3G04150.1|PACid:19663934 atha|AT3G04150.2|PACid:19663933 atha|AT3G04170.1|PACid:19660436 atha|AT3G04180.1|PACid:19663213 atha|AT3G04190.1|PACid:19660536 atha|AT3G04200.1|PACid:19660128 atha|AT3G05950.1|PACid:19661975 atha|AT5G39110.1|PACid:19671449 atha|AT5G39120.1|PACid:19671348 atha|AT5G39130.1|PACid:19667668 atha|AT5G39150.1|PACid:19668373 atha|AT5G39160.1|PACid:19668693 at…
WILD0000184: DES|comp79257_c0_seq1 DES|comp86307_c0_seq1 osat|LOC_Os02g33710.1|PACid:24132492 osat|LOC_Os10g01640.1|PACid:24095413 pgsc|PGSC0003DMP400001500 pgsc|PGSC0003DMP400013262 pgsc|PGSC0003DMP400026007 pgsc|PGSC0003DMP400045624 pgsc|PGSC0003DMP400045653 pgsc|PGSC0003DMP400050606 pgsc|PGSC0003DMP400050613 pgsc|PGSC0003DMP400050719 pgsc|PGSC0003DMP400011898 pgsc|PGSC0003DMP400040187 pgsc|PGS…
WILD0000185: atha|AT1G11950.1|PACid:19657142 atha|AT1G62310.1|PACid:19652649 atha|AT4G00990.1|PACid:19646409 atha|AT3G07610.1|PACid:19661570 atha|AT3G07610.2|PACid:19661571 atha|AT3G07610.3|PACid:19661569 DES|comp91284_c0_seq4 DES|comp95340_c0_seq2 DUL|comp18650_c0_seq1 DUL|comp19266_c0_seq3 osat|LOC_Os02g01940.1|PACid:24133384 osat|LOC_Os02g58210.1|PACid:24134660 osat|LOC_Os02g58210.2|PACid:2413…
WILD0000186: atha|AT1G11960.1|PACid:19653141 atha|AT1G32090.1|PACid:19657473 atha|AT1G62320.1|PACid:19652517 atha|AT3G21620.1|PACid:19658874 atha|AT4G02900.1|PACid:19645417 atha|AT4G04340.1|PACid:19646892 atha|AT4G04340.2|PACid:19646893 atha|AT4G04340.3|PACid:19646894 atha|AT4G15430.1|PACid:19647814 atha|AT4G15430.2|PACid:19647815 atha|AT4G22120.1|PACid:19647974 atha|AT4G22120.2|PACid:19647975 at…
WILD0000187: atha|AT1G15460.1|PACid:19652644 atha|AT1G74810.1|PACid:19651019 atha|AT2G47160.1|PACid:19639912 atha|AT2G47160.2|PACid:19639911 atha|AT3G06450.1|PACid:19662579 atha|AT3G06450.2|PACid:19662580 atha|AT3G62270.1|PACid:19664992 atha|AT4G32510.1|PACid:19645548 atha|AT5G25430.1|PACid:19667798 DUL|comp17891_c0_seq2 DUL|comp7213_c0_seq1 osat|LOC_Os01g08020.1|PACid:24120561 osat|LOC_Os05g0843…
WILD0000188: atha|AT1G18370.1|PACid:19656020 atha|AT3G43210.1|PACid:19663552 atha|AT2G21300.1|PACid:19639111 atha|AT2G21300.2|PACid:19639112 atha|AT3G51150.1|PACid:19659660 atha|AT3G51150.2|PACid:19659659 atha|AT4G24170.1|PACid:19646939 atha|AT4G38950.1|PACid:19647393 atha|AT4G38950.2|PACid:19647394 atha|AT5G66310.1|PACid:19672915 DES|comp88437_c0_seq1 DES|comp94491_c0_seq1 DUL|comp23212_c0_seq1 …
WILD0000189: atha|AT1G23480.1|PACid:19653790 atha|AT1G23480.2|PACid:19653791 atha|AT1G23480.3|PACid:19653792 atha|AT1G24070.1|PACid:19656371 atha|AT2G35650.1|PACid:19639665 atha|AT3G56000.1|PACid:19665013 atha|AT4G13410.1|PACid:19645825 atha|AT4G16590.1|PACid:19644242 atha|AT5G03760.1|PACid:19669977 atha|AT5G16190.1|PACid:19666574 atha|AT5G22740.1|PACid:19673036 DES|comp90212_c0_seq1 DES|comp9309…
WILD0000190: atha|AT1G27190.1|PACid:19651729 atha|AT1G69990.1|PACid:19655056 atha|AT3G28450.1|PACid:19659804 osat|LOC_Os05g34270.1|PACid:24152988 osat|LOC_Os11g14420.1|PACid:24155987 pgsc|PGSC0003DMP400002331 pgsc|PGSC0003DMP400012295 pgsc|PGSC0003DMP400039234 pgsc|PGSC0003DMP400048141 pgsc|PGSC0003DMP400051124 pgsc|PGSC0003DMP400051125 slyc|Solyc02g067560.1.1|PACid:27288062 slyc|Solyc02g087460.1…
WILD0000191: atha|AT1G29400.1|PACid:19651891 atha|AT1G29400.2|PACid:19651892 atha|AT2G42890.1|PACid:19642226 atha|AT2G42890.2|PACid:19642227 atha|AT2G42890.3|PACid:19642228 atha|AT4G18120.1|PACid:19644898 atha|AT4G18120.2|PACid:19644899 atha|AT5G07290.1|PACid:19673226 atha|AT5G61960.1|PACid:19665313 atha|AT5G61960.2|PACid:19665314 DES|comp37102_c0_seq1 DES|comp94716_c0_seq3 DES|comp94403_c0_seq2 …
WILD0000192: atha|AT1G49430.1|PACid:19649741 atha|AT1G64400.1|PACid:19650035 atha|AT2G47240.1|PACid:19643229 atha|AT2G47240.2|PACid:19643230 atha|AT4G11030.1|PACid:19645284 atha|AT4G23850.1|PACid:19648614 DES|comp89984_c0_seq1 DES|comp90483_c0_seq2 osat|LOC_Os01g46750.1|PACid:24117056 osat|LOC_Os01g46750.2|PACid:24117057 osat|LOC_Os01g46750.3|PACid:24117059 osat|LOC_Os01g46750.4|PACid:24117058 os…
WILD0000193: atha|AT2G14060.1|PACid:19642754 atha|AT3G11480.1|PACid:19664637 atha|AT3G21950.1|PACid:19664787 atha|AT5G04370.1|PACid:19672261 atha|AT5G04370.2|PACid:19672260 atha|AT5G04380.1|PACid:19666039 atha|AT5G38020.1|PACid:19665874 atha|AT5G66430.1|PACid:19670745 osat|LOC_Os02g48770.1|PACid:24133232 osat|LOC_Os06g13310.1|PACid:24140541 osat|LOC_Os06g13350.1|PACid:24142398 osat|LOC_Os06g13390…
WILD0000194: atha|AT3G12620.1|PACid:19665018 atha|AT3G12620.2|PACid:19665019 atha|AT3G55050.1|PACid:19660187 atha|AT3G55050.2|PACid:19660188 atha|AT3G51370.1|PACid:19659727 atha|AT3G51370.2|PACid:19659728 atha|AT4G38520.1|PACid:19646061 atha|AT4G38520.2|PACid:19646062 atha|AT5G66080.1|PACid:19665514 DES|comp83632_c0_seq2 DES|comp87564_c0_seq2 NIG|comp52023_c0_seq4 NIG|comp53651_c0_seq2 osat|LOC_O…
WILD0000195: osat|LOC_Os01g15250.1|PACid:24118650 osat|LOC_Os01g25340.1|PACid:24118156 osat|LOC_Os01g39990.1|PACid:24117861 osat|LOC_Os01g40020.1|PACid:24120536 osat|LOC_Os01g40030.1|PACid:24119590 osat|LOC_Os01g40040.1|PACid:24121017 osat|LOC_Os01g52270.1|PACid:24121357 osat|LOC_Os01g52280.1|PACid:24118104 osat|LOC_Os01g52290.1|PACid:24119915 osat|LOC_Os01g52304.1|PACid:24120471 osat|LOC_Os01g52…
WILD0000196: pgsc|PGSC0003DMP400002016 pgsc|PGSC0003DMP400003556 pgsc|PGSC0003DMP400003559 pgsc|PGSC0003DMP400003561 pgsc|PGSC0003DMP400003562 pgsc|PGSC0003DMP400003574 pgsc|PGSC0003DMP400003578 pgsc|PGSC0003DMP400003579 pgsc|PGSC0003DMP400053059 pgsc|PGSC0003DMP400053060 pgsc|PGSC0003DMP400053061 pgsc|PGSC0003DMP400003560 pgsc|PGSC0003DMP400003575 pgsc|PGSC0003DMP400004004 pgsc|PGSC0003DMP400013…
WILD0000197: atha|AT1G01560.1|PACid:19658275 atha|AT1G01560.2|PACid:19658274 atha|AT1G07880.2|PACid:19652011 atha|AT2G46070.1|PACid:19639253 atha|AT2G46070.2|PACid:19639254 atha|AT4G01370.1|PACid:19648685 atha|AT4G11330.1|PACid:19645385 atha|AT1G07880.1|PACid:19652012 atha|AT2G43790.1|PACid:19638767 atha|AT3G45640.1|PACid:19665011 atha|AT3G59790.1|PACid:19664706 DES|comp82848_c0_seq1 DES|comp8330…
WILD0000198: atha|AT1G02890.1|PACid:19655179 atha|AT1G02890.2|PACid:19655180 atha|AT1G62130.1|PACid:19656853 atha|AT4G02480.1|PACid:19646934 atha|AT4G24860.1|PACid:19645363 atha|AT1G64110.1|PACid:19649602 atha|AT1G64110.2|PACid:19649600 atha|AT1G64110.3|PACid:19649601 atha|AT4G28000.1|PACid:19646761 atha|AT5G52882.1|PACid:19670770 NIG|comp52369_c0_seq1 NIG|comp54356_c0_seq8 osat|LOC_Os01g12660.1|…
WILD0000199: atha|AT1G66290.1|PACid:19657272 atha|AT1G13780.1|PACid:19652959 atha|AT1G16930.1|PACid:19652024 atha|AT1G16940.1|PACid:19657200 atha|AT1G32020.1|PACid:19650019 atha|AT1G51370.1|PACid:19652729 atha|AT1G51370.2|PACid:19652731 atha|AT1G51370.3|PACid:19652730 atha|AT1G60400.1|PACid:19653275 atha|AT1G60410.1|PACid:19650577 atha|AT1G66300.1|PACid:19656203 atha|AT1G66310.1|PACid:19655558 at…
WILD0000200: atha|AT1G09570.1|PACid:19658068 atha|AT1G09570.2|PACid:19658069 atha|AT2G18790.1|PACid:19641421 atha|AT4G16250.1|PACid:19646074 atha|AT4G18130.1|PACid:19648944 atha|AT5G35840.1|PACid:19673064 DES|comp66054_c1_seq1 DES|comp79867_c0_seq1 DES|comp91824_c0_seq2 DES|comp93082_c1_seq2 DUL|comp18812_c0_seq1 DUL|comp20765_c0_seq1 DUL|comp22891_c0_seq1 DUL|comp18814_c0_seq3 DUL|comp21315_c1_s…
WILD0000201: atha|AT1G60570.1|PACid:19653750 atha|AT4G35120.1|PACid:19648070 atha|AT4G38940.1|PACid:19644433 atha|AT5G03000.1|PACid:19668797 atha|AT5G39560.1|PACid:19669610 atha|AT1G61540.1|PACid:19651702 atha|AT1G19930.1|PACid:19652113 atha|AT2G20380.1|PACid:19638068 atha|AT3G06570.1|PACid:19664156 atha|AT3G08810.1|PACid:19661286 atha|AT3G43710.1|PACid:19664760 atha|AT4G11745.1|PACid:19644425 at…
WILD0000202: atha|AT1G28380.1|PACid:19654476 atha|AT4G24290.2|PACid:19647306 atha|AT4G24290.1|PACid:19647307 DES|comp38186_c0_seq2 DES|comp86684_c0_seq3 DES|comp92595_c0_seq5 DES|comp88949_c0_seq1 DES|comp94271_c0_seq2 DUL|comp18189_c0_seq1 DUL|comp26233_c0_seq1 NIG|comp51911_c0_seq1 NIG|comp53859_c0_seq4 osat|LOC_Os01g72860.1|PACid:24119007 osat|LOC_Os05g48360.1|PACid:24149463 osat|LOC_Os05g4836…
WILD0000203: atha|AT2G25760.1|PACid:19642122 atha|AT2G25760.2|PACid:19642121 atha|AT3G03940.1|PACid:19663042 atha|AT3G13670.1|PACid:19662900 atha|AT5G18190.1|PACid:19668069 DES|comp84812_c0_seq1 DES|comp86976_c0_seq3 DES|comp89348_c1_seq1 DUL|comp16937_c0_seq1 DUL|comp19594_c0_seq1 DUL|comp23859_c0_seq2 NIG|comp51042_c0_seq2 NIG|comp53240_c0_seq2 NIG|comp54393_c0_seq8 osat|LOC_Os01g10150.1|PACid:…
WILD0000204: atha|AT2G36750.1|PACid:19639203 atha|AT2G36760.1|PACid:19639670 atha|AT2G36770.1|PACid:19639907 atha|AT2G36780.1|PACid:19642467 atha|AT2G36790.1|PACid:19639679 atha|AT2G36800.1|PACid:19639889 atha|AT3G53160.1|PACid:19663676 osat|LOC_Os01g08090.1|PACid:24119806 osat|LOC_Os01g08100.1|PACid:24116059 osat|LOC_Os01g08110.1|PACid:24119573 osat|LOC_Os05g08480.1|PACid:24150368 osat|LOC_Os10g…
WILD0000205: pgsc|PGSC0003DMP400058913 pgsc|PGSC0003DMP400063581 pgsc|PGSC0003DMP400064632 pgsc|PGSC0003DMP400018591 pgsc|PGSC0003DMP400059605 pgsc|PGSC0003DMP400059713 pgsc|PGSC0003DMP400059888 pgsc|PGSC0003DMP400066890 pgsc|PGSC0003DMP400067728 pgsc|PGSC0003DMP400069374 pgsc|PGSC0003DMP400027383 pgsc|PGSC0003DMP400059590 pgsc|PGSC0003DMP400059929 pgsc|PGSC0003DMP400061349 pgsc|PGSC0003DMP400061…
WILD0000206: slyc|Solyc00g006650.1.1|PACid:27282456 slyc|Solyc00g008000.1.1|PACid:27282768 slyc|Solyc00g012800.1.1|PACid:27282356 slyc|Solyc00g016790.1.1|PACid:27282569 slyc|Solyc06g010140.1.1|PACid:27283549 slyc|Solyc00g007980.1.1|PACid:27282437 slyc|Solyc00g008920.1.1|PACid:27282528 slyc|Solyc01g038230.1.1|PACid:27301846 slyc|Solyc00g007950.1.1|PACid:27282679 slyc|Solyc12g026360.1.1|PACid:27307…
WILD0000207: osat|LOC_Os01g12330.1|PACid:24118189 osat|LOC_Os02g05120.1|PACid:24132178 osat|LOC_Os02g04850.1|PACid:24132338 osat|LOC_Os02g05190.1|PACid:24134600 osat|LOC_Os02g05430.1|PACid:24133275 osat|LOC_Os02g05360.1|PACid:24131394 osat|LOC_Os02g01870.1|PACid:24129784 osat|LOC_Os02g04610.1|PACid:24130655 osat|LOC_Os03g08690.1|PACid:24128381 osat|LOC_Os02g01900.1|PACid:24134224 osat|LOC_Os02g05…
WILD0000208: atha|AT1G01610.1|PACid:19656390 atha|AT2G38110.1|PACid:19640734 atha|AT4G00400.1|PACid:19646861 DES|comp78252_c0_seq1 DES|comp79663_c0_seq1 DUL|comp6909_c0_seq1 DUL|comp6974_c0_seq1 NIG|comp49870_c0_seq1 NIG|comp52863_c0_seq1 osat|LOC_Os01g63580.1|PACid:24116720 osat|LOC_Os05g37600.1|PACid:24154274 osat|LOC_Os03g52570.1|PACid:24127279 osat|LOC_Os10g27330.1|PACid:24094501 pgsc|PGSC000…
WILD0000209: atha|AT1G10010.1|PACid:19649251 atha|AT1G44100.1|PACid:19656629 atha|AT1G58360.1|PACid:19650605 atha|AT1G77380.1|PACid:19649768 atha|AT5G09220.1|PACid:19668647 atha|AT5G49630.1|PACid:19667121 atha|AT5G63850.1|PACid:19668084 DES|comp84881_c0_seq1 DES|comp85892_c0_seq1 DUL|comp17103_c0_seq1 DUL|comp24608_c0_seq1 NIG|comp50329_c0_seq1 NIG|comp53766_c1_seq2 osat|LOC_Os01g66010.1|PACid:24…
WILD0000210: atha|AT1G14830.1|PACid:19652876 atha|AT2G44590.1|PACid:19639806 atha|AT2G44590.2|PACid:19639807 atha|AT2G44590.3|PACid:19639805 atha|AT3G60190.1|PACid:19659312 atha|AT3G61760.1|PACid:19664184 atha|AT5G42080.1|PACid:19666542 atha|AT5G42080.2|PACid:19666544 atha|AT5G42080.3|PACid:19666543 DES|comp78448_c0_seq1 DES|comp85928_c0_seq1 DES|comp79527_c0_seq1 DES|comp88191_c0_seq1 DUL|comp22…
WILD0000211: atha|AT1G36070.1|PACid:19657956 atha|AT1G36070.2|PACid:19657957 atha|AT1G78070.1|PACid:19652940 atha|AT1G55680.1|PACid:19650852 atha|AT3G13340.1|PACid:19659434 atha|AT3G13340.2|PACid:19659435 atha|AT5G56190.1|PACid:19670902 atha|AT5G56190.2|PACid:19670901 DES|comp84786_c0_seq1 DES|comp93442_c1_seq3 NIG|comp50022_c0_seq8 NIG|comp52198_c0_seq4 osat|LOC_Os02g48964.1|PACid:24128794 osat|…
WILD0000212: atha|AT1G50580.1|PACid:19649328 atha|AT1G64910.1|PACid:19653500 atha|AT1G64920.1|PACid:19655253 atha|AT2G22930.1|PACid:19639638 atha|AT3G29630.1|PACid:19661751 atha|AT4G09500.1|PACid:19645767 atha|AT4G09500.2|PACid:19645766 atha|AT4G27560.1|PACid:19648554 atha|AT4G27570.1|PACid:19648975 atha|AT5G53990.1|PACid:19666383 atha|AT5G54010.1|PACid:19669832 atha|AT5G54060.1|PACid:19670629 os…
WILD0000213: atha|AT2G36490.1|PACid:19641819 atha|AT5G04560.1|PACid:19671553 atha|AT5G04560.2|PACid:19671552 DES|comp94051_c0_seq1 DES|comp95253_c0_seq4 DUL|comp22035_c0_seq2 DUL|comp23031_c0_seq3 osat|LOC_Os01g11900.1|PACid:24117146 osat|LOC_Os02g29230.1|PACid:24130188 osat|LOC_Os05g37350.1|PACid:24150057 osat|LOC_Os05g37410.1|PACid:24154540 SAR|comp41096_c0_seq4 SAR|comp41151_c0_seq3 slyc|Solyc…
WILD0000214: atha|AT2G43040.1|PACid:19638773 atha|AT4G28600.1|PACid:19643838 DES|comp83874_c0_seq1 DES|comp88977_c0_seq1 DES|comp93820_c0_seq1 osat|LOC_Os03g04500.1|PACid:24127674 osat|LOC_Os03g04500.2|PACid:24127675 osat|LOC_Os10g33290.1|PACid:24095414 osat|LOC_Os10g33290.2|PACid:24095415 osat|LOC_Os03g10350.1|PACid:24124705 osat|LOC_Os03g10350.2|PACid:24124706 osat|LOC_Os12g37780.1|PACid:241464…
WILD0000215: atha|AT3G44540.1|PACid:19659781 atha|AT3G44540.2|PACid:19659782 atha|AT3G44550.1|PACid:19663402 atha|AT3G44560.1|PACid:19658459 atha|AT5G22500.1|PACid:19668342 atha|AT4G33790.1|PACid:19646657 osat|LOC_Os04g28520.1|PACid:24108389 osat|LOC_Os04g28520.2|PACid:24108390 osat|LOC_Os04g28600.1|PACid:24103498 osat|LOC_Os04g28620.1|PACid:24107996 osat|LOC_Os07g30600.1|PACid:24109003 osat|LOC_…
WILD0000216: atha|AT4G13770.1|PACid:19647046 atha|AT4G31500.1|PACid:19644050 pgsc|PGSC0003DMP400010695 pgsc|PGSC0003DMP400020052 pgsc|PGSC0003DMP400029044 pgsc|PGSC0003DMP400036514 pgsc|PGSC0003DMP400036515 pgsc|PGSC0003DMP400037885 pgsc|PGSC0003DMP400037886 pgsc|PGSC0003DMP400054850 pgsc|PGSC0003DMP400054854 pgsc|PGSC0003DMP400054857 pgsc|PGSC0003DMP400034549 pgsc|PGSC0003DMP400046512 pgsc|PGSC0…
WILD0000217: atha|AT1G02800.1|PACid:19656474 atha|AT1G22880.1|PACid:19656540 atha|AT1G23210.1|PACid:19652697 atha|AT1G70710.1|PACid:19650058 atha|AT1G71380.1|PACid:19657465 atha|AT4G02290.1|PACid:19646619 atha|AT4G39010.1|PACid:19644660 atha|AT1G22880.2|PACid:19656541 atha|AT4G39000.1|PACid:19644091 DES|comp93644_c0_seq3 DES|comp93653_c0_seq1 DES|comp94780_c0_seq1 DUL|comp12044_c0_seq1 DUL|comp64…
WILD0000218: atha|AT1G11910.1|PACid:19656744 atha|AT1G62290.1|PACid:19653981 atha|AT1G62290.2|PACid:19653982 atha|AT4G04460.1|PACid:19648719 atha|AT4G04460.2|PACid:19648720 DES|comp86478_c0_seq1 DES|comp89968_c0_seq1 DES|comp90270_c0_seq4 DES|comp90316_c1_seq1 DUL|comp10028_c0_seq1 DUL|comp20504_c0_seq2 DUL|comp24119_c0_seq1 DUL|comp24427_c0_seq1 NIG|comp49763_c0_seq1 NIG|comp51039_c0_seq1 osat|L…
WILD0000219: atha|AT1G35160.1|PACid:19653683 atha|AT1G35160.2|PACid:19653682 atha|AT1G78300.1|PACid:19653705 atha|AT4G09000.1|PACid:19645399 atha|AT4G09000.2|PACid:19645398 atha|AT3G02520.1|PACid:19660932 atha|AT5G38480.1|PACid:19669632 atha|AT5G38480.2|PACid:19669633 osat|LOC_Os02g36974.1|PACid:24131892 osat|LOC_Os02g36974.2|PACid:24131893 osat|LOC_Os02g36974.3|PACid:24131894 osat|LOC_Os02g36974…
WILD0000220: atha|AT1G48930.1|PACid:19658294 atha|AT1G64390.1|PACid:19651609 atha|AT2G32990.1|PACid:19641653 atha|AT4G11050.1|PACid:19645129 atha|AT2G44540.1|PACid:19642588 atha|AT2G44550.1|PACid:19642106 atha|AT2G44560.1|PACid:19638861 atha|AT2G44570.1|PACid:19642915 osat|LOC_Os01g12030.1|PACid:24121232 osat|LOC_Os01g12070.1|PACid:24119290 osat|LOC_Os02g05744.1|PACid:24131823 osat|LOC_Os02g50490…
WILD0000221: atha|AT1G62710.1|PACid:19651616 atha|AT2G25940.1|PACid:19638881 atha|AT4G32940.1|PACid:19648767 DES|comp85280_c0_seq1 DES|comp88768_c0_seq1 DUL|comp14996_c0_seq2 DUL|comp7619_c0_seq1 osat|LOC_Os01g37910.1|PACid:24119111 osat|LOC_Os01g37910.2|PACid:24119113 osat|LOC_Os01g37910.3|PACid:24119112 osat|LOC_Os02g43010.1|PACid:24129525 osat|LOC_Os02g43010.2|PACid:24129526 osat|LOC_Os04g4547…
WILD0000222: atha|AT2G14378.1|PACid:19642125 atha|AT2G27315.1|PACid:19641235 atha|AT3G42565.1|PACid:19660154 atha|AT3G48675.1|PACid:19662453 atha|AT4G09545.1|PACid:19648169 atha|AT4G35165.1|PACid:19644822 atha|AT5G36310.1|PACid:19666596 atha|AT5G36320.1|PACid:19668186 atha|AT5G36330.1|PACid:19669397 atha|AT5G36340.1|PACid:19672986 atha|AT5G36350.1|PACid:19672459 atha|AT5G36360.1|PACid:19667243 at…
WILD0000223: atha|AT2G24000.1|PACid:19643204 atha|AT2G24000.2|PACid:19643205 atha|AT2G24010.1|PACid:19642976 atha|AT3G02110.1|PACid:19662739 atha|AT4G30610.1|PACid:19646570 atha|AT2G35780.1|PACid:19639027 atha|AT3G07990.1|PACid:19661578 atha|AT4G30810.1|PACid:19648586 DUL|comp11821_c0_seq1 DUL|comp18355_c0_seq1 DUL|comp21706_c0_seq1 DUL|comp15668_c0_seq1 NIG|comp46234_c0_seq1 NIG|comp48081_c0_seq…
WILD0000224: atha|AT4G12300.1|PACid:19643964 atha|AT4G12310.1|PACid:19646715 atha|AT4G12320.1|PACid:19643865 atha|AT4G12330.1|PACid:19645424 atha|AT4G22690.1|PACid:19645249 atha|AT4G22710.1|PACid:19648930 atha|AT5G44620.1|PACid:19667638 osat|LOC_Os01g50490.1|PACid:24120889 osat|LOC_Os08g43440.1|PACid:24098099 pgsc|PGSC0003DMP400007050 pgsc|PGSC0003DMP400029916 pgsc|PGSC0003DMP400008471 pgsc|PGSC0…
WILD0000225: DES|comp90336_c0_seq1 DES|comp91779_c0_seq1 DES|comp95110_c0_seq3 DUL|comp17869_c0_seq1 DUL|comp23375_c0_seq1 DUL|comp33858_c0_seq1 NIG|comp42035_c0_seq1 NIG|comp52310_c0_seq2 osat|LOC_Os02g29960.1|PACid:24129380 osat|LOC_Os08g35510.1|PACid:24099070 osat|LOC_Os09g08990.1|PACid:24136609 osat|LOC_Os09g26940.1|PACid:24136115 osat|LOC_Os09g26960.1|PACid:24135617 osat|LOC_Os09g26980.1|PAC…
WILD0000226: slyc|Solyc03g013410.1.1|PACid:27290200 slyc|Solyc03g013530.1.1|PACid:27289104 slyc|Solyc03g058530.1.1|PACid:27290845 slyc|Solyc03g058550.1.1|PACid:27289359 slyc|Solyc03g062970.1.1|PACid:27292341 slyc|Solyc03g065080.1.1|PACid:27289598 slyc|Solyc03g065130.1.1|PACid:27291074 slyc|Solyc06g010150.1.1|PACid:27284826 slyc|Solyc06g019120.1.1|PACid:27282931 slyc|Solyc06g019130.1.1|PACid:27284…
WILD0000227: atha|AT1G01320.1|PACid:19653720 atha|AT1G01320.2|PACid:19653721 atha|AT1G15290.1|PACid:19652130 atha|AT4G28080.1|PACid:19645792 DES|comp89586_c0_seq2 DES|comp95353_c0_seq1 DES|comp94922_c0_seq4 DUL|comp15548_c0_seq1 DUL|comp17210_c0_seq1 DUL|comp24270_c0_seq1 NIG|comp49842_c0_seq2 NIG|comp54213_c0_seq2 NIG|comp54773_c0_seq6 NIG|comp54662_c0_seq1 osat|LOC_Os04g55230.1|PACid:24105931 o…
WILD0000228: atha|AT1G08300.1|PACid:19654042 atha|AT4G13750.1|PACid:19644550 stub|Sotub09g029280.1.1 stub|Sotub09g029290.1.1 stub|Sotub09g029320.1.1 DES|comp95404_c0_seq5 DUL|comp23811_c0_seq1 NIG|comp52780_c0_seq1 osat|LOC_Os03g58910.2|PACid:24127134 PHY|comp26014_c0_seq1 SAR|comp40935_c0_seq2 slyc|Solyc09g092100.2.1|PACid:27310602 SWT|comp67909_c1_seq16 SWT|comp65756_c0_seq1 DES|comp78494_c0_se…
WILD0000229: atha|AT1G13170.1|PACid:19657438 atha|AT1G13170.2|PACid:19657437 atha|AT2G31020.1|PACid:19639026 atha|AT2G31030.1|PACid:19642758 atha|AT4G08180.1|PACid:19644628 atha|AT4G08180.2|PACid:19644629 atha|AT4G08180.3|PACid:19644630 atha|AT4G12460.1|PACid:19646496 atha|AT4G12460.2|PACid:19646497 atha|AT4G22540.1|PACid:19646165 atha|AT4G22540.2|PACid:19646166 atha|AT4G22540.3|PACid:19646167 at…
WILD0000230: atha|AT1G15150.1|PACid:19657555 atha|AT1G15160.1|PACid:19654945 atha|AT1G15170.1|PACid:19649415 atha|AT1G15180.1|PACid:19655641 atha|AT1G15180.2|PACid:19655642 atha|AT1G66760.1|PACid:19655014 atha|AT1G66760.2|PACid:19655013 DUL|comp23371_c0_seq1 DUL|comp8114_c0_seq1 osat|LOC_Os01g31980.1|PACid:24114015 osat|LOC_Os01g31980.2|PACid:24114016 osat|LOC_Os01g49120.1|PACid:24120036 osat|LOC…
WILD0000231: atha|AT1G64040.1|PACid:19656667 atha|AT2G29400.1|PACid:19639300 atha|AT2G39840.1|PACid:19642795 atha|AT4G11240.1|PACid:19647102 atha|AT3G46820.1|PACid:19662284 atha|AT5G59160.1|PACid:19668877 atha|AT5G59160.2|PACid:19668878 atha|AT5G59160.3|PACid:19668879 atha|AT5G43380.1|PACid:19668295 atha|AT5G43380.2|PACid:19668296 atha|AT5G43380.3|PACid:19668297 DES|comp84836_c0_seq1 DES|comp8750…
WILD0000232: atha|AT1G65350.1|PACid:19650284 atha|AT4G02890.3|PACid:19644078 atha|AT4G02890.4|PACid:19644079 atha|AT4G05320.1|PACid:19645961 atha|AT4G05320.2|PACid:19645959 atha|AT4G05320.3|PACid:19645962 atha|AT4G05320.4|PACid:19645960 atha|AT4G05320.5|PACid:19645964 atha|AT4G05320.6|PACid:19645963 atha|AT5G03240.1|PACid:19666607 atha|AT5G03240.2|PACid:19666608 atha|AT5G03240.3|PACid:19666609 at…
WILD0000233: atha|AT2G25050.1|PACid:19640917 atha|AT2G25050.2|PACid:19640916 atha|AT3G32400.1|PACid:19658401 atha|AT5G07770.1|PACid:19672645 DUL|comp17968_c0_seq2 DUL|comp22659_c0_seq4 osat|LOC_Os02g55150.1|PACid:24129399 osat|LOC_Os02g55150.2|PACid:24129400 slyc|Solyc03g115680.2.1|PACid:27291470 slyc|Solyc06g069670.2.1|PACid:27283148 slyc|Solyc07g005500.2.1|PACid:27293162 slyc|Solyc12g010110.1.1…
WILD0000234: osat|LOC_Os01g47810.1|PACid:24120104 osat|LOC_Os01g47820.1|PACid:24120033 osat|LOC_Os01g47840.1|PACid:24120050 osat|LOC_Os01g47900.1|PACid:24117485 osat|LOC_Os01g48000.1|PACid:24114619 osat|LOC_Os01g48020.1|PACid:24118186 osat|LOC_Os01g48040.1|PACid:24118951 osat|LOC_Os01g66250.1|PACid:24115113 osat|LOC_Os03g30890.1|PACid:24125108 osat|LOC_Os03g30890.2|PACid:24125109 osat|LOC_Os04g56…
WILD0000235: pgsc|PGSC0003DMP400039937 pgsc|PGSC0003DMP400056787 pgsc|PGSC0003DMP400056865 pgsc|PGSC0003DMP400056889 pgsc|PGSC0003DMP400057080 pgsc|PGSC0003DMP400059193 pgsc|PGSC0003DMP400059212 pgsc|PGSC0003DMP400059820 pgsc|PGSC0003DMP400059951 pgsc|PGSC0003DMP400060102 pgsc|PGSC0003DMP400060216 pgsc|PGSC0003DMP400060268 pgsc|PGSC0003DMP400060378 pgsc|PGSC0003DMP400061611 pgsc|PGSC0003DMP400061…
WILD0000236: atha|AT1G04920.1|PACid:19651826 atha|AT4G10120.1|PACid:19646782 atha|AT4G10120.2|PACid:19646783 atha|AT5G11110.1|PACid:19667106 atha|AT5G20280.1|PACid:19670913 DES|comp88615_c0_seq2 DES|comp94566_c0_seq1 DES|comp95395_c3_seq1 DUL|comp14519_c0_seq1 DUL|comp6582_c0_seq1 NIG|comp52128_c0_seq1 NIG|comp54674_c0_seq2 osat|LOC_Os01g69030.1|PACid:24117778 osat|LOC_Os01g69030.2|PACid:24117775…
WILD0000237: atha|AT1G06840.1|PACid:19650435 atha|AT3G53590.1|PACid:19662913 atha|AT5G01950.1|PACid:19668330 atha|AT5G37450.1|PACid:19671262 DES|comp85134_c0_seq1 DES|comp87978_c0_seq3 DES|comp94718_c0_seq9 DUL|comp17044_c0_seq3 DUL|comp23594_c0_seq2 DUL|comp6543_c0_seq1 DUL|comp5005_c0_seq2 NIG|comp51831_c0_seq3 NIG|comp54209_c0_seq2 NIG|comp54108_c0_seq6 osat|LOC_Os01g60280.1|PACid:24120855 osa…
WILD0000238: atha|AT1G13980.1|PACid:19649231 atha|AT1G13980.2|PACid:19649232 atha|AT5G19610.1|PACid:19668443 atha|AT5G39500.1|PACid:19669705 DUL|comp14019_c0_seq1 DUL|comp21134_c1_seq1 osat|LOC_Os02g22090.1|PACid:24131647 osat|LOC_Os03g46330.1|PACid:24124049 pgsc|PGSC0003DMP400002593 pgsc|PGSC0003DMP400013535 pgsc|PGSC0003DMP400049291 PHY|comp14832_c0_seq2 PHY|comp16914_c0_seq2 PHY|comp4441_c0_se…
WILD0000239: atha|AT1G29910.1|PACid:19655546 atha|AT1G29920.1|PACid:19655097 atha|AT1G29930.1|PACid:19657262 atha|AT2G34420.1|PACid:19642123 atha|AT2G34430.1|PACid:19638127 osat|LOC_Os01g41710.1|PACid:24119850 osat|LOC_Os09g17740.1|PACid:24138245 pgsc|PGSC0003DMP400014555 pgsc|PGSC0003DMP400014556 pgsc|PGSC0003DMP400014557 pgsc|PGSC0003DMP400014558 pgsc|PGSC0003DMP400014577 pgsc|PGSC0003DMP400023…
WILD0000240: atha|AT1G79620.1|PACid:19658127 atha|AT5G49760.1|PACid:19669910 atha|AT5G49770.1|PACid:19672365 atha|AT5G49780.1|PACid:19669658 atha|AT5G49750.1|PACid:19672324 DES|comp94998_c1_seq6 DES|comp95121_c0_seq13 DUL|comp21190_c0_seq2 DUL|comp23942_c0_seq3 NIG|comp53725_c0_seq3 NIG|comp54792_c1_seq3 osat|LOC_Os01g60060.1|PACid:24120913 osat|LOC_Os03g21230.1|PACid:24125895 osat|LOC_Os05g24010…
WILD0000241: atha|AT2G46370.1|PACid:19640929 atha|AT2G46370.2|PACid:19640930 atha|AT2G46370.3|PACid:19640931 atha|AT2G46370.4|PACid:19640928 atha|AT4G03400.1|PACid:19648211 DUL|comp20744_c0_seq1 DUL|comp21070_c0_seq3 DUL|comp23886_c4_seq3 NIG|comp49183_c0_seq1 NIG|comp53224_c0_seq2 osat|LOC_Os01g12160.1|PACid:24120965 osat|LOC_Os01g12160.2|PACid:24120966 osat|LOC_Os05g50890.1|PACid:24153072 osat|…
WILD0000242: atha|AT3G02210.1|PACid:19665141 atha|AT3G29810.1|PACid:19659207 atha|AT5G15630.1|PACid:19671550 atha|AT5G60920.1|PACid:19668646 DES|comp85639_c0_seq2 DES|comp92092_c0_seq1 DUL|comp12741_c0_seq1 DUL|comp22768_c0_seq2 DUL|comp25597_c0_seq1 osat|LOC_Os03g30250.1|PACid:24125996 osat|LOC_Os03g30260.1|PACid:24123636 osat|LOC_Os05g32110.1|PACid:24154867 osat|LOC_Os05g32110.2|PACid:24154868 …
WILD0000243: atha|AT3G43790.1|PACid:19662004 atha|AT3G43790.2|PACid:19662002 atha|AT3G43790.3|PACid:19662003 atha|AT5G13740.1|PACid:19666951 atha|AT5G13750.1|PACid:19669492 atha|AT5G13750.3|PACid:19669493 atha|AT5G13750.2|PACid:19669494 osat|LOC_Os01g16260.1|PACid:24116365 osat|LOC_Os01g16260.2|PACid:24116366 osat|LOC_Os01g16260.3|PACid:24116367 osat|LOC_Os01g17214.1|PACid:24116974 osat|LOC_Os11g…
WILD0000244: osat|LOC_Os01g05020.1|PACid:24114427 osat|LOC_Os01g05040.1|PACid:24118376 osat|LOC_Os01g23070.1|PACid:24114151 osat|LOC_Os01g23080.1|PACid:24119025 osat|LOC_Os01g23370.1|PACid:24119704 osat|LOC_Os01g23440.1|PACid:24116122 osat|LOC_Os01g24080.1|PACid:24115183 osat|LOC_Os01g24240.1|PACid:24113679 osat|LOC_Os01g27600.1|PACid:24117764 osat|LOC_Os01g42340.1|PACid:24120053 osat|LOC_Os02g19…
WILD0000245: osat|LOC_Os01g10700.1|PACid:24119889 osat|LOC_Os02g13965.1|PACid:24129186 osat|LOC_Os04g23700.1|PACid:24105668 osat|LOC_Os04g23720.1|PACid:24105658 osat|LOC_Os04g23760.1|PACid:24103272 osat|LOC_Os01g10710.1|PACid:24119314 osat|LOC_Os04g23600.1|PACid:24103539 osat|LOC_Os04g23620.1|PACid:24103341 pgsc|PGSC0003DMP400030187 pgsc|PGSC0003DMP400030189 pgsc|PGSC0003DMP400030193 pgsc|PGSC000…
WILD0000246: osat|LOC_Os01g21650.1|PACid:24120629 osat|LOC_Os01g21670.1|PACid:24114531 osat|LOC_Os01g21710.1|PACid:24114920 osat|LOC_Os01g38120.1|PACid:24116571 osat|LOC_Os01g38190.1|PACid:24115592 osat|LOC_Os02g15500.1|PACid:24129642 osat|LOC_Os05g15230.1|PACid:24149769 osat|LOC_Os03g19700.1|PACid:24127188 osat|LOC_Os08g42570.1|PACid:24100538 osat|LOC_Os02g15430.1|PACid:24134016 pgsc|PGSC0003DMP…
WILD0000247: osat|LOC_Os01g39670.1|PACid:24115657 osat|LOC_Os01g41250.1|PACid:24120842 osat|LOC_Os01g41260.1|PACid:24119856 osat|LOC_Os01g41270.1|PACid:24113919 osat|LOC_Os01g41280.1|PACid:24118943 osat|LOC_Os01g41290.1|PACid:24117298 osat|LOC_Os01g41310.1|PACid:24120232 osat|LOC_Os01g41340.1|PACid:24118169 osat|LOC_Os01g41360.1|PACid:24118823 osat|LOC_Os01g41370.1|PACid:24118735 osat|LOC_Os01g41…
WILD0000248: pgsc|PGSC0003DMP400018169 pgsc|PGSC0003DMP400057220 pgsc|PGSC0003DMP400057544 pgsc|PGSC0003DMP400058384 pgsc|PGSC0003DMP400059714 pgsc|PGSC0003DMP400060227 pgsc|PGSC0003DMP400060440 pgsc|PGSC0003DMP400060445 pgsc|PGSC0003DMP400060625 pgsc|PGSC0003DMP400061005 pgsc|PGSC0003DMP400062168 pgsc|PGSC0003DMP400062998 pgsc|PGSC0003DMP400063074 pgsc|PGSC0003DMP400063963 pgsc|PGSC0003DMP400064…
WILD0000249: atha|AT1G02850.1|PACid:19656355 atha|AT1G02850.2|PACid:19656353 atha|AT1G02850.3|PACid:19656354 atha|AT1G02850.4|PACid:19656351 atha|AT1G02850.5|PACid:19656352 atha|AT1G45191.1|PACid:19649536 atha|AT1G45191.2|PACid:19649537 atha|AT1G60090.1|PACid:19657842 atha|AT4G22100.1|PACid:19647154 atha|AT4G27820.1|PACid:19646982 atha|AT4G27830.1|PACid:19643757 atha|AT1G60260.1|PACid:19655709 at…
WILD0000250: atha|AT1G26680.1|PACid:19653889 atha|AT2G24645.1|PACid:19638673 atha|AT2G24650.1|PACid:19640360 atha|AT2G24700.1|PACid:19638967 atha|AT4G00260.1|PACid:19646824 atha|AT4G31615.1|PACid:19645204 atha|AT4G31640.1|PACid:19647713 atha|AT4G31650.1|PACid:19646034 atha|AT4G31660.1|PACid:19643784 atha|AT4G31680.1|PACid:19647561 atha|AT4G31690.1|PACid:19643820 atha|AT5G32460.1|PACid:19671123 at…
WILD0000251: atha|AT1G29420.1|PACid:19653800 atha|AT1G29430.1|PACid:19653463 atha|AT1G29440.1|PACid:19650216 atha|AT1G29450.1|PACid:19649717 atha|AT1G29460.1|PACid:19654963 atha|AT1G29490.1|PACid:19650677 atha|AT1G29500.1|PACid:19649631 atha|AT1G29510.1|PACid:19652624 atha|AT5G27780.1|PACid:19668697 osat|LOC_Os03g18050.1|PACid:24125011 osat|LOC_Os03g25289.1|PACid:24128560 osat|LOC_Os09g37350.1|PA…
WILD0000252: atha|AT1G30900.1|PACid:19649158 atha|AT2G14720.1|PACid:19642951 atha|AT2G14720.2|PACid:19642952 atha|AT2G14740.1|PACid:19642537 atha|AT2G14740.2|PACid:19642538 atha|AT2G30290.1|PACid:19639974 atha|AT2G30290.2|PACid:19639973 atha|AT2G34940.1|PACid:19638449 atha|AT3G52850.1|PACid:19661335 atha|AT4G20110.1|PACid:19645111 atha|AT4G20110.2|PACid:19645110 DES|comp86676_c0_seq1 DES|comp9252…
WILD0000253: atha|AT1G31930.1|PACid:19651565 atha|AT1G31930.2|PACid:19651566 atha|AT1G31930.3|PACid:19651567 atha|AT2G23460.1|PACid:19640229 atha|AT4G34390.1|PACid:19648012 DES|comp86914_c0_seq1 DES|comp93797_c0_seq1 DUL|comp13691_c0_seq1 DUL|comp21003_c0_seq4 DUL|comp23470_c0_seq2 NIG|comp51462_c0_seq1 NIG|comp54316_c0_seq3 NIG|comp54484_c0_seq8 osat|LOC_Os06g02130.1|PACid:24139833 osat|LOC_Os06…
WILD0000254: atha|AT2G44890.1|PACid:19639943 atha|AT2G44890.2|PACid:19639944 atha|AT2G45510.1|PACid:19641804 osat|LOC_Os04g48460.1|PACid:24107760 osat|LOC_Os04g48460.2|PACid:24107761 osat|LOC_Os10g38090.1|PACid:24093428 osat|LOC_Os10g38110.1|PACid:24095559 osat|LOC_Os06g03930.1|PACid:24142362 osat|LOC_Os06g03930.2|PACid:24142363 osat|LOC_Os10g38110.2|PACid:24095560 osat|LOC_Os10g38120.1|PACid:240…
WILD0000255: atha|AT1G02690.1|PACid:19655629 atha|AT1G02690.2|PACid:19655628 atha|AT1G09270.1|PACid:19652658 atha|AT1G09270.2|PACid:19652659 atha|AT1G09270.3|PACid:19652660 atha|AT3G05720.1|PACid:19659423 atha|AT3G06720.1|PACid:19663211 atha|AT3G06720.2|PACid:19663212 atha|AT4G02150.1|PACid:19644665 atha|AT4G16143.1|PACid:19644782 atha|AT4G16143.2|PACid:19644783 atha|AT5G49310.1|PACid:19673150 DE…
WILD0000256: atha|AT1G12820.1|PACid:19657472 atha|AT3G26810.1|PACid:19658923 atha|AT3G62980.1|PACid:19660179 atha|AT4G03190.1|PACid:19644327 atha|AT4G24390.1|PACid:19649000 atha|AT4G24390.2|PACid:19649001 atha|AT5G49980.1|PACid:19669305 DES|comp87211_c0_seq1 DES|comp91882_c0_seq2 DES|comp92350_c0_seq1 DES|comp90393_c0_seq2 DUL|comp13307_c0_seq1 DUL|comp16540_c0_seq2 DUL|comp22742_c0_seq2 DUL|comp…
WILD0000257: atha|AT1G14790.1|PACid:19653476 atha|AT3G49500.1|PACid:19664100 atha|AT4G11130.1|PACid:19646280 NIG|comp52361_c0_seq1 NIG|comp52499_c0_seq1 NIG|comp53899_c1_seq1 osat|LOC_Os01g34350.1|PACid:24115850 osat|LOC_Os02g50330.1|PACid:24135109 osat|LOC_Os04g39160.1|PACid:24103215 pgsc|PGSC0003DMP400040837 pgsc|PGSC0003DMP400053753 pgsc|PGSC0003DMP400053754 pgsc|PGSC0003DMP400054475 pgsc|PGSC…
WILD0000258: atha|AT1G17980.1|PACid:19650474 atha|AT1G17980.2|PACid:19650475 atha|AT2G25850.1|PACid:19639689 atha|AT2G25850.2|PACid:19639687 atha|AT2G25850.3|PACid:19639690 atha|AT2G25850.4|PACid:19639688 atha|AT4G32850.10|PACid:19644109 atha|AT4G32850.1|PACid:19644112 atha|AT4G32850.2|PACid:19644113 atha|AT4G32850.3|PACid:19644115 atha|AT4G32850.4|PACid:19644116 atha|AT4G32850.5|PACid:19644110 a…
WILD0000259: atha|AT1G33790.1|PACid:19656443 atha|AT1G33790.2|PACid:19656442 atha|AT1G52000.1|PACid:19650087 atha|AT1G52030.1|PACid:19654721 atha|AT1G52030.2|PACid:19654722 atha|AT1G52040.1|PACid:19658087 atha|AT1G52050.1|PACid:19652157 atha|AT1G52060.1|PACid:19656240 atha|AT1G52070.1|PACid:19650737 atha|AT1G52100.1|PACid:19655172 atha|AT1G52100.2|PACid:19655173 atha|AT1G52110.1|PACid:19650943 at…
WILD0000260: atha|AT2G46500.1|PACid:19642928 atha|AT2G46500.2|PACid:19642929 atha|AT2G46500.3|PACid:19642930 atha|AT5G24240.1|PACid:19665636 DES|comp88081_c0_seq1 DES|comp88734_c0_seq2 DES|comp89985_c0_seq1 DUL|comp13742_c0_seq1 DUL|comp33697_c0_seq1 NIG|comp45241_c0_seq1 NIG|comp51468_c1_seq1 osat|LOC_Os01g13360.1|PACid:24120984 osat|LOC_Os01g13360.2|PACid:24120985 osat|LOC_Os02g18840.1|PACid:24…
WILD0000261: atha|AT3G06860.1|PACid:19659929 atha|AT4G29010.1|PACid:19644995 DES|comp87311_c0_seq1 DES|comp92007_c0_seq1 DES|comp92553_c0_seq2 DUL|comp23752_c0_seq2 DUL|comp25249_c0_seq1 NIG|comp52979_c0_seq1 NIG|comp53673_c0_seq14 osat|LOC_Os01g24680.1|PACid:24116379 osat|LOC_Os01g24680.2|PACid:24116380 osat|LOC_Os02g17390.1|PACid:24129072 osat|LOC_Os05g06300.1|PACid:24152140 osat|LOC_Os05g29880…
WILD0000262: atha|AT5G07830.1|PACid:19672635 atha|AT5G61250.1|PACid:19666681 atha|AT5G61250.2|PACid:19666682 atha|AT5G34940.1|PACid:19666919 atha|AT5G34940.2|PACid:19666918 atha|AT5G34940.3|PACid:19666920 DES|comp87253_c0_seq2 DES|comp92698_c1_seq6 DUL|comp22754_c0_seq3 DUL|comp23540_c0_seq1 NIG|comp51823_c1_seq2 NIG|comp54225_c0_seq1 osat|LOC_Os02g55870.1|PACid:24133136 osat|LOC_Os03g11320.1|PAC…
WILD0000263: DUL|comp23862_c1_seq8 DUL|comp24104_c0_seq1 DUL|comp6575_c0_seq1 osat|LOC_Os04g46970.1|PACid:24102941 osat|LOC_Os04g46980.1|PACid:24103098 osat|LOC_Os04g46990.1|PACid:24103873 osat|LOC_Os04g47720.1|PACid:24105055 osat|LOC_Os04g47770.1|PACid:24104126 osat|LOC_Os07g46610.1|PACid:24111860 pgsc|PGSC0003DMP400022516 pgsc|PGSC0003DMP400047407 pgsc|PGSC0003DMP400047475 pgsc|PGSC0003DMP40005…
WILD0000264: osat|ChrSy.fgenesh.mRNA.42|PACid:24144793 osat|ChrUn.fgenesh.mRNA.26|PACid:24093343 osat|ChrUn.fgenesh.mRNA.29|PACid:24093266 osat|LOC_Os01g36640.1|PACid:24116834 osat|LOC_Os06g22460.1|PACid:24144107 osat|LOC_Os09g30220.1|PACid:24136294 osat|LOC_Os10g04674.1|PACid:24094306 osat|LOC_Os10g04674.2|PACid:24094307 osat|LOC_Os10g04674.3|PACid:24094308 osat|LOC_Os10g07534.1|PACid:24097126 o…
WILD0000265: osat|LOC_Os02g20590.1|PACid:24131926 osat|LOC_Os02g20690.1|PACid:24129123 osat|LOC_Os02g20720.1|PACid:24133573 osat|LOC_Os10g28760.1|PACid:24095667 osat|LOC_Os10g28770.1|PACid:24097226 osat|LOC_Os10g28780.1|PACid:24095182 osat|LOC_Os10g28790.1|PACid:24096950 osat|LOC_Os10g28810.1|PACid:24094982 osat|LOC_Os10g28820.1|PACid:24094940 osat|LOC_Os10g28860.1|PACid:24093923 osat|LOC_Os10g29…
WILD0000266: stub|Sotub01g012300.1.1 stub|Sotub01g013650.1.1 stub|Sotub01g015460.1.1 stub|Sotub01g016050.1.1 stub|Sotub01g027320.1.1 stub|Sotub01g046550.1.1 stub|Sotub02g006420.1.1 stub|Sotub02g011460.1.1 stub|Sotub02g021450.1.1 stub|Sotub02g027110.1.1 stub|Sotub02g028370.1.1 stub|Sotub02g036360.1.1 stub|Sotub03g020750.1.1 stub|Sotub04g017350.1.1 stub|Sotub04g027570.1.1 stub|Sotub04g029690.1.1 st…
WILD0000267: atha|AT1G03400.1|PACid:19655554 atha|AT1G03410.1|PACid:19655672 atha|AT1G06620.1|PACid:19655793 atha|AT2G25450.1|PACid:19638600 atha|AT3G61400.1|PACid:19658888 atha|AT1G06640.1|PACid:19649692 atha|AT2G30830.1|PACid:19642337 atha|AT2G30840.1|PACid:19638471 atha|AT1G04350.1|PACid:19653845 atha|AT1G04380.1|PACid:19653304 atha|AT5G43440.1|PACid:19670732 atha|AT5G43450.1|PACid:19670368 at…
WILD0000268: atha|AT1G05960.1|PACid:19653213 atha|AT1G05960.2|PACid:19653212 atha|AT2G41830.1|PACid:19638761 atha|AT5G21080.1|PACid:19671648 atha|AT5G26850.1|PACid:19668891 atha|AT5G26850.2|PACid:19668892 atha|AT5G26850.3|PACid:19668893 atha|AT5G26850.4|PACid:19668894 DES|comp93918_c0_seq1 DES|comp94033_c1_seq1 DUL|comp17121_c0_seq1 DUL|comp19887_c0_seq2 NIG|comp37064_c0_seq1 NIG|comp54495_c0_seq…
WILD0000269: atha|AT1G11310.1|PACid:19653451 atha|AT1G11310.2|PACid:19653452 atha|AT1G61560.1|PACid:19652356 atha|AT1G61560.2|PACid:19652357 atha|AT1G61560.3|PACid:19652358 atha|AT1G61560.4|PACid:19652359 atha|AT2G39200.1|PACid:19641691 atha|AT1G42560.1|PACid:19657411 atha|AT2G17480.1|PACid:19638445 atha|AT2G33670.1|PACid:19640672 atha|AT2G17430.1|PACid:19640823 atha|AT5G65970.1|PACid:19671823 DU…
WILD0000270: atha|AT1G48470.1|PACid:19657471 atha|AT1G66200.1|PACid:19652815 atha|AT1G66200.3|PACid:19652814 atha|AT3G17820.1|PACid:19664565 atha|AT5G16570.1|PACid:19666063 atha|AT5G35630.1|PACid:19669111 atha|AT5G35630.2|PACid:19669112 atha|AT5G35630.3|PACid:19669113 atha|AT5G37600.1|PACid:19668213 atha|AT1G66200.2|PACid:19652816 DES|comp81742_c0_seq1 DES|comp93627_c0_seq1 DUL|comp11259_c0_seq1 …
WILD0000271: atha|AT1G53090.1|PACid:19650996 atha|AT1G53090.2|PACid:19650997 atha|AT3G15354.1|PACid:19663009 atha|AT4G11110.1|PACid:19645320 atha|AT2G46340.1|PACid:19640126 DUL|comp21399_c0_seq2 DUL|comp8263_c0_seq1 osat|LOC_Os05g49590.1|PACid:24149972 osat|LOC_Os05g49590.2|PACid:24149973 slyc|Solyc07g063120.2.1|PACid:27292943 slyc|Solyc12g013840.1.1|PACid:27307782 slyc|Solyc08g081990.2.1|PACid:2…
WILD0000272: atha|AT1G74960.1|PACid:19654418 atha|AT1G74960.2|PACid:19654419 atha|AT1G74960.3|PACid:19654420 atha|AT5G46290.1|PACid:19667569 atha|AT5G46290.2|PACid:19667570 atha|AT5G46290.3|PACid:19667568 DES|comp84265_c0_seq2 DES|comp89209_c0_seq1 DUL|comp19299_c0_seq3 DUL|comp25132_c0_seq1 NIG|comp49964_c0_seq1 NIG|comp52311_c0_seq1 osat|LOC_Os03g28420.1|PACid:24124231 osat|LOC_Os07g42420.1|PAC…
WILD0000273: atha|AT2G01070.1|PACid:19640713 atha|AT2G01070.2|PACid:19640714 DUL|comp17809_c0_seq1 DUL|comp23819_c0_seq1 osat|LOC_Os03g21690.1|PACid:24125265 osat|LOC_Os03g21690.2|PACid:24125266 osat|LOC_Os11g34360.1|PACid:24158827 osat|LOC_Os09g26830.1|PACid:24136289 pgsc|PGSC0003DMP400007761 pgsc|PGSC0003DMP400031132 pgsc|PGSC0003DMP400039686 pgsc|PGSC0003DMP400047974 pgsc|PGSC0003DMP400054413 …
WILD0000274: atha|AT2G24630.1|PACid:19638556 atha|AT3G07330.1|PACid:19663909 atha|AT3G28180.1|PACid:19662684 atha|AT4G07960.1|PACid:19644865 atha|AT4G31590.1|PACid:19646979 DES|comp85049_c0_seq4 DES|comp85985_c0_seq1 DES|comp92283_c0_seq1 DES|comp93079_c0_seq3 DUL|comp13769_c0_seq1 DUL|comp14243_c0_seq2 DUL|comp26048_c0_seq1 DUL|comp7905_c0_seq2 NIG|comp46577_c0_seq2 NIG|comp47729_c0_seq1 NIG|com…
WILD0000275: atha|AT3G04980.1|PACid:19662818 atha|AT5G27240.1|PACid:19669478 atha|AT3G06340.1|PACid:19660796 atha|AT3G06340.2|PACid:19660797 atha|AT3G06340.3|PACid:19660798 osat|LOC_Os01g27740.1|PACid:24114561 osat|LOC_Os01g27740.2|PACid:24114562 osat|LOC_Os01g27740.3|PACid:24114563 osat|LOC_Os06g34440.1|PACid:24142397 osat|LOC_Os11g36960.1|PACid:24157736 osat|LOC_Os11g36560.1|PACid:24158334 osat…
WILD0000276: atha|AT1G03990.1|PACid:19652067 atha|AT3G23410.1|PACid:19659602 atha|AT4G28570.1|PACid:19643802 DUL|comp13431_c0_seq1 DUL|comp21348_c0_seq1 osat|LOC_Os02g40840.1|PACid:24131308 osat|LOC_Os10g33460.1|PACid:24096216 osat|LOC_Os10g33520.1|PACid:24097029 osat|LOC_Os10g33540.1|PACid:24094630 pgsc|PGSC0003DMP400030069 pgsc|PGSC0003DMP400032153 pgsc|PGSC0003DMP400042028 slyc|Solyc08g005630.…
WILD0000277: atha|AT1G04580.1|PACid:19654411 atha|AT2G27150.1|PACid:19638979 atha|AT2G27150.2|PACid:19638980 atha|AT3G43600.1|PACid:19662761 atha|AT5G20960.1|PACid:19672074 atha|AT5G20960.2|PACid:19672075 DES|comp88014_c0_seq3 DES|comp95322_c0_seq4 DES|comp92636_c0_seq1 osat|LOC_Os03g57680.1|PACid:24121815 osat|LOC_Os03g57690.1|PACid:24125860 osat|LOC_Os07g07050.1|PACid:24110665 osat|LOC_Os07g070…
WILD0000278: atha|AT1G19190.1|PACid:19655147 atha|AT1G49640.1|PACid:19655347 atha|AT1G49650.1|PACid:19651755 atha|AT1G49660.1|PACid:19658161 atha|AT2G03550.1|PACid:19638441 atha|AT3G48690.1|PACid:19662995 atha|AT3G48700.1|PACid:19658913 osat|LOC_Os02g35940.1|PACid:24129987 osat|LOC_Os04g37680.1|PACid:24104417 osat|LOC_Os09g28640.1|PACid:24136689 osat|LOC_Os09g28280.1|PACid:24138634 osat|LOC_Os09g…
WILD0000279: atha|AT1G21150.1|PACid:19650192 atha|AT5G07900.1|PACid:19668379 osat|LOC_Os02g51450.1|PACid:24130397 osat|LOC_Os02g51450.2|PACid:24130398 osat|LOC_Os02g51460.1|PACid:24133010 osat|LOC_Os06g12040.1|PACid:24140534 osat|LOC_Os06g12060.1|PACid:24140614 osat|LOC_Os06g12070.1|PACid:24141705 osat|LOC_Os06g12080.1|PACid:24140420 osat|LOC_Os06g12100.1|PACid:24144019 osat|LOC_Os06g12110.1|PACi…
WILD0000280: atha|AT1G30440.1|PACid:19654488 atha|AT5G03250.1|PACid:19666388 atha|AT5G13600.1|PACid:19666978 atha|AT3G50840.1|PACid:19659286 atha|AT5G66560.1|PACid:19668975 DES|comp62269_c0_seq1 DES|comp85655_c0_seq1 NIG|comp51830_c0_seq1 NIG|comp52946_c0_seq1 osat|LOC_Os03g52880.1|PACid:24124521 osat|LOC_Os03g55830.1|PACid:24122309 osat|LOC_Os04g54400.1|PACid:24106160 osat|LOC_Os08g03650.1|PACid…
WILD0000281: atha|AT1G31390.1|PACid:19649276 atha|AT1G31400.1|PACid:19649855 atha|AT2G01790.1|PACid:19641379 atha|AT2G05400.1|PACid:19639908 atha|AT2G05400.2|PACid:19639909 atha|AT2G05410.1|PACid:19643003 atha|AT2G05420.1|PACid:19642707 atha|AT2G42460.1|PACid:19639153 atha|AT2G42460.2|PACid:19639154 atha|AT2G42470.1|PACid:19641505 atha|AT3G27040.1|PACid:19658554 atha|AT3G29580.1|PACid:19658531 at…
WILD0000282: atha|AT1G62830.1|PACid:19649189 atha|AT3G10390.1|PACid:19660491 atha|AT3G13682.1|PACid:19661324 DUL|comp27097_c0_seq1 DUL|comp7238_c0_seq1 osat|LOC_Os02g51880.1|PACid:24132022 osat|LOC_Os04g47270.1|PACid:24107012 osat|LOC_Os08g04780.1|PACid:24097626 pgsc|PGSC0003DMP400013171 pgsc|PGSC0003DMP400033517 pgsc|PGSC0003DMP400040410 pgsc|PGSC0003DMP400040640 pgsc|PGSC0003DMP400066968 PHY|co…
WILD0000283: atha|AT1G76320.1|PACid:19649200 atha|AT1G76320.2|PACid:19649201 atha|AT3G22170.1|PACid:19662955 atha|AT3G22170.2|PACid:19662956 atha|AT4G15090.1|PACid:19646027 atha|AT2G32250.1|PACid:19639004 atha|AT2G32250.2|PACid:19639006 atha|AT2G32250.3|PACid:19639005 atha|AT2G32250.4|PACid:19639007 atha|AT4G19990.2|PACid:19644039 atha|AT4G19990.1|PACid:19644040 DES|comp89812_c0_seq9 DES|comp9191…
WILD0000284: atha|AT2G17070.1|PACid:19640170 atha|AT2G17080.1|PACid:19642623 atha|AT4G35200.1|PACid:19645734 atha|AT4G35210.1|PACid:19646040 osat|LOC_Os08g43750.1|PACid:24100154 osat|LOC_Os08g43760.1|PACid:24099331 osat|LOC_Os08g43770.1|PACid:24101561 osat|LOC_Os08g43780.1|PACid:24098724 osat|LOC_Os08g43790.1|PACid:24101583 osat|LOC_Os08g43800.1|PACid:24097998 osat|LOC_Os08g43810.1|PACid:24097903…
WILD0000285: atha|AT2G25600.1|PACid:19639730 atha|AT2G26650.1|PACid:19643022 atha|AT4G18290.1|PACid:19645706 atha|AT4G22200.1|PACid:19647997 atha|AT4G32500.1|PACid:19646969 atha|AT5G46240.1|PACid:19665265 DES|comp93609_c1_seq2 DES|comp94019_c0_seq1 osat|LOC_Os01g11250.1|PACid:24119919 osat|LOC_Os01g55200.1|PACid:24115411 osat|LOC_Os02g14840.1|PACid:24135151 osat|LOC_Os01g45990.1|PACid:24118944 os…
WILD0000286: atha|AT3G18090.1|PACid:19664207 atha|AT3G23780.1|PACid:19660785 atha|AT3G23780.2|PACid:19660786 atha|AT4G21710.1|PACid:19648510 atha|AT5G45140.1|PACid:19665665 DES|comp86252_c0_seq1 DES|comp95147_c1_seq1 DUL|comp13311_c1_seq1 DUL|comp20485_c0_seq2 DUL|comp7410_c0_seq1 NIG|comp50631_c0_seq1 NIG|comp54668_c0_seq3 NIG|comp52808_c0_seq2 osat|LOC_Os03g44484.1|PACid:24123658 osat|LOC_Os03g…
WILD0000287: atha|AT4G27190.1|PACid:19647635 atha|AT4G27220.1|PACid:19648493 osat|LOC_Os01g72680.1|PACid:24115610 osat|LOC_Os03g10900.1|PACid:24123170 osat|LOC_Os09g10054.1|PACid:24137372 osat|LOC_Os09g14010.1|PACid:24135835 osat|LOC_Os09g14060.1|PACid:24135714 osat|LOC_Os09g14100.1|PACid:24136718 osat|LOC_Os03g10910.1|PACid:24122825 pgsc|PGSC0003DMP400004052 pgsc|PGSC0003DMP400004056 pgsc|PGSC00…
WILD0000288: atha|AT1G10360.1|PACid:19655870 atha|AT1G10370.1|PACid:19653048 osat|LOC_Os01g37750.1|PACid:24118844 osat|LOC_Os10g22070.1|PACid:24095629 osat|LOC_Os10g38350.1|PACid:24096996 osat|LOC_Os10g38610.1|PACid:24094441 osat|LOC_Os01g49710.1|PACid:24118843 osat|LOC_Os01g49720.1|PACid:24118316 osat|LOC_Os10g38160.1|PACid:24093856 osat|LOC_Os10g38340.1|PACid:24095737 osat|LOC_Os10g38590.1|PACi…
WILD0000289: atha|AT1G52940.1|PACid:19658243 atha|AT1G56360.1|PACid:19652413 atha|AT2G18130.1|PACid:19638994 atha|AT3G46120.1|PACid:19664729 atha|AT4G36350.1|PACid:19648107 atha|AT2G16430.2|PACid:19639065 atha|AT2G27190.1|PACid:19640656 atha|AT2G16430.1|PACid:19639066 atha|AT5G34850.1|PACid:19666446 DES|comp82764_c0_seq1 DES|comp83468_c0_seq1 DUL|comp22268_c0_seq2 DUL|comp6736_c0_seq1 NIG|comp430…
WILD0000290: atha|AT1G78130.1|PACid:19651015 atha|AT5G10190.1|PACid:19672005 DUL|comp21246_c0_seq1 DUL|comp21712_c0_seq4 osat|LOC_Os08g31670.1|PACid:24098576 osat|LOC_Os08g31700.1|PACid:24099318 osat|LOC_Os09g20480.1|PACid:24135794 osat|LOC_Os09g20490.1|PACid:24138321 osat|LOC_Os09g20500.1|PACid:24137530 pgsc|PGSC0003DMP400003387 pgsc|PGSC0003DMP400015005 pgsc|PGSC0003DMP400030966 pgsc|PGSC0003DM…
WILD0000291: osat|LOC_Os12g07500.1|PACid:24148946 osat|LOC_Os12g34920.1|PACid:24148218 osat|LOC_Os12g34970.1|PACid:24148261 osat|LOC_Os12g34980.1|PACid:24146375 osat|LOC_Os01g09230.1|PACid:24120888 osat|LOC_Os09g03210.1|PACid:24136501 osat|LOC_Os04g54759.1|PACid:24106758 osat|LOC_Os08g04090.2|PACid:24100208 osat|LOC_Os08g04090.1|PACid:24100207 osat|LOC_Os08g03990.1|PACid:24097518 osat|LOC_Os05g02…
WILD0000292: pgsc|PGSC0003DMP400006798 pgsc|PGSC0003DMP400014761 pgsc|PGSC0003DMP400015473 pgsc|PGSC0003DMP400026019 pgsc|PGSC0003DMP400056610 pgsc|PGSC0003DMP400057114 pgsc|PGSC0003DMP400057167 pgsc|PGSC0003DMP400057860 pgsc|PGSC0003DMP400059421 pgsc|PGSC0003DMP400064931 pgsc|PGSC0003DMP400065400 pgsc|PGSC0003DMP400011261 pgsc|PGSC0003DMP400062477 pgsc|PGSC0003DMP400016356 pgsc|PGSC0003DMP400019…
WILD0000293: atha|AT1G05640.1|PACid:19656199 atha|AT1G07710.1|PACid:19653962 atha|AT2G31820.1|PACid:19639868 atha|AT5G60070.1|PACid:19665735 atha|AT5G02620.1|PACid:19665356 osat|LOC_Os08g42960.1|PACid:24097806 osat|LOC_Os08g42960.2|PACid:24097807 osat|LOC_Os09g34280.1|PACid:24136960 osat|LOC_Os09g34280.2|PACid:24136961 osat|LOC_Os09g34280.3|PACid:24136962 osat|LOC_Os09g34280.4|PACid:24136963 pgsc…
WILD0000294: atha|AT1G17010.1|PACid:19657371 atha|AT1G17020.1|PACid:19652696 atha|AT1G78550.1|PACid:19657096 atha|AT4G25300.1|PACid:19647366 atha|AT4G25310.1|PACid:19643987 atha|AT4G25300.2|PACid:19647367 osat|LOC_Os01g24980.1|PACid:24118325 osat|LOC_Os01g25010.1|PACid:24116508 osat|LOC_Os03g63900.1|PACid:24124136 osat|LOC_Os10g40880.1|PACid:24094874 osat|LOC_Os10g40900.1|PACid:24096256 osat|LOC_…
WILD0000295: atha|AT1G20840.1|PACid:19649577 atha|AT3G51490.1|PACid:19661891 atha|AT3G51490.2|PACid:19661890 atha|AT4G35300.1|PACid:19646092 atha|AT4G35300.2|PACid:19646094 atha|AT4G35300.3|PACid:19646095 atha|AT4G35300.4|PACid:19646093 atha|AT4G35300.5|PACid:19646096 DES|comp84747_c0_seq1 DES|comp90525_c0_seq3 DUL|comp18746_c0_seq1 DUL|comp6310_c0_seq1 DUL|comp6615_c0_seq1 NIG|comp50826_c0_seq2 …
WILD0000296: atha|AT1G30600.1|PACid:19655374 atha|AT2G19170.1|PACid:19642267 atha|AT4G20430.1|PACid:19644258 atha|AT4G20430.2|PACid:19644259 atha|AT4G30020.1|PACid:19643981 atha|AT5G44530.1|PACid:19671424 atha|AT1G62340.1|PACid:19653101 osat|LOC_Os01g56320.1|PACid:24121011 osat|LOC_Os04g45960.1|PACid:24104097 osat|LOC_Os06g48650.1|PACid:24140569 osat|LOC_Os06g48650.2|PACid:24140570 osat|LOC_Os06g…
WILD0000297: atha|AT1G75450.1|PACid:19653979 atha|AT1G75450.2|PACid:19653980 atha|AT2G41510.1|PACid:19642980 atha|AT3G63440.1|PACid:19664987 osat|LOC_Os01g09260.1|PACid:24119571 osat|LOC_Os01g10110.1|PACid:24120520 osat|LOC_Os02g12780.1|PACid:24128816 osat|LOC_Os01g71310.1|PACid:24115597 osat|LOC_Os05g31040.1|PACid:24152817 osat|LOC_Os06g37500.1|PACid:24141056 pgsc|PGSC0003DMP400000556 pgsc|PGSC0…
WILD0000298: atha|AT2G14820.1|PACid:19639114 atha|AT5G67440.1|PACid:19671460 atha|AT2G23050.1|PACid:19639877 atha|AT4G37590.1|PACid:19645705 atha|AT5G67440.2|PACid:19671461 DES|comp92269_c0_seq6 DES|comp92889_c0_seq2 DUL|comp18887_c0_seq1 DUL|comp20743_c0_seq2 osat|LOC_Os03g41350.1|PACid:24127687 osat|LOC_Os03g41350.2|PACid:24127688 osat|LOC_Os12g39380.1|PACid:24147084 osat|LOC_Os06g08550.1|PACid…
WILD0000299: atha|AT2G28080.1|PACid:19643201 atha|AT2G36970.1|PACid:19639634 DES|comp81584_c0_seq1 DES|comp85481_c0_seq1 DUL|comp17672_c0_seq1 DUL|comp19140_c0_seq1 NIG|comp15653_c0_seq2 NIG|comp40775_c0_seq2 NIG|comp49569_c0_seq1 pgsc|PGSC0003DMP400037371 pgsc|PGSC0003DMP400037372 pgsc|PGSC0003DMP400054617 pgsc|PGSC0003DMP400040380 pgsc|PGSC0003DMP400049948 pgsc|PGSC0003DMP400049949 PHY|comp1546…
WILD0000300: atha|AT2G28620.1|PACid:19639186 atha|AT2G36200.1|PACid:19638832 atha|AT2G36200.2|PACid:19638831 atha|AT2G37420.1|PACid:19641780 atha|AT3G45850.1|PACid:19660959 atha|AT3G45850.2|PACid:19660960 osat|LOC_Os05g02670.1|PACid:24154674 osat|LOC_Os05g02670.2|PACid:24154675 osat|LOC_Os05g02670.3|PACid:24154676 pgsc|PGSC0003DMP400003633 pgsc|PGSC0003DMP400015736 pgsc|PGSC0003DMP400027250 pgsc|…
WILD0000301: atha|AT2G46480.1|PACid:19642902 atha|AT3G61130.1|PACid:19664472 atha|AT4G38270.1|PACid:19648842 atha|AT4G38270.2|PACid:19648843 atha|AT5G47780.1|PACid:19667869 DES|comp90625_c0_seq6 DES|comp92734_c0_seq1 DUL|comp19705_c0_seq3 DUL|comp21847_c0_seq1 DUL|comp7632_c0_seq1 osat|LOC_Os06g49810.1|PACid:24143636 osat|LOC_Os06g51160.1|PACid:24140186 osat|LOC_Os08g23780.1|PACid:24101552 osat|L…
WILD0000302: atha|AT3G09840.1|PACid:19663786 atha|AT3G53230.1|PACid:19660419 atha|AT5G03340.1|PACid:19667705 DES|comp86533_c0_seq1 DES|comp88068_c0_seq1 DES|comp91051_c0_seq2 DUL|comp17438_c0_seq1 DUL|comp22358_c0_seq1 DUL|comp23221_c0_seq1 DUL|comp19158_c0_seq1 NIG|comp49660_c0_seq1 NIG|comp50755_c0_seq6 NIG|comp53710_c0_seq2 NIG|comp50775_c0_seq1 osat|LOC_Os03g05730.1|PACid:24127423 osat|LOC_Os…
WILD0000303: atha|AT5G10530.1|PACid:19669698 atha|AT5G65600.1|PACid:19666547 osat|LOC_Os07g38250.1|PACid:24109456 osat|LOC_Os08g03170.1|PACid:24100281 osat|LOC_Os08g02996.1|PACid:24100289 osat|LOC_Os08g02996.2|PACid:24100290 osat|LOC_Os08g03002.1|PACid:24099450 osat|LOC_Os08g03020.1|PACid:24100027 osat|LOC_Os08g03070.1|PACid:24100574 osat|LOC_Os08g03090.1|PACid:24101491 osat|LOC_Os08g03100.1|PACi…
WILD0000304: osat|LOC_Os01g02290.1|PACid:24117726 osat|LOC_Os01g02290.2|PACid:24117727 osat|LOC_Os01g02360.1|PACid:24120285 osat|LOC_Os01g02400.1|PACid:24117328 osat|LOC_Os01g02400.2|PACid:24117329 osat|LOC_Os01g02400.3|PACid:24117330 osat|LOC_Os01g02420.1|PACid:24121191 osat|LOC_Os01g02440.1|PACid:24113791 osat|LOC_Os01g02460.1|PACid:24119107 osat|LOC_Os01g02560.1|PACid:24119781 osat|LOC_Os01g02…
WILD0000305: osat|LOC_Os01g22430.1|PACid:24116845 osat|LOC_Os01g22480.1|PACid:24114393 osat|LOC_Os01g22480.2|PACid:24114394 osat|LOC_Os03g51090.1|PACid:24127671 osat|LOC_Os03g58764.1|PACid:24125864 osat|LOC_Os06g35080.1|PACid:24139767 osat|LOC_Os06g35090.1|PACid:24142711 osat|LOC_Os06g44920.1|PACid:24139587 osat|LOC_Os06g49340.1|PACid:24140034 osat|LOC_Os08g06710.1|PACid:24101507 osat|LOC_Os08g06…
WILD0000306: osat|LOC_Os07g33420.1|PACid:24113579 osat|LOC_Os07g33420.2|PACid:24113580 osat|LOC_Os07g33420.3|PACid:24113581 osat|LOC_Os07g33420.4|PACid:24113582 osat|LOC_Os07g33480.1|PACid:24112062 osat|LOC_Os07g33480.2|PACid:24112063 osat|LOC_Os07g33540.1|PACid:24110901 osat|LOC_Os07g33550.1|PACid:24112897 osat|LOC_Os07g33560.1|PACid:24110047 osat|LOC_Os07g33580.1|PACid:24113503 osat|LOC_Os07g33…
WILD0000307: pgsc|PGSC0003DMP400005859 pgsc|PGSC0003DMP400057470 pgsc|PGSC0003DMP400060357 pgsc|PGSC0003DMP400060712 pgsc|PGSC0003DMP400063305 pgsc|PGSC0003DMP400063932 pgsc|PGSC0003DMP400062295 pgsc|PGSC0003DMP400058800 pgsc|PGSC0003DMP400061929 pgsc|PGSC0003DMP400065279 pgsc|PGSC0003DMP400056922 pgsc|PGSC0003DMP400057241 pgsc|PGSC0003DMP400058227 pgsc|PGSC0003DMP400058482 pgsc|PGSC0003DMP400059…
WILD0000308: pgsc|PGSC0003DMP400060522 pgsc|PGSC0003DMP400064616 pgsc|PGSC0003DMP400067508 pgsc|PGSC0003DMP400059002 pgsc|PGSC0003DMP400056946 pgsc|PGSC0003DMP400056973 pgsc|PGSC0003DMP400058239 pgsc|PGSC0003DMP400059163 pgsc|PGSC0003DMP400059959 pgsc|PGSC0003DMP400060793 pgsc|PGSC0003DMP400061761 pgsc|PGSC0003DMP400062426 pgsc|PGSC0003DMP400063944 pgsc|PGSC0003DMP400064042 pgsc|PGSC0003DMP400064…
WILD0000309: pgsc|PGSC0003DMP400058386 pgsc|PGSC0003DMP400060325 pgsc|PGSC0003DMP400068802 pgsc|PGSC0003DMP400062397 pgsc|PGSC0003DMP400056628 pgsc|PGSC0003DMP400061142 pgsc|PGSC0003DMP400069380 pgsc|PGSC0003DMP400069289 pgsc|PGSC0003DMP400057249 pgsc|PGSC0003DMP400057849 pgsc|PGSC0003DMP400058345 pgsc|PGSC0003DMP400058363 pgsc|PGSC0003DMP400060554 pgsc|PGSC0003DMP400062276 pgsc|PGSC0003DMP400063…
WILD0000310: pgsc|PGSC0003DMP400019344 pgsc|PGSC0003DMP400052148 pgsc|PGSC0003DMP400048476 slyc|Solyc00g046580.1.1|PACid:27282219 slyc|Solyc02g065130.1.1|PACid:27287129 slyc|Solyc03g005550.2.1|PACid:27289678 slyc|Solyc03g059460.1.1|PACid:27290035 slyc|Solyc04g078580.1.1|PACid:27278698 slyc|Solyc05g024390.1.1|PACid:27299327 slyc|Solyc05g026520.1.1|PACid:27299593 slyc|Solyc09g066180.1.1|PACid:27309…
WILD0000311: atha|AT1G11670.1|PACid:19657532 atha|AT1G61890.1|PACid:19657870 atha|AT3G21690.1|PACid:19662403 atha|AT4G21903.1|PACid:19648398 atha|AT4G21903.2|PACid:19648397 atha|AT4G21910.1|PACid:19645907 atha|AT4G21910.2|PACid:19645906 atha|AT4G21910.3|PACid:19645908 atha|AT4G21910.4|PACid:19645905 DES|comp90326_c0_seq7 DES|comp93328_c0_seq2 DUL|comp18062_c0_seq1 DUL|comp25419_c0_seq1 osat|LOC_O…
WILD0000312: atha|AT1G13750.1|PACid:19658043 atha|AT4G24890.1|PACid:19644773 atha|AT5G50400.1|PACid:19668313 DES|comp88542_c0_seq1 DES|comp89876_c0_seq5 DES|comp91370_c0_seq15 DES|comp94855_c0_seq2 DUL|comp15854_c0_seq1 DUL|comp7839_c0_seq1 DUL|comp9579_c0_seq1 osat|LOC_Os03g11530.1|PACid:24123110 osat|LOC_Os08g41880.1|PACid:24098054 osat|LOC_Os09g32830.1|PACid:24136069 osat|LOC_Os09g32840.1|PACi…
WILD0000313: atha|AT1G27120.1|PACid:19654971 atha|AT1G74800.1|PACid:19656738 atha|AT4G21060.1|PACid:19644558 atha|AT4G21060.2|PACid:19644559 atha|AT5G62620.1|PACid:19668981 atha|AT5G62620.2|PACid:19668982 DES|comp84201_c0_seq1 DES|comp94395_c0_seq3 DUL|comp18043_c0_seq1 DUL|comp21823_c0_seq1 DUL|comp28541_c0_seq1 NIG|comp47735_c0_seq3 NIG|comp50131_c0_seq1 NIG|comp53916_c0_seq5 osat|LOC_Os03g4861…
WILD0000314: atha|AT1G33700.1|PACid:19653695 atha|AT1G33700.2|PACid:19653696 atha|AT3G24180.1|PACid:19659968 atha|AT3G24180.2|PACid:19659969 atha|AT4G10060.1|PACid:19648015 atha|AT5G49900.1|PACid:19666454 DES|comp92054_c0_seq1 DES|comp93851_c1_seq1 DES|comp95326_c0_seq2 DUL|comp18850_c0_seq2 DUL|comp22779_c0_seq6 DUL|comp23374_c0_seq2 NIG|comp48493_c0_seq2 NIG|comp54581_c0_seq1 osat|LOC_Os07g2621…
WILD0000315: atha|AT1G49270.1|PACid:19655943 atha|AT2G18470.1|PACid:19639581 atha|AT3G18810.1|PACid:19663149 atha|AT4G34440.1|PACid:19645337 atha|AT1G52290.1|PACid:19653054 atha|AT3G24550.1|PACid:19660381 atha|AT3G24540.1|PACid:19660601 DES|comp91598_c0_seq1 DES|comp94152_c0_seq8 DUL|comp25831_c0_seq1 DUL|comp7398_c0_seq1 pgsc|PGSC0003DMP400000755 pgsc|PGSC0003DMP400004510 pgsc|PGSC0003DMP4000271…
WILD0000316: atha|AT1G52520.1|PACid:19655636 atha|AT1G80010.1|PACid:19654211 SAR|comp29545_c0_seq1 SAR|comp35656_c0_seq1 slyc|Solyc03g117520.1.1|PACid:27289904 slyc|Solyc06g068210.1.1|PACid:27283812 stub|Sotub03g030980.1.1 stub|Sotub06g023740.1.1 stub|Sotub06g024970.1.1 SWT|comp60830_c0_seq2 SWT|comp62261_c1_seq1 SWT|comp65374_c0_seq1 DES|comp93764_c0_seq1 DUL|comp30825_c0_seq1 NIG|comp52531_c0_s…
WILD0000317: atha|AT5G24320.1|PACid:19665828 atha|AT5G24320.2|PACid:19665827 atha|AT5G53500.1|PACid:19670205 NIG|comp44660_c0_seq1 NIG|comp53016_c0_seq1 osat|LOC_Os03g02440.1|PACid:24127282 osat|LOC_Os03g02440.2|PACid:24127283 osat|LOC_Os04g48010.1|PACid:24104963 osat|LOC_Os04g48010.2|PACid:24104964 pgsc|PGSC0003DMP400010369 pgsc|PGSC0003DMP400021426 pgsc|PGSC0003DMP400032277 pgsc|PGSC0003DMP4000…
WILD0000318: atha|AT1G01540.1|PACid:19656709 atha|AT1G01540.2|PACid:19656708 atha|AT4G01330.1|PACid:19646846 atha|AT4G01330.2|PACid:19646845 atha|AT4G02630.1|PACid:19649048 atha|AT4G34500.1|PACid:19648583 DES|comp83815_c0_seq1 DES|comp90200_c0_seq2 osat|LOC_Os02g34430.1|PACid:24133860 osat|LOC_Os03g03410.1|PACid:24126905 osat|LOC_Os04g35080.1|PACid:24102358 osat|LOC_Os05g36050.1|PACid:24153336 os…
WILD0000319: atha|AT1G02980.1|PACid:19650620 atha|AT1G43140.1|PACid:19650218 atha|AT4G02570.1|PACid:19645813 atha|AT4G02570.2|PACid:19645814 atha|AT4G02570.3|PACid:19645815 atha|AT4G02570.4|PACid:19645816 DES|comp94211_c0_seq1 DES|comp94450_c0_seq9 DUL|comp17349_c0_seq2 DUL|comp6732_c0_seq1 NIG|comp51569_c0_seq1 NIG|comp51669_c0_seq1 osat|LOC_Os01g27150.1|PACid:24119722 osat|LOC_Os01g27150.2|PACi…
WILD0000320: atha|AT1G05520.1|PACid:19653561 atha|AT2G21630.1|PACid:19639256 atha|AT3G23660.1|PACid:19658698 atha|AT3G23660.2|PACid:19658697 atha|AT4G14160.1|PACid:19645976 atha|AT4G14160.2|PACid:19645977 atha|AT4G14160.3|PACid:19645978 atha|AT5G43670.1|PACid:19666502 DES|comp84648_c0_seq1 DES|comp91787_c1_seq1 DES|comp94421_c0_seq1 DUL|comp23360_c0_seq1 DUL|comp6578_c0_seq1 DUL|comp8385_c0_seq1 …
WILD0000321: atha|AT1G15910.1|PACid:19655234 atha|AT1G80790.1|PACid:19649409 atha|AT4G00380.1|PACid:19646885 atha|AT3G12550.1|PACid:19660156 atha|AT3G12550.2|PACid:19660157 atha|AT3G48670.1|PACid:19658595 atha|AT3G48670.2|PACid:19658596 atha|AT4G01780.1|PACid:19645628 DES|comp22143_c0_seq1 DES|comp89178_c0_seq1 DUL|comp26158_c0_seq1 DUL|comp6750_c0_seq2 NIG|comp51233_c0_seq3 NIG|comp51974_c0_seq3…
WILD0000322: atha|AT1G18880.1|PACid:19650492 atha|AT3G47960.1|PACid:19661720 atha|AT5G62680.1|PACid:19668494 atha|AT1G27080.1|PACid:19654194 atha|AT1G69870.1|PACid:19651398 DES|comp91984_c2_seq1 DES|comp93643_c0_seq2 DES|comp94007_c0_seq6 DUL|comp14193_c0_seq2 DUL|comp25153_c0_seq1 NIG|comp51616_c0_seq1 NIG|comp52601_c0_seq1 osat|LOC_Os01g68510.1|PACid:24115222 osat|LOC_Os03g48180.1|PACid:2412525…
WILD0000323: atha|AT1G20550.1|PACid:19650020 atha|AT1G76270.1|PACid:19656261 atha|AT4G38390.1|PACid:19646425 osat|LOC_Os04g46570.1|PACid:24105462 osat|LOC_Os04g46570.2|PACid:24105463 osat|LOC_Os04g47520.1|PACid:24107353 osat|LOC_Os04g47520.2|PACid:24107354 osat|LOC_Os04g47520.3|PACid:24107355 osat|LOC_Os08g44015.1|PACid:24098281 osat|LOC_Os09g37590.1|PACid:24138473 pgsc|PGSC0003DMP400008059 pgsc|…
WILD0000324: atha|AT1G23800.1|PACid:19653155 atha|AT3G24503.1|PACid:19659592 atha|AT3G48000.1|PACid:19659794 DUL|comp24408_c0_seq1 DUL|comp24793_c0_seq1 DUL|comp7351_c0_seq1 NIG|comp44729_c0_seq1 NIG|comp51494_c0_seq2 NIG|comp53043_c0_seq1 NIG|comp47392_c0_seq1 osat|LOC_Os01g40860.1|PACid:24118854 osat|LOC_Os01g40870.1|PACid:24119204 osat|LOC_Os02g49720.1|PACid:24131946 osat|LOC_Os02g49720.2|PACi…
WILD0000325: atha|AT1G33080.1|PACid:19650270 atha|AT1G33080.2|PACid:19650271 atha|AT1G33090.1|PACid:19652054 atha|AT1G33100.1|PACid:19656823 atha|AT1G33110.1|PACid:19652995 atha|AT1G33110.2|PACid:19652996 atha|AT3G03620.1|PACid:19660460 atha|AT5G17700.1|PACid:19666872 osat|LOC_Os11g03240.1|PACid:24158740 osat|LOC_Os11g03484.1|PACid:24158948 osat|LOC_Os11g03500.1|PACid:24158052 osat|LOC_Os12g03200…
WILD0000326: atha|AT1G49390.1|PACid:19655581 atha|AT5G20400.1|PACid:19669558 atha|AT5G20550.1|PACid:19665421 atha|AT5G54000.1|PACid:19667866 osat|LOC_Os02g17940.1|PACid:24134867 osat|LOC_Os02g17940.2|PACid:24134868 osat|LOC_Os02g17940.3|PACid:24134869 osat|LOC_Os02g17940.4|PACid:24134870 osat|LOC_Os02g17940.5|PACid:24134871 osat|LOC_Os02g17940.6|PACid:24134872 osat|LOC_Os06g07932.1|PACid:24141982…
WILD0000327: atha|AT2G16120.1|PACid:19639860 atha|AT2G16130.1|PACid:19638162 atha|AT2G18480.1|PACid:19640324 atha|AT3G18830.1|PACid:19665027 atha|AT4G36670.1|PACid:19647666 DES|comp79418_c0_seq1 DES|comp89141_c0_seq1 osat|LOC_Os01g73590.1|PACid:24121221 osat|LOC_Os03g10100.1|PACid:24128612 osat|LOC_Os07g39350.1|PACid:24108783 osat|LOC_Os07g39360.1|PACid:24109553 osat|LOC_Os03g10090.1|PACid:241280…
WILD0000328: atha|AT2G27040.1|PACid:19642741 atha|AT2G27040.2|PACid:19642742 atha|AT2G32940.1|PACid:19640718 atha|AT5G21030.1|PACid:19670219 atha|AT5G21150.1|PACid:19669552 DES|comp85984_c0_seq1 DES|comp91055_c0_seq1 DUL|comp17702_c0_seq1 DUL|comp6675_c0_seq1 DUL|comp6808_c0_seq2 NIG|comp30466_c0_seq1 NIG|comp54203_c0_seq1 NIG|comp54203_c1_seq1 osat|LOC_Os01g16870.1|PACid:24120301 osat|LOC_Os01g1…
WILD0000329: atha|AT2G32700.1|PACid:19642516 atha|AT2G32700.2|PACid:19642517 atha|AT2G32700.3|PACid:19642518 atha|AT2G32700.4|PACid:19642519 atha|AT2G32700.5|PACid:19642520 atha|AT2G32700.6|PACid:19642521 atha|AT2G32700.7|PACid:19642515 osat|LOC_Os01g08190.1|PACid:24119965 osat|LOC_Os01g08190.2|PACid:24119966 osat|LOC_Os01g08190.3|PACid:24119967 osat|LOC_Os01g08190.5|PACid:24119968 osat|LOC_Os01g…
WILD0000330: atha|AT4G26760.1|PACid:19648507 atha|AT5G55230.1|PACid:19668535 atha|AT5G55230.2|PACid:19668534 osat|LOC_Os01g49200.1|PACid:24120342 osat|LOC_Os05g47970.1|PACid:24150841 osat|LOC_Os02g48830.1|PACid:24130258 osat|LOC_Os06g20370.1|PACid:24143208 osat|LOC_Os06g40840.1|PACid:24143115 pgsc|PGSC0003DMP400022602 pgsc|PGSC0003DMP400047616 pgsc|PGSC0003DMP400054035 pgsc|PGSC0003DMP400022773 p…
WILD0000331: osat|LOC_Os03g08130.1|PACid:24127504 osat|LOC_Os04g24200.1|PACid:24103300 osat|LOC_Os06g29450.1|PACid:24141048 osat|LOC_Os08g42680.1|PACid:24099632 osat|LOC_Os09g39280.1|PACid:24139161 osat|LOC_Os09g39310.1|PACid:24135943 osat|LOC_Os10g32020.1|PACid:24096182 osat|LOC_Os02g29090.1|PACid:24133533 osat|LOC_Os01g56900.1|PACid:24115920 osat|LOC_Os01g56900.2|PACid:24115921 osat|LOC_Os07g15…
WILD0000332: pgsc|PGSC0003DMP400028067 pgsc|PGSC0003DMP400033873 pgsc|PGSC0003DMP400036303 pgsc|PGSC0003DMP400036304 pgsc|PGSC0003DMP400036305 pgsc|PGSC0003DMP400036306 pgsc|PGSC0003DMP400064447 pgsc|PGSC0003DMP400067918 pgsc|PGSC0003DMP400068598 pgsc|PGSC0003DMP400033891 pgsc|PGSC0003DMP400050729 pgsc|PGSC0003DMP400050730 pgsc|PGSC0003DMP400063636 pgsc|PGSC0003DMP400064933 SAR|comp27129_c0_seq1 …
WILD0000333: pgsc|PGSC0003DMP400056469 pgsc|PGSC0003DMP400056728 pgsc|PGSC0003DMP400056737 pgsc|PGSC0003DMP400056917 pgsc|PGSC0003DMP400056938 pgsc|PGSC0003DMP400057471 pgsc|PGSC0003DMP400058616 pgsc|PGSC0003DMP400059170 pgsc|PGSC0003DMP400059561 pgsc|PGSC0003DMP400060098 pgsc|PGSC0003DMP400060785 pgsc|PGSC0003DMP400061368 pgsc|PGSC0003DMP400061421 pgsc|PGSC0003DMP400062199 pgsc|PGSC0003DMP400064…
WILD0000334: atha|AT1G01960.1|PACid:19656072 atha|AT3G43300.1|PACid:19662892 atha|AT3G43300.2|PACid:19662893 atha|AT3G60860.1|PACid:19659634 atha|AT4G35380.1|PACid:19647991 atha|AT4G38200.1|PACid:19647182 DES|comp85608_c0_seq2 DES|comp94096_c1_seq1 DES|comp88243_c0_seq1 DUL|comp17519_c0_seq1 DUL|comp18499_c0_seq1 DUL|comp22848_c0_seq1 NIG|comp47980_c0_seq1 NIG|comp53137_c0_seq3 NIG|comp53648_c0_s…
WILD0000335: atha|AT1G04310.1|PACid:19649210 atha|AT3G23150.1|PACid:19660350 atha|AT3G04580.1|PACid:19663197 atha|AT3G04580.2|PACid:19663198 DUL|comp14561_c0_seq1 DUL|comp22460_c0_seq2 NIG|comp52056_c0_seq1 NIG|comp52096_c0_seq2 NIG|comp53458_c0_seq3 osat|LOC_Os02g57530.1|PACid:24131222 osat|LOC_Os02g57530.2|PACid:24131223 osat|LOC_Os02g57530.3|PACid:24131224 osat|LOC_Os02g57530.4|PACid:24131225 …
WILD0000336: atha|AT1G09410.1|PACid:19652382 atha|AT1G56690.1|PACid:19652082 atha|AT4G02750.1|PACid:19648010 atha|AT1G25360.1|PACid:19658253 atha|AT2G22070.1|PACid:19643053 atha|AT1G68930.1|PACid:19656367 atha|AT4G16835.1|PACid:19647423 osat|LOC_Os02g01610.1|PACid:24135049 osat|LOC_Os02g01610.2|PACid:24135050 osat|LOC_Os03g56400.1|PACid:24127769 osat|LOC_Os02g05720.1|PACid:24131193 osat|LOC_Os03g…
WILD0000337: atha|AT1G15690.1|PACid:19649151 atha|AT1G15690.2|PACid:19649152 DES|comp87328_c0_seq1 DES|comp92067_c0_seq1 DUL|comp14934_c0_seq1 DUL|comp20385_c0_seq1 DUL|comp24498_c0_seq1 NIG|comp47480_c0_seq1 NIG|comp52083_c0_seq2 NIG|comp51211_c0_seq3 osat|LOC_Os01g23580.1|PACid:24117471 osat|LOC_Os02g09150.1|PACid:24130420 osat|LOC_Os02g09150.2|PACid:24130421 osat|LOC_Os02g55890.1|PACid:2413462…
WILD0000338: atha|AT1G21400.1|PACid:19655945 atha|AT5G09300.1|PACid:19673233 atha|AT5G09300.2|PACid:19673234 DES|comp77878_c0_seq1 DES|comp90358_c0_seq4 DUL|comp8147_c0_seq1 DUL|comp9072_c0_seq2 osat|LOC_Os12g08260.1|PACid:24148652 osat|LOC_Os12g08260.2|PACid:24148653 osat|LOC_Os12g08260.3|PACid:24148654 osat|LOC_Os12g08260.4|PACid:24148655 osat|LOC_Os12g08260.5|PACid:24148656 osat|LOC_Os12g08260…
WILD0000339: atha|AT1G21730.1|PACid:19649407 atha|AT2G21380.1|PACid:19638152 atha|AT3G12020.1|PACid:19664715 atha|AT3G12020.2|PACid:19664714 atha|AT4G39050.1|PACid:19649007 atha|AT5G06670.1|PACid:19670336 DES|comp83663_c0_seq3 DES|comp88924_c0_seq5 DES|comp94339_c0_seq1 NIG|comp43324_c0_seq1 NIG|comp54752_c0_seq14 osat|LOC_Os02g53520.1|PACid:24132867 osat|LOC_Os10g36880.1|PACid:24094776 SAR|comp3…
WILD0000340: atha|AT1G25280.1|PACid:19652675 atha|AT1G25280.2|PACid:19652676 atha|AT1G25280.3|PACid:19652677 atha|AT1G43640.1|PACid:19651465 atha|AT1G76900.1|PACid:19653897 atha|AT1G76900.2|PACid:19653898 DES|comp83392_c0_seq2 DES|comp84554_c0_seq1 DUL|comp22509_c1_seq1 DUL|comp28076_c0_seq1 NIG|comp51465_c0_seq1 NIG|comp51634_c0_seq1 osat|LOC_Os01g64700.1|PACid:24119014 osat|LOC_Os01g64700.2|PAC…
WILD0000341: atha|AT1G31670.1|PACid:19654609 atha|AT1G31690.1|PACid:19653439 atha|AT1G31710.1|PACid:19652592 atha|AT1G62810.1|PACid:19650305 atha|AT4G12290.1|PACid:19647386 atha|AT4G14940.1|PACid:19648326 atha|AT3G43670.1|PACid:19661140 atha|AT4G12270.1|PACid:19646076 atha|AT4G12280.1|PACid:19644827 DUL|comp15152_c0_seq1 DUL|comp4803_c0_seq1 osat|LOC_Os06g23114.1|PACid:24141621 osat|LOC_Os06g2314…
WILD0000342: atha|AT1G72110.1|PACid:19657044 atha|AT1G72110.2|PACid:19657045 atha|AT2G38995.1|PACid:19641090 atha|AT2G38995.2|PACid:19641091 atha|AT5G37300.1|PACid:19672091 atha|AT5G53390.1|PACid:19669370 atha|AT3G49190.1|PACid:19659693 atha|AT3G49200.1|PACid:19659628 atha|AT3G49210.1|PACid:19660845 osat|LOC_Os01g48874.1|PACid:24118821 osat|LOC_Os01g56360.1|PACid:24118672 osat|LOC_Os05g48260.1|PA…
WILD0000343: atha|AT1G79750.1|PACid:19656049 atha|AT2G19900.1|PACid:19638614 atha|AT5G11670.1|PACid:19669421 atha|AT5G25880.1|PACid:19669505 DES|comp88163_c0_seq1 DES|comp89218_c0_seq1 DUL|comp24305_c0_seq1 DUL|comp24858_c0_seq1 DUL|comp4794_c0_seq1 NIG|comp49482_c0_seq1 NIG|comp52748_c0_seq1 osat|LOC_Os01g09320.1|PACid:24119256 osat|LOC_Os01g52500.1|PACid:24121641 osat|LOC_Os01g52500.2|PACid:241…
WILD0000344: atha|AT3G03300.1|PACid:19662085 atha|AT3G03300.2|PACid:19662087 atha|AT3G03300.3|PACid:19662086 atha|AT5G20320.1|PACid:19672592 atha|AT5G20320.2|PACid:19672593 osat|LOC_Os09g14610.1|PACid:24136458 osat|LOC_Os09g14610.2|PACid:24136459 osat|LOC_Os09g14610.3|PACid:24136460 slyc|Solyc06g048960.2.1|PACid:27285580 slyc|Solyc07g005030.2.1|PACid:27293138 slyc|Solyc11g008520.1.1|PACid:2729627…
WILD0000345: atha|AT3G17360.1|PACid:19662095 atha|AT3G19050.1|PACid:19659422 slyc|Solyc01g057320.1.1|PACid:27300598 slyc|Solyc01g108670.2.1|PACid:27301840 slyc|Solyc11g071730.1.1|PACid:27296524 stub|Sotub01g012350.1.1 stub|Sotub01g045910.1.1 stub|Sotub11g028180.1.1 DUL|comp32820_c0_seq1 osat|LOC_Os12g39980.1|PACid:24149375 PHY|comp36090_c0_seq1 SAR|comp23866_c0_seq1 SWT|comp49916_c0_seq1 NIG|comp…
WILD0000346: atha|AT4G26270.1|PACid:19645595 atha|AT4G29220.1|PACid:19647910 atha|AT4G32840.1|PACid:19647006 atha|AT5G56630.1|PACid:19670243 atha|AT5G61580.1|PACid:19671649 atha|AT5G61580.2|PACid:19671650 DES|comp78989_c0_seq2 DES|comp83298_c0_seq2 DES|comp93618_c0_seq1 DUL|comp20445_c0_seq2 DUL|comp4520_c0_seq2 DUL|comp6546_c0_seq1 osat|LOC_Os01g09570.1|PACid:24115801 osat|LOC_Os01g53680.1|PACid…
WILD0000347: atha|AT4G32790.1|PACid:19646387 atha|AT5G19670.1|PACid:19668375 atha|AT5G25820.1|PACid:19673090 atha|AT5G11610.1|PACid:19670611 atha|AT5G11610.2|PACid:19670612 DUL|comp12756_c0_seq1 DUL|comp14750_c0_seq1 DUL|comp7523_c0_seq1 DUL|comp17383_c0_seq2 pgsc|PGSC0003DMP400000730 pgsc|PGSC0003DMP400003989 pgsc|PGSC0003DMP400003995 pgsc|PGSC0003DMP400055921 pgsc|PGSC0003DMP400007673 slyc|Soly…
WILD0000348: DES|comp94650_c0_seq1 DES|comp94965_c0_seq6 DUL|comp16467_c0_seq2 DUL|comp27318_c0_seq1 osat|LOC_Os02g49332.1|PACid:24130189 osat|LOC_Os02g49332.2|PACid:24130190 osat|LOC_Os02g49332.3|PACid:24130191 osat|LOC_Os02g49332.4|PACid:24130192 osat|LOC_Os09g30120.1|PACid:24137346 osat|LOC_Os09g30120.2|PACid:24137347 osat|LOC_Os09g30130.1|PACid:24135612 osat|LOC_Os09g30130.2|PACid:24135613 pg…
WILD0000349: pgsc|PGSC0003DMP400056645 pgsc|PGSC0003DMP400059211 pgsc|PGSC0003DMP400061810 pgsc|PGSC0003DMP400064789 pgsc|PGSC0003DMP400065631 pgsc|PGSC0003DMP400068474 pgsc|PGSC0003DMP400068882 pgsc|PGSC0003DMP400056821 pgsc|PGSC0003DMP400056977 pgsc|PGSC0003DMP400058533 pgsc|PGSC0003DMP400061242 pgsc|PGSC0003DMP400061968 pgsc|PGSC0003DMP400062069 pgsc|PGSC0003DMP400063594 pgsc|PGSC0003DMP400064…
WILD0000350: osat|LOC_Os03g52794.1|PACid:24124302 DES|comp73054_c0_seq1 NIG|comp70026_c0_seq1 SAR|comp33680_c0_seq1 SWT|comp60211_c0_seq1 DES|comp74877_c0_seq1 DUL|comp36976_c0_seq1 PHY|comp45246_c0_seq1 DES|comp78622_c0_seq1 DUL|comp1808_c0_seq1 NIG|comp20030_c0_seq1 SAR|comp26613_c0_seq1 stub|Sotub01g046400.1.1 SWT|comp60211_c1_seq1 DES|comp78835_c0_seq1 DUL|comp69654_c0_seq1 PHY|comp62186_c0_s…
WILD0000351: atha|AT1G02190.1|PACid:19649117 atha|AT1G02190.2|PACid:19649118 atha|AT1G02205.1|PACid:19650283 atha|AT1G02205.2|PACid:19650282 atha|AT1G02205.3|PACid:19650281 atha|AT2G37700.1|PACid:19641486 atha|AT2G37700.2|PACid:19641487 DUL|comp16638_c0_seq1 DUL|comp20618_c0_seq2 osat|LOC_Os02g40784.1|PACid:24129980 osat|LOC_Os02g40784.3|PACid:24129981 osat|LOC_Os02g56920.1|PACid:24133629 osat|LO…
WILD0000352: atha|AT1G03880.1|PACid:19657192 atha|AT1G03890.1|PACid:19649652 atha|AT5G44120.1|PACid:19667674 atha|AT5G44120.2|PACid:19667673 atha|AT5G44120.3|PACid:19667672 atha|AT4G28520.1|PACid:19643798 atha|AT4G28520.2|PACid:19643801 atha|AT4G28520.3|PACid:19643799 atha|AT4G28520.4|PACid:19643800 osat|LOC_Os01g55690.1|PACid:24120147 osat|LOC_Os02g14600.1|PACid:24130134 osat|LOC_Os02g15070.1|PA…
WILD0000353: atha|AT1G07390.1|PACid:19658026 atha|AT1G07390.2|PACid:19658027 atha|AT1G07390.3|PACid:19658025 atha|AT1G58190.1|PACid:19658047 atha|AT1G58190.2|PACid:19658046 atha|AT1G74170.1|PACid:19651457 atha|AT1G74180.1|PACid:19651924 atha|AT1G74190.1|PACid:19654027 atha|AT2G25470.1|PACid:19640210 atha|AT3G53240.1|PACid:19663291 atha|AT5G49290.1|PACid:19668493 atha|AT1G54470.1|PACid:19657820 at…
WILD0000354: atha|AT1G08050.1|PACid:19654671 atha|AT2G38970.1|PACid:19641700 atha|AT3G54780.1|PACid:19661997 atha|AT5G60710.1|PACid:19671732 atha|AT3G54780.2|PACid:19661999 atha|AT3G54780.3|PACid:19661998 DES|comp88170_c0_seq1 DES|comp90534_c0_seq1 DUL|comp17578_c0_seq1 DUL|comp23761_c0_seq1 NIG|comp52713_c0_seq4 NIG|comp52868_c0_seq1 NIG|comp54144_c0_seq2 osat|ChrSy.fgenesh.mRNA.71|PACid:2414480…
WILD0000355: atha|AT1G09160.1|PACid:19656844 atha|AT1G09160.2|PACid:19656845 atha|AT1G68410.1|PACid:19657198 atha|AT1G68410.2|PACid:19657199 atha|AT1G47380.1|PACid:19654899 NIG|comp51554_c0_seq1 NIG|comp52065_c0_seq3 osat|LOC_Os02g35910.1|PACid:24131198 osat|LOC_Os04g37660.1|PACid:24103570 osat|LOC_Os09g28560.1|PACid:24137834 osat|LOC_Os03g18970.1|PACid:24128357 osat|LOC_Os07g49040.1|PACid:241124…
WILD0000356: atha|AT1G13440.1|PACid:19657714 atha|AT1G13440.2|PACid:19657715 atha|AT3G04120.1|PACid:19663680 atha|AT1G16300.1|PACid:19649451 atha|AT1G79530.1|PACid:19653661 osat|LOC_Os02g07490.1|PACid:24129184 osat|LOC_Os06g45590.1|PACid:24142726 osat|LOC_Os02g38920.1|PACid:24129047 osat|LOC_Os04g40950.1|PACid:24104195 osat|LOC_Os04g40950.2|PACid:24104197 osat|LOC_Os04g40950.3|PACid:24104196 osat…
WILD0000357: atha|AT1G16760.1|PACid:19652509 atha|AT1G17540.1|PACid:19649373 atha|AT1G78940.1|PACid:19650987 atha|AT1G78940.2|PACid:19650986 atha|AT2G07020.1|PACid:19642747 atha|AT2G24370.1|PACid:19642563 atha|AT3G20200.1|PACid:19665185 atha|AT4G31230.1|PACid:19645932 atha|AT5G12000.1|PACid:19667017 atha|AT5G26150.1|PACid:19671658 atha|AT5G35380.1|PACid:19667533 atha|AT1G72760.1|PACid:19658327 os…
WILD0000358: atha|AT1G17340.1|PACid:19654662 atha|AT1G22620.1|PACid:19656538 atha|AT3G14205.1|PACid:19663952 atha|AT3G43220.1|PACid:19659586 atha|AT3G43220.2|PACid:19659587 atha|AT5G20840.1|PACid:19665916 DES|comp60507_c0_seq1 DES|comp84896_c0_seq1 DES|comp88177_c0_seq1 DUL|comp16219_c0_seq1 DUL|comp16923_c0_seq4 NIG|comp54173_c0_seq1 NIG|comp54296_c0_seq4 NIG|comp54436_c0_seq3 osat|LOC_Os02g5415…
WILD0000359: atha|AT1G19270.1|PACid:19651414 atha|AT4G36860.1|PACid:19646031 DUL|comp16161_c0_seq2 DUL|comp25918_c0_seq1 NIG|comp49673_c0_seq1 NIG|comp52394_c0_seq2 osat|LOC_Os03g16090.1|PACid:24124336 osat|LOC_Os03g16090.2|PACid:24124337 osat|LOC_Os06g08400.1|PACid:24141004 osat|LOC_Os06g08400.2|PACid:24141005 osat|LOC_Os03g42820.1|PACid:24128630 osat|LOC_Os03g42820.2|PACid:24128631 osat|LOC_Os0…
WILD0000360: atha|AT1G32850.1|PACid:19656751 atha|AT2G40930.1|PACid:19643547 atha|AT4G10570.1|PACid:19644729 atha|AT4G10590.1|PACid:19647750 atha|AT4G10590.2|PACid:19647751 atha|AT5G22030.1|PACid:19672960 atha|AT5G22030.2|PACid:19672961 DES|comp93370_c1_seq1 DES|comp94006_c0_seq2 DUL|comp22481_c0_seq3 DUL|comp28840_c0_seq1 DUL|comp5180_c0_seq1 PHY|comp25554_c0_seq1 PHY|comp5245_c0_seq1 SAR|comp30…
WILD0000361: atha|AT1G61810.1|PACid:19655754 atha|AT1G61810.3|PACid:19655753 atha|AT1G61820.1|PACid:19654739 atha|AT1G61820.3|PACid:19654740 atha|AT4G21760.1|PACid:19645098 osat|LOC_Os04g43360.1|PACid:24103974 osat|LOC_Os04g43360.2|PACid:24103975 osat|LOC_Os04g43390.1|PACid:24105995 osat|LOC_Os04g43390.2|PACid:24105994 osat|LOC_Os04g43410.1|PACid:24105669 slyc|Solyc02g080290.2.1|PACid:27286881 sl…
WILD0000362: atha|AT1G65190.1|PACid:19658177 atha|AT1G65250.1|PACid:19651629 atha|AT1G67470.1|PACid:19655168 atha|AT3G52530.1|PACid:19663070 atha|AT3G57640.1|PACid:19661001 atha|AT3G57740.1|PACid:19663757 atha|AT3G57760.1|PACid:19659674 atha|AT3G57760.2|PACid:19659675 atha|AT3G57760.3|PACid:19659676 atha|AT3G57710.1|PACid:19665167 atha|AT3G57700.1|PACid:19665158 atha|AT3G57730.1|PACid:19664457 at…
WILD0000363: atha|AT2G27110.1|PACid:19641923 atha|AT2G27110.2|PACid:19641924 atha|AT2G27110.3|PACid:19641925 atha|AT4G38180.1|PACid:19648577 atha|AT4G38170.1|PACid:19645748 DES|comp90794_c0_seq1 DES|comp92294_c0_seq1 DES|comp94893_c0_seq5 DES|comp94941_c0_seq1 DUL|comp22382_c0_seq3 DUL|comp26313_c0_seq1 NIG|comp49201_c0_seq1 NIG|comp54407_c0_seq2 SAR|comp38452_c0_seq1 SAR|comp38797_c0_seq7 SAR|co…
WILD0000364: atha|AT2G29890.1|PACid:19638491 atha|AT2G29890.2|PACid:19638490 atha|AT2G29890.3|PACid:19638489 atha|AT2G41740.1|PACid:19640011 atha|AT3G57410.1|PACid:19663864 atha|AT4G30160.1|PACid:19647242 atha|AT4G30160.2|PACid:19647241 atha|AT5G57320.1|PACid:19670393 DES|comp94429_c0_seq1 DES|comp94625_c1_seq1 DUL|comp22438_c0_seq1 DUL|comp22649_c0_seq2 NIG|comp53325_c0_seq2 NIG|comp53643_c0_seq…
WILD0000365: atha|AT3G05030.1|PACid:19661842 atha|AT3G05030.2|PACid:19661843 atha|AT3G06370.1|PACid:19659220 atha|AT5G27150.1|PACid:19669945 atha|AT5G55470.1|PACid:19668629 DES|comp92962_c2_seq2 DES|comp94055_c0_seq9 DUL|comp18388_c0_seq2 DUL|comp20951_c1_seq2 NIG|comp49571_c0_seq1 NIG|comp53384_c0_seq4 osat|LOC_Os05g05590.1|PACid:24149511 osat|LOC_Os07g47100.1|PACid:24113639 osat|LOC_Os07g47100.…
WILD0000366: atha|AT4G00350.1|PACid:19648634 atha|AT4G25640.1|PACid:19644503 atha|AT4G25640.2|PACid:19644502 osat|LOC_Os08g44870.1|PACid:24100984 osat|LOC_Os08g44870.2|PACid:24100985 osat|LOC_Os08g44870.3|PACid:24100986 pgsc|PGSC0003DMP400017998 pgsc|PGSC0003DMP400017999 pgsc|PGSC0003DMP400052144 SAR|comp29324_c0_seq1 SAR|comp40841_c1_seq4 slyc|Solyc01g094830.2.1|PACid:27300601 slyc|Solyc06g03613…
WILD0000367: atha|AT4G32920.1|PACid:19645178 atha|AT4G32920.2|PACid:19645179 atha|AT4G32920.3|PACid:19645180 atha|AT5G11700.1|PACid:19669471 atha|AT5G11700.2|PACid:19669470 atha|AT5G47020.1|PACid:19666815 DES|comp91117_c0_seq3 DES|comp94850_c0_seq1 DUL|comp12693_c0_seq1 DUL|comp19421_c0_seq2 DUL|comp16559_c0_seq1 osat|LOC_Os01g09246.1|PACid:24116652 osat|LOC_Os04g10380.1|PACid:24102709 osat|LOC_O…
WILD0000368: atha|AT5G07940.1|PACid:19670036 atha|AT5G07940.2|PACid:19670037 atha|AT5G07940.3|PACid:19670038 atha|AT5G07970.1|PACid:19668118 atha|AT5G07980.1|PACid:19670895 DES|comp95231_c1_seq1 DES|comp95333_c1_seq5 DUL|comp23368_c0_seq5 DUL|comp7881_c0_seq1 osat|LOC_Os03g11460.1|PACid:24124164 osat|LOC_Os10g16640.1|PACid:24095434 osat|LOC_Os10g16640.2|PACid:24095435 PHY|comp18042_c0_seq3 PHY|co…
WILD0000369: DES|comp93376_c0_seq1 DES|comp94337_c0_seq4 pgsc|PGSC0003DMP400006474 pgsc|PGSC0003DMP400021253 PHY|comp17461_c0_seq3 PHY|comp6439_c0_seq1 SAR|comp39880_c0_seq2 SAR|comp41112_c0_seq1 slyc|Solyc02g062360.2.1|PACid:27288435 slyc|Solyc02g084510.2.1|PACid:27286713 atha|AT2G16485.1|PACid:19643129 DUL|comp18432_c0_seq2 NIG|comp54649_c0_seq5 osat|LOC_Os09g36090.1|PACid:24138041 slyc|Solyc11…
WILD0000370: slyc|Solyc00g027130.1.1|PACid:27282813 slyc|Solyc01g010100.1.1|PACid:27303283 slyc|Solyc01g056490.1.1|PACid:27302448 slyc|Solyc01g094740.1.1|PACid:27301218 slyc|Solyc03g034210.1.1|PACid:27289284 slyc|Solyc05g015130.1.1|PACid:27297704 slyc|Solyc08g016600.1.1|PACid:27305980 slyc|Solyc08g074530.1.1|PACid:27305983 slyc|Solyc09g020160.1.1|PACid:27310367 slyc|Solyc10g076970.1.1|PACid:27280…
WILD0000371: atha|AT1G05550.3|PACid:19654280 atha|AT1G30160.1|PACid:19652966 atha|AT1G30160.2|PACid:19652965 atha|AT1G30170.1|PACid:19656238 atha|AT1G68960.1|PACid:19651431 atha|AT1G68960.2|PACid:19651432 atha|AT2G45930.1|PACid:19641445 atha|AT2G45940.1|PACid:19641223 atha|AT4G13680.1|PACid:19648408 atha|AT4G14260.1|PACid:19647086 atha|AT4G16080.1|PACid:19647749 atha|AT4G16090.1|PACid:19646307 at…
WILD0000372: atha|AT1G07570.1|PACid:19652347 atha|AT1G07570.2|PACid:19652348 atha|AT1G07570.3|PACid:19652346 atha|AT2G28930.1|PACid:19641971 atha|AT2G28930.2|PACid:19641973 atha|AT2G28930.3|PACid:19641972 atha|AT5G02290.1|PACid:19667862 atha|AT5G02290.2|PACid:19667863 DES|comp91440_c0_seq5 DES|comp91923_c0_seq1 osat|LOC_Os01g74200.1|PACid:24120186 osat|LOC_Os03g16740.1|PACid:24123757 osat|LOC_Os0…
WILD0000373: atha|AT1G07670.1|PACid:19655178 atha|AT1G07810.1|PACid:19653532 atha|AT1G10130.1|PACid:19653895 atha|AT4G00900.1|PACid:19645549 DES|comp87942_c0_seq7 DES|comp93889_c0_seq1 DES|comp92997_c0_seq2 DES|comp94659_c0_seq1 DUL|comp26085_c0_seq1 DUL|comp8337_c0_seq1 NIG|comp41378_c0_seq1 NIG|comp54325_c0_seq1 NIG|comp48809_c0_seq1 osat|LOC_Os03g17310.1|PACid:24122349 osat|LOC_Os03g52090.1|PA…
WILD0000374: atha|AT1G08260.1|PACid:19651556 atha|AT2G27120.1|PACid:19639075 DES|comp63147_c0_seq1 DES|comp94257_c0_seq2 DUL|comp9365_c0_seq1 NIG|comp39527_c0_seq1 NIG|comp48750_c0_seq2 osat|LOC_Os02g30800.1|PACid:24130864 PHY|comp8587_c0_seq1 SAR|comp23320_c0_seq1 SAR|comp37759_c0_seq1 SAR|comp43771_c0_seq1 slyc|Solyc11g067110.1.1|PACid:27295936 slyc|Solyc11g067130.1.1|PACid:27297180 slyc|Solyc1…
WILD0000375: atha|AT1G09440.1|PACid:19649790 atha|AT1G56720.1|PACid:19649995 atha|AT1G56720.2|PACid:19649996 atha|AT1G56720.3|PACid:19649997 atha|AT2G42960.1|PACid:19640143 atha|AT3G17420.1|PACid:19658479 atha|AT3G59110.1|PACid:19658860 atha|AT5G18500.1|PACid:19670437 atha|AT5G18500.2|PACid:19670438 DES|comp86594_c0_seq2 DES|comp91514_c0_seq7 DUL|comp11931_c0_seq1 DUL|comp18261_c0_seq2 DUL|comp23…
WILD0000376: atha|AT1G24400.1|PACid:19657172 atha|AT1G48640.1|PACid:19654447 atha|AT1G61270.1|PACid:19650068 atha|AT1G67640.1|PACid:19651469 atha|AT3G01760.1|PACid:19663499 atha|AT5G40780.1|PACid:19667083 atha|AT5G40780.2|PACid:19667084 atha|AT1G25530.1|PACid:19652185 osat|LOC_Os04g38860.1|PACid:24105111 osat|LOC_Os04g38860.2|PACid:24105112 osat|LOC_Os05g14820.1|PACid:24152874 osat|LOC_Os08g03350…
WILD0000377: atha|AT1G45160.1|PACid:19654127 atha|AT1G45160.2|PACid:19654126 atha|AT1G48490.1|PACid:19649608 atha|AT1G48490.2|PACid:19649609 atha|AT1G48490.3|PACid:19649610 atha|AT3G17850.1|PACid:19664336 atha|AT5G62310.1|PACid:19668881 DUL|comp21670_c0_seq2 DUL|comp23549_c0_seq7 osat|LOC_Os03g50390.1|PACid:24122907 osat|LOC_Os03g50390.2|PACid:24122908 osat|LOC_Os12g42660.1|PACid:24148318 PHY|com…
WILD0000378: atha|AT1G51380.1|PACid:19652755 atha|AT3G19760.1|PACid:19658744 atha|AT1G54270.1|PACid:19651326 atha|AT1G54270.2|PACid:19651327 atha|AT1G72730.1|PACid:19649247 atha|AT3G13920.1|PACid:19659788 atha|AT3G13920.2|PACid:19659787 atha|AT3G13920.3|PACid:19659790 atha|AT3G13920.4|PACid:19659789 DES|comp63349_c0_seq1 DES|comp84340_c0_seq3 DUL|comp23806_c0_seq5 DUL|comp25789_c0_seq1 NIG|comp51…
WILD0000379: atha|AT1G55200.1|PACid:19653531 atha|AT3G13690.1|PACid:19662134 atha|AT5G56790.1|PACid:19670659 DUL|comp13181_c0_seq3 DUL|comp13800_c0_seq1 osat|LOC_Os01g41870.1|PACid:24114361 osat|LOC_Os01g41870.2|PACid:24114362 osat|LOC_Os05g51190.2|PACid:24154386 osat|LOC_Os05g51190.3|PACid:24154387 osat|LOC_Os05g51190.4|PACid:24154388 osat|LOC_Os05g51190.5|PACid:24154389 pgsc|PGSC0003DMP40000462…
WILD0000380: atha|AT2G15050.1|PACid:19643514 atha|AT2G15050.2|PACid:19643516 atha|AT2G15050.3|PACid:19643515 atha|AT2G38530.1|PACid:19639169 atha|AT2G38540.1|PACid:19643272 atha|AT3G51600.1|PACid:19661395 osat|LOC_Os11g02369.1|PACid:24159589 osat|LOC_Os11g02389.1|PACid:24155533 osat|LOC_Os11g24070.1|PACid:24155311 osat|LOC_Os12g02310.1|PACid:24147171 osat|LOC_Os12g02310.2|PACid:24147172 osat|LOC_…
WILD0000381: atha|AT2G20340.1|PACid:19640267 atha|AT4G28680.1|PACid:19649016 atha|AT4G28680.2|PACid:19649014 atha|AT4G28680.3|PACid:19649015 atha|AT4G28680.4|PACid:19649017 osat|LOC_Os01g56380.1|PACid:24115287 osat|LOC_Os05g43510.1|PACid:24152610 osat|LOC_Os10g23900.1|PACid:24096952 osat|LOC_Os08g04540.1|PACid:24097680 osat|LOC_Os08g04560.1|PACid:24097724 pgsc|PGSC0003DMP400009612 pgsc|PGSC0003DM…
WILD0000382: atha|AT2G24210.1|PACid:19639600 atha|AT3G25810.1|PACid:19660715 atha|AT3G25820.1|PACid:19660974 atha|AT3G25830.1|PACid:19664237 atha|AT4G16730.1|PACid:19646438 atha|AT4G16740.1|PACid:19647570 atha|AT3G25820.2|PACid:19660975 atha|AT4G16740.2|PACid:19647571 slyc|Solyc01g105870.2.1|PACid:27300843 slyc|Solyc01g105880.2.1|PACid:27301396 slyc|Solyc01g105890.2.1|PACid:27301600 slyc|Solyc01g…
WILD0000383: atha|AT2G31620.1|PACid:19639857 atha|AT3G21900.1|PACid:19662797 atha|AT3G21910.1|PACid:19660098 atha|AT3G21920.1|PACid:19660702 atha|AT3G21930.1|PACid:19661695 atha|AT3G21940.1|PACid:19659821 atha|AT3G21945.1|PACid:19661978 atha|AT3G21960.1|PACid:19658969 atha|AT3G21960.2|PACid:19658968 atha|AT3G21970.1|PACid:19662128 atha|AT3G21980.1|PACid:19659432 atha|AT3G21990.1|PACid:19658350 at…
WILD0000384: atha|AT3G04290.1|PACid:19659451 atha|AT5G33370.1|PACid:19672165 atha|AT5G33370.2|PACid:19672166 DES|comp72556_c0_seq2 DES|comp77626_c1_seq1 DES|comp83716_c0_seq1 NIG|comp48759_c0_seq1 NIG|comp50982_c0_seq1 osat|LOC_Os02g40440.1|PACid:24130111 osat|LOC_Os04g42860.1|PACid:24102802 pgsc|PGSC0003DMP400001891 pgsc|PGSC0003DMP400034826 pgsc|PGSC0003DMP400049991 pgsc|PGSC0003DMP400049994 pg…
WILD0000385: atha|AT3G11670.1|PACid:19663812 atha|AT3G11670.2|PACid:19663813 atha|AT4G00550.1|PACid:19646343 DUL|comp24334_c0_seq1 DUL|comp27527_c0_seq1 NIG|comp48091_c0_seq1 NIG|comp53773_c0_seq2 osat|LOC_Os02g33580.1|PACid:24131792 osat|LOC_Os03g11560.1|PACid:24126278 osat|LOC_Os03g16140.1|PACid:24126134 osat|LOC_Os03g16140.2|PACid:24126135 osat|LOC_Os03g16140.3|PACid:24126136 osat|LOC_Os04g340…
WILD0000386: atha|AT3G29320.1|PACid:19664862 atha|AT3G46970.1|PACid:19661669 DES|comp77895_c0_seq1 DES|comp84431_c1_seq1 DES|comp88205_c0_seq1 DES|comp93638_c0_seq1 DUL|comp14741_c0_seq1 DUL|comp8257_c0_seq1 NIG|comp51629_c0_seq1 NIG|comp51649_c0_seq2 NIG|comp54406_c0_seq1 NIG|comp54582_c1_seq2 osat|LOC_Os01g63270.1|PACid:24116135 osat|LOC_Os01g63270.2|PACid:24116136 osat|LOC_Os03g55090.1|PACid:2…
WILD0000387: atha|AT3G51770.1|PACid:19664019 atha|AT3G51770.2|PACid:19664018 atha|AT4G02680.1|PACid:19648790 atha|AT5G58550.1|PACid:19666211 atha|AT5G58550.2|PACid:19666212 DES|comp86877_c2_seq5 DES|comp89088_c0_seq1 DES|comp93699_c1_seq1 DUL|comp13423_c0_seq2 DUL|comp25613_c0_seq1 NIG|comp46675_c0_seq1 NIG|comp53933_c0_seq1 NIG|comp54285_c0_seq3 osat|LOC_Os03g18360.1|PACid:24124307 osat|LOC_Os07…
WILD0000388: atha|AT3G57240.1|PACid:19660395 osat|LOC_Os01g51570.1|PACid:24118938 osat|LOC_Os01g71340.1|PACid:24116498 osat|LOC_Os01g71350.1|PACid:24114803 osat|LOC_Os01g71380.1|PACid:24120253 osat|LOC_Os01g71400.1|PACid:24120774 osat|LOC_Os01g71410.1|PACid:24120040 osat|LOC_Os01g71670.1|PACid:24118072 osat|LOC_Os01g71680.1|PACid:24121340 osat|LOC_Os01g71810.1|PACid:24118183 osat|LOC_Os01g71820.1…
WILD0000389: atha|AT5G02010.1|PACid:19670165 atha|AT5G05940.1|PACid:19671729 NIG|comp50564_c0_seq1 NIG|comp53170_c0_seq2 osat|LOC_Os01g62990.1|PACid:24118827 osat|LOC_Os05g38000.1|PACid:24153252 osat|LOC_Os09g37270.1|PACid:24137815 osat|LOC_Os09g37270.2|PACid:24137816 pgsc|PGSC0003DMP400003880 pgsc|PGSC0003DMP400033250 pgsc|PGSC0003DMP400045672 pgsc|PGSC0003DMP400017589 pgsc|PGSC0003DMP400032496 …
WILD0000390: atha|AT5G24740.1|PACid:19669096 atha|AT5G24740.2|PACid:19669097 stub|Sotub11g015740.1.1 stub|Sotub11g015760.1.1 DES|comp94935_c0_seq10 DUL|comp13880_c0_seq1 NIG|comp46342_c0_seq4 osat|LOC_Os08g02350.1|PACid:24101701 PHY|comp16923_c1_seq5 SAR|comp40349_c0_seq1 slyc|Solyc11g045160.1.1|PACid:27296865 slyc|Solyc11g045170.1.1|PACid:27296165 stub|Sotub11g015730.1.1 SWT|comp67753_c0_seq2 DE…
WILD0000391: osat|ChrSy.fgenesh.mRNA.12|PACid:24144817 osat|ChrSy.fgenesh.mRNA.22|PACid:24144795 osat|ChrSy.fgenesh.mRNA.55|PACid:24144768 osat|ChrSy.fgenesh.mRNA.62|PACid:24144807 osat|ChrSy.fgenesh.mRNA.64|PACid:24144815 osat|ChrSy.fgenesh.mRNA.72|PACid:24144750 osat|ChrUn.fgenesh.mRNA.11|PACid:24093260 osat|ChrUn.fgenesh.mRNA.5|PACid:24093339 osat|ChrUn.fgenesh.mRNA.88|PACid:24093290 osat|ChrS…
WILD0000392: osat|LOC_Os03g61310.1|PACid:24127912 osat|LOC_Os08g13420.1|PACid:24100143 osat|LOC_Os08g13870.1|PACid:24097967 pgsc|PGSC0003DMP400007093 pgsc|PGSC0003DMP400007096 pgsc|PGSC0003DMP400007130 pgsc|PGSC0003DMP400032146 pgsc|PGSC0003DMP400032151 slyc|Solyc03g078360.1.1|PACid:27291581 slyc|Solyc03g078370.1.1|PACid:27290203 slyc|Solyc11g005630.1.1|PACid:27295128 stub|Sotub03g020380.1.1 stub…
WILD0000393: slyc|Solyc00g125580.1.1|PACid:27282838 slyc|Solyc01g016480.1.1|PACid:27300387 slyc|Solyc01g057880.1.1|PACid:27300094 slyc|Solyc01g059760.1.1|PACid:27302390 slyc|Solyc03g083850.1.1|PACid:27291288 slyc|Solyc04g051520.1.1|PACid:27279419 slyc|Solyc07g037940.1.1|PACid:27293683 slyc|Solyc12g044970.1.1|PACid:27306667 slyc|Solyc00g175240.1.1|PACid:27282078 slyc|Solyc02g032530.2.1|PACid:27288…
WILD0000394: slyc|Solyc00g196460.1.1|PACid:27282156 slyc|Solyc01g068090.1.1|PACid:27301473 slyc|Solyc01g097560.1.1|PACid:27301868 slyc|Solyc01g111390.1.1|PACid:27301888 slyc|Solyc02g032110.1.1|PACid:27286356 slyc|Solyc03g079990.1.1|PACid:27289825 slyc|Solyc03g093420.1.1|PACid:27290560 slyc|Solyc03g116080.1.1|PACid:27290362 slyc|Solyc03g118730.1.1|PACid:27290715 slyc|Solyc04g015550.1.1|PACid:27278…
WILD0000395: atha|AT1G01650.1|PACid:19652440 atha|AT1G01650.2|PACid:19652441 atha|AT1G63690.1|PACid:19650937 atha|AT1G63690.2|PACid:19650938 atha|AT1G05820.1|PACid:19655938 atha|AT1G05820.2|PACid:19655939 atha|AT2G43070.1|PACid:19639938 DES|comp86915_c0_seq2 DES|comp89269_c0_seq1 DUL|comp22303_c0_seq2 DUL|comp26787_c0_seq1 osat|LOC_Os02g57710.1|PACid:24134963 osat|LOC_Os06g51430.1|PACid:24140593 …
WILD0000396: atha|AT1G04820.1|PACid:19650410 atha|AT1G50010.1|PACid:19652625 atha|AT1G64740.1|PACid:19649340 atha|AT4G14960.1|PACid:19643840 atha|AT4G14960.2|PACid:19643839 atha|AT5G19770.1|PACid:19666045 atha|AT5G19780.1|PACid:19666038 DUL|comp21928_c0_seq1 DUL|comp24844_c0_seq1 DUL|comp30470_c0_seq1 NIG|comp46624_c0_seq1 NIG|comp52027_c0_seq6 osat|LOC_Os03g11970.1|PACid:24124840 osat|LOC_Os03g5…
WILD0000397: atha|AT1G10430.1|PACid:19649594 atha|AT1G59830.1|PACid:19657909 atha|AT1G59830.2|PACid:19657910 atha|AT1G69960.1|PACid:19650094 atha|AT2G42500.1|PACid:19639587 atha|AT3G58500.1|PACid:19664685 atha|AT2G42500.2|PACid:19639588 osat|LOC_Os02g12580.1|PACid:24132713 osat|LOC_Os03g07150.1|PACid:24125184 osat|LOC_Os03g59060.1|PACid:24125635 osat|LOC_Os03g59060.2|PACid:24125636 osat|LOC_Os06g…
WILD0000398: atha|AT1G14330.1|PACid:19653794 atha|AT2G02870.1|PACid:19640379 atha|AT2G02870.2|PACid:19640380 atha|AT2G02870.3|PACid:19640381 atha|AT1G74510.1|PACid:19649878 atha|AT1G74510.2|PACid:19649879 DES|comp88997_c0_seq1 DES|comp92426_c0_seq1 DUL|comp20196_c0_seq1 DUL|comp30257_c0_seq1 DUL|comp7898_c0_seq1 NIG|comp52307_c0_seq1 NIG|comp52351_c0_seq1 NIG|comp54877_c0_seq10 osat|LOC_Os02g5135…
WILD0000399: atha|AT1G17030.1|PACid:19656399 atha|AT2G47010.1|PACid:19641667 atha|AT2G47010.2|PACid:19641668 DUL|comp15378_c0_seq1 DUL|comp15852_c0_seq1 osat|LOC_Os05g19000.1|PACid:24153551 osat|LOC_Os05g19030.1|PACid:24149478 osat|LOC_Os05g19030.2|PACid:24149479 pgsc|PGSC0003DMP400009223 pgsc|PGSC0003DMP400021332 pgsc|PGSC0003DMP400049437 SAR|comp26516_c0_seq2 SAR|comp34095_c0_seq1 slyc|Solyc01g…
WILD0000400: atha|AT1G22070.1|PACid:19649514 atha|AT1G77920.1|PACid:19657799 atha|AT5G10030.1|PACid:19666126 atha|AT5G10030.2|PACid:19666127 atha|AT5G65210.1|PACid:19667915 atha|AT5G65210.2|PACid:19667916 atha|AT5G65210.3|PACid:19667917 atha|AT5G65210.4|PACid:19667918 atha|AT5G65210.5|PACid:19667919 atha|AT5G65210.6|PACid:19667920 osat|LOC_Os04g54474.1|PACid:24102872 osat|LOC_Os04g54474.2|PACid:2…
WILD0000401: atha|AT1G30330.1|PACid:19650834 atha|AT1G30330.2|PACid:19650833 atha|AT5G37020.1|PACid:19669682 atha|AT5G37020.2|PACid:19669683 osat|LOC_Os02g06910.1|PACid:24130286 osat|LOC_Os04g57610.1|PACid:24105641 osat|LOC_Os04g57610.3|PACid:24105642 osat|LOC_Os06g46410.1|PACid:24144515 osat|LOC_Os06g46410.2|PACid:24144516 osat|LOC_Os12g41950.1|PACid:24146537 pgsc|PGSC0003DMP400027884 pgsc|PGSC0…
WILD0000402: atha|AT1G30560.1|PACid:19652519 atha|AT3G47420.1|PACid:19662779 atha|AT4G17550.1|PACid:19644489 atha|AT4G25220.1|PACid:19646825 atha|AT2G13100.1|PACid:19638715 osat|LOC_Os04g46880.1|PACid:24102670 osat|LOC_Os04g46880.2|PACid:24102671 osat|LOC_Os08g06010.1|PACid:24100346 pgsc|PGSC0003DMP400026095 pgsc|PGSC0003DMP400037429 pgsc|PGSC0003DMP400041785 pgsc|PGSC0003DMP400041783 slyc|Solyc0…
WILD0000403: atha|AT1G51680.1|PACid:19655468 atha|AT1G51680.2|PACid:19655470 atha|AT1G51680.3|PACid:19655469 atha|AT1G65060.1|PACid:19650716 atha|AT1G65060.2|PACid:19650717 atha|AT3G21230.1|PACid:19663087 atha|AT3G21240.1|PACid:19661595 DUL|comp27118_c0_seq1 DUL|comp6879_c0_seq1 DUL|comp7402_c0_seq1 osat|LOC_Os02g08100.1|PACid:24129116 osat|LOC_Os02g46970.1|PACid:24129348 osat|LOC_Os06g44620.1|PA…
WILD0000404: atha|AT1G53310.1|PACid:19656989 atha|AT1G53310.2|PACid:19656990 atha|AT1G53310.3|PACid:19656991 atha|AT2G42600.1|PACid:19640009 atha|AT2G42600.2|PACid:19640010 atha|AT3G14940.1|PACid:19664860 DES|comp93561_c0_seq2 DES|comp93781_c1_seq1 NIG|comp52835_c0_seq2 NIG|comp54618_c0_seq2 osat|LOC_Os01g11054.1|PACid:24114790 osat|LOC_Os01g11054.2|PACid:24114791 osat|LOC_Os01g11054.3|PACid:2411…
WILD0000405: atha|AT1G55610.1|PACid:19655670 atha|AT1G55610.2|PACid:19655671 atha|AT2G01950.1|PACid:19638826 atha|AT3G13380.1|PACid:19658627 atha|AT4G39400.1|PACid:19645618 osat|LOC_Os01g52050.1|PACid:24118157 osat|LOC_Os08g25380.1|PACid:24100016 osat|LOC_Os09g12240.1|PACid:24136164 osat|LOC_Os10g02500.1|PACid:24097317 pgsc|PGSC0003DMP400025168 pgsc|PGSC0003DMP400051275 pgsc|PGSC0003DMP400031798 …
WILD0000406: atha|AT1G64900.1|PACid:19657468 atha|AT1G64930.1|PACid:19650363 atha|AT1G64940.1|PACid:19654323 atha|AT1G64950.1|PACid:19653057 atha|AT2G12190.1|PACid:19641949 atha|AT5G61320.1|PACid:19667955 atha|AT3G03470.1|PACid:19664780 osat|LOC_Os06g22340.1|PACid:24142218 osat|LOC_Os08g05610.1|PACid:24098413 osat|LOC_Os08g05620.1|PACid:24102155 pgsc|PGSC0003DMP400001075 pgsc|PGSC0003DMP400001129…
WILD0000407: atha|AT1G68990.1|PACid:19651186 atha|AT1G68990.2|PACid:19651185 atha|AT2G24120.1|PACid:19640507 atha|AT2G24120.2|PACid:19640508 atha|AT5G15700.1|PACid:19672821 atha|AT5G15700.2|PACid:19672820 DES|comp90686_c0_seq3 DES|comp95122_c0_seq1 DES|comp93625_c0_seq6 DUL|comp23278_c0_seq5 DUL|comp27878_c0_seq1 NIG|comp49828_c0_seq2 NIG|comp52219_c1_seq3 osat|LOC_Os06g44230.1|PACid:24140428 osa…
WILD0000408: atha|AT1G77690.1|PACid:19652539 atha|AT2G21050.1|PACid:19638857 atha|AT2G38120.1|PACid:19639314 atha|AT5G01240.1|PACid:19666301 atha|AT5G01240.2|PACid:19666302 DUL|comp16921_c0_seq1 DUL|comp18066_c0_seq1 DUL|comp29699_c0_seq1 osat|LOC_Os01g63770.1|PACid:24114714 osat|LOC_Os01g63770.2|PACid:24114715 osat|LOC_Os03g14080.1|PACid:24123694 osat|LOC_Os05g37470.1|PACid:24152018 osat|LOC_Os0…
WILD0000409: atha|AT2G04750.1|PACid:19641882 atha|AT4G26700.1|PACid:19648149 atha|AT4G26700.2|PACid:19648150 atha|AT4G26700.3|PACid:19648151 atha|AT5G35700.1|PACid:19668286 atha|AT5G48460.1|PACid:19666882 atha|AT5G55400.1|PACid:19670542 DES|comp85423_c0_seq1 DES|comp87874_c0_seq1 DUL|comp21381_c0_seq1 DUL|comp22781_c0_seq1 NIG|comp46368_c0_seq1 NIG|comp53238_c0_seq2 osat|LOC_Os01g33080.1|PACid:24…
WILD0000410: atha|AT2G20440.1|PACid:19641437 atha|AT2G20440.2|PACid:19641438 atha|AT4G28550.1|PACid:19644360 atha|AT4G27100.1|PACid:19645598 atha|AT4G27100.2|PACid:19645599 atha|AT5G54780.1|PACid:19667896 osat|LOC_Os07g34130.1|PACid:24112215 osat|LOC_Os11g37690.1|PACid:24156713 pgsc|PGSC0003DMP400001962 pgsc|PGSC0003DMP400025354 pgsc|PGSC0003DMP400044401 PHY|comp15311_c0_seq3 PHY|comp16197_c0_seq…
WILD0000411: atha|AT2G22680.1|PACid:19638313 atha|AT4G37890.1|PACid:19646896 atha|AT4G37890.2|PACid:19646897 pgsc|PGSC0003DMP400011338 pgsc|PGSC0003DMP400053319 slyc|Solyc02g091710.2.1|PACid:27288261 slyc|Solyc04g076860.2.1|PACid:27278298 stub|Sotub02g030220.1.1 stub|Sotub04g028740.1.1 SAR|comp45578_c0_seq1 PHY|comp28297_c0_seq1 atha|AT5G49665.1|PACid:19672392 DES|comp81883_c0_seq1 NIG|comp53382_…
WILD0000412: atha|AT2G32770.1|PACid:19639837 atha|AT2G32770.2|PACid:19639838 atha|AT2G32770.3|PACid:19639836 atha|AT3G07130.1|PACid:19662746 atha|AT4G13700.1|PACid:19648133 osat|LOC_Os03g63074.1|PACid:24122912 osat|LOC_Os03g63074.2|PACid:24122913 osat|LOC_Os03g63074.3|PACid:24122914 osat|LOC_Os08g17784.1|PACid:24098457 osat|LOC_Os08g17784.2|PACid:24098458 pgsc|PGSC0003DMP400028981 pgsc|PGSC0003DM…
WILD0000413: atha|AT2G37570.1|PACid:19639934 atha|AT2G37570.2|PACid:19639935 atha|AT3G12570.1|PACid:19660963 atha|AT3G12570.2|PACid:19660964 atha|AT3G12570.3|PACid:19660965 atha|AT3G12570.4|PACid:19660966 atha|AT5G02480.1|PACid:19670458 DES|comp90875_c0_seq3 DES|comp92880_c0_seq1 NIG|comp46121_c0_seq1 NIG|comp53287_c0_seq1 osat|LOC_Os01g05790.1|PACid:24118940 osat|LOC_Os01g62300.1|PACid:24117729 …
WILD0000414: atha|AT3G44110.1|PACid:19658384 atha|AT3G44110.2|PACid:19658385 atha|AT5G22060.1|PACid:19671511 DUL|comp23768_c0_seq1 DUL|comp25380_c0_seq1 osat|LOC_Os02g43930.1|PACid:24131056 osat|LOC_Os02g43930.2|PACid:24131057 osat|LOC_Os02g43930.3|PACid:24131058 osat|LOC_Os03g44620.2|PACid:24121705 osat|LOC_Os03g57340.1|PACid:24123550 osat|LOC_Os04g46390.1|PACid:24107001 osat|LOC_Os04g46390.2|PA…
WILD0000415: atha|AT3G53570.1|PACid:19664260 atha|AT3G53570.2|PACid:19664261 atha|AT3G53570.3|PACid:19664263 atha|AT3G53570.4|PACid:19664262 atha|AT4G24740.1|PACid:19645315 atha|AT4G24740.2|PACid:19645316 atha|AT4G32660.1|PACid:19643947 atha|AT4G32660.3|PACid:19643948 atha|AT4G32660.2|PACid:19643949 osat|LOC_Os01g40840.1|PACid:24115241 osat|LOC_Os01g40840.2|PACid:24115242 osat|LOC_Os01g62080.1|PA…
WILD0000416: osat|LOC_Os01g02250.1|PACid:24113879 osat|LOC_Os01g02280.1|PACid:24119815 osat|LOC_Os02g02640.1|PACid:24131339 osat|LOC_Os02g02670.1|PACid:24135280 osat|LOC_Os02g16060.1|PACid:24129819 osat|LOC_Os02g16270.1|PACid:24132891 osat|LOC_Os02g16270.2|PACid:24132892 osat|LOC_Os02g16330.1|PACid:24132256 osat|LOC_Os04g22090.1|PACid:24107388 osat|LOC_Os04g53030.1|PACid:24106565 osat|LOC_Os04g53…
WILD0000417: atha|AT1G09200.1|PACid:19657221 DES|comp87788_c1_seq2 DUL|comp23384_c0_seq2 NIG|comp35133_c0_seq1 osat|LOC_Os01g64640.1|PACid:24115828 osat|LOC_Os05g36280.1|PACid:24150931 osat|LOC_Os06g06460.1|PACid:24142747 osat|LOC_Os06g06510.1|PACid:24142908 osat|LOC_Os11g05730.1|PACid:24155940 pgsc|PGSC0003DMP400011206 pgsc|PGSC0003DMP400011232 pgsc|PGSC0003DMP400039599 pgsc|PGSC0003DMP400043844…
WILD0000418: atha|AT1G02840.1|PACid:19651735 atha|AT1G02840.2|PACid:19651737 atha|AT1G02840.3|PACid:19651736 atha|AT4G02430.2|PACid:19647196 atha|AT1G09140.1|PACid:19649456 atha|AT1G09140.2|PACid:19649457 atha|AT4G02430.1|PACid:19647197 osat|LOC_Os03g22380.1|PACid:24123422 osat|LOC_Os03g22380.2|PACid:24123423 osat|LOC_Os03g22380.3|PACid:24123424 osat|LOC_Os05g30140.1|PACid:24152194 osat|LOC_Os05g…
WILD0000419: atha|AT1G04470.1|PACid:19657809 atha|AT2G20010.1|PACid:19641620 atha|AT2G20010.2|PACid:19641619 atha|AT2G25800.1|PACid:19642983 atha|AT2G33420.1|PACid:19640846 DES|comp89444_c0_seq1 DES|comp93871_c0_seq1 osat|LOC_Os03g04560.1|PACid:24122875 osat|LOC_Os09g17760.1|PACid:24137603 osat|LOC_Os10g33240.1|PACid:24095722 osat|LOC_Os08g30070.1|PACid:24100004 pgsc|PGSC0003DMP400003984 pgsc|PGS…
WILD0000420: atha|AT1G05890.1|PACid:19656446 atha|AT1G05890.2|PACid:19656445 atha|AT1G65430.1|PACid:19653060 atha|AT2G31510.1|PACid:19639854 atha|AT2G31760.1|PACid:19640950 atha|AT2G31770.1|PACid:19641071 atha|AT2G31780.1|PACid:19638126 DES|comp88888_c0_seq1 DES|comp93261_c0_seq2 DES|comp89420_c0_seq3 osat|LOC_Os04g41470.1|PACid:24106064 osat|LOC_Os04g41470.2|PACid:24106065 osat|LOC_Os08g42740.2|…
WILD0000421: atha|AT1G12570.1|PACid:19653537 atha|AT1G72970.1|PACid:19655560 atha|AT1G72970.2|PACid:19655561 atha|AT3G56060.1|PACid:19661047 atha|AT5G51930.1|PACid:19671055 atha|AT5G51950.1|PACid:19671197 atha|AT5G51950.2|PACid:19671198 DES|comp87066_c0_seq5 DES|comp94226_c0_seq3 DUL|comp15976_c0_seq2 DUL|comp20431_c0_seq2 DUL|comp24687_c0_seq1 NIG|comp51263_c0_seq1 NIG|comp52592_c0_seq1 osat|LOC…
WILD0000422: atha|AT1G27540.1|PACid:19656652 atha|AT1G27540.2|PACid:19656653 atha|AT1G27550.1|PACid:19652801 atha|AT1G27580.1|PACid:19658101 atha|AT1G67160.1|PACid:19654285 atha|AT1G69090.1|PACid:19654401 atha|AT2G03560.1|PACid:19640704 atha|AT2G04810.1|PACid:19639226 atha|AT2G04840.1|PACid:19639332 atha|AT2G05970.1|PACid:19638369 atha|AT2G14290.1|PACid:19643047 atha|AT2G14500.1|PACid:19638765 at…
WILD0000423: atha|AT1G30820.1|PACid:19657109 atha|AT2G34890.1|PACid:19640909 atha|AT3G12670.1|PACid:19662826 atha|AT4G02120.1|PACid:19644971 atha|AT4G20320.1|PACid:19648374 atha|AT4G20320.2|PACid:19648375 DUL|comp12557_c0_seq1 DUL|comp22057_c0_seq4 NIG|comp49048_c0_seq3 NIG|comp51146_c0_seq1 osat|LOC_Os01g43020.1|PACid:24120758 osat|LOC_Os01g46570.1|PACid:24120434 osat|LOC_Os01g46570.2|PACid:2412…
WILD0000424: atha|AT1G32230.1|PACid:19654450 atha|AT1G32230.2|PACid:19654451 atha|AT1G32230.3|PACid:19654452 atha|AT2G35510.1|PACid:19640647 DUL|comp13761_c0_seq1 DUL|comp22626_c0_seq2 osat|LOC_Os03g63770.1|PACid:24122685 osat|LOC_Os03g63770.2|PACid:24122686 osat|LOC_Os03g63770.3|PACid:24122687 osat|LOC_Os03g63770.4|PACid:24122688 osat|LOC_Os03g63770.5|PACid:24122689 osat|LOC_Os03g63770.6|PACid:2…
WILD0000425: atha|AT1G53300.1|PACid:19655740 atha|AT2G42580.1|PACid:19640049 atha|AT3G58620.1|PACid:19663358 osat|LOC_Os01g42960.1|PACid:24115297 osat|LOC_Os05g11990.1|PACid:24153277 osat|LOC_Os05g50990.1|PACid:24150135 osat|LOC_Os05g11990.2|PACid:24153278 pgsc|PGSC0003DMP400021982 pgsc|PGSC0003DMP400036859 pgsc|PGSC0003DMP400036927 pgsc|PGSC0003DMP400036928 pgsc|PGSC0003DMP400036929 pgsc|PGSC000…
WILD0000426: atha|AT1G63010.1|PACid:19656593 atha|AT1G63010.2|PACid:19656596 atha|AT1G63010.3|PACid:19656594 atha|AT1G63010.4|PACid:19656595 atha|AT1G63010.5|PACid:19656592 atha|AT4G11810.1|PACid:19646230 atha|AT4G22990.1|PACid:19647939 atha|AT4G22990.2|PACid:19647938 DUL|comp21788_c0_seq1 DUL|comp23299_c0_seq1 NIG|comp52886_c0_seq2 NIG|comp53995_c0_seq8 osat|LOC_Os02g45520.1|PACid:24130160 osat|…
WILD0000427: atha|AT1G79640.1|PACid:19657058 atha|AT1G79640.2|PACid:19657059 atha|AT4G10730.1|PACid:19648802 atha|AT5G14720.1|PACid:19671481 atha|AT4G24100.1|PACid:19645803 osat|LOC_Os03g02320.1|PACid:24125214 osat|LOC_Os03g02320.2|PACid:24125215 osat|LOC_Os10g37480.1|PACid:24096869 osat|LOC_Os10g37480.2|PACid:24096870 osat|LOC_Os06g29120.1|PACid:24140522 osat|LOC_Os06g29120.2|PACid:24140523 pgsc…
WILD0000428: atha|AT2G18750.1|PACid:19638334 atha|AT2G18750.2|PACid:19638335 atha|AT2G18750.3|PACid:19638336 atha|AT2G24300.2|PACid:19639127 atha|AT4G25800.1|PACid:19647919 atha|AT4G25800.2|PACid:19647920 atha|AT5G57580.1|PACid:19668371 atha|AT2G24300.1|PACid:19639128 atha|AT4G31000.1|PACid:19648574 atha|AT4G31000.2|PACid:19648575 osat|LOC_Os02g08120.1|PACid:24132551 osat|LOC_Os02g08120.2|PACid:2…
WILD0000429: atha|AT2G27060.1|PACid:19642816 atha|AT5G10020.1|PACid:19672904 atha|AT5G10020.2|PACid:19672905 osat|LOC_Os03g20450.1|PACid:24127606 osat|LOC_Os07g05190.1|PACid:24111239 osat|LOC_Os07g43350.1|PACid:24112303 pgsc|PGSC0003DMP400003605 pgsc|PGSC0003DMP400022941 pgsc|PGSC0003DMP400036462 pgsc|PGSC0003DMP400036730 SAR|comp26098_c0_seq1 SAR|comp39275_c0_seq7 slyc|Solyc02g023950.2.1|PACid:2…
WILD0000430: atha|AT2G29140.1|PACid:19641347 atha|AT2G29190.1|PACid:19643449 atha|AT2G29190.2|PACid:19643450 atha|AT2G29200.1|PACid:19643481 atha|AT3G10360.1|PACid:19659509 DUL|comp23564_c0_seq2 DUL|comp6432_c0_seq1 NIG|comp50574_c0_seq1 NIG|comp54073_c0_seq7 osat|LOC_Os01g62650.1|PACid:24115321 osat|LOC_Os01g62650.2|PACid:24115322 osat|LOC_Os01g74030.1|PACid:24117499 osat|LOC_Os02g57390.1|PACid:…
WILD0000431: atha|AT3G11910.1|PACid:19664730 atha|AT3G11910.2|PACid:19664731 atha|AT5G06600.1|PACid:19672835 atha|AT5G06600.2|PACid:19672836 atha|AT5G06600.3|PACid:19672837 DES|comp91253_c0_seq1 DES|comp94041_c1_seq11 DUL|comp22429_c0_seq1 DUL|comp22900_c0_seq3 DUL|comp24923_c0_seq1 NIG|comp34942_c0_seq1 NIG|comp54014_c0_seq3 NIG|comp54021_c0_seq1 NIG|comp44562_c0_seq1 osat|LOC_Os01g56490.1|PACid…
WILD0000432: atha|AT3G47740.1|PACid:19662768 atha|AT3G47750.1|PACid:19660455 atha|AT3G47760.1|PACid:19663115 atha|AT3G47770.1|PACid:19662198 atha|AT3G47780.1|PACid:19662627 atha|AT3G47790.1|PACid:19664268 atha|AT5G61700.1|PACid:19665872 atha|AT5G61740.1|PACid:19666004 osat|LOC_Os02g11960.1|PACid:24134215 osat|LOC_Os06g38950.1|PACid:24141295 osat|LOC_Os08g30770.1|PACid:24100664 osat|LOC_Os08g30780…
WILD0000433: atha|AT5G02800.1|PACid:19667812 atha|AT5G18610.1|PACid:19670126 atha|AT5G18610.2|PACid:19670127 atha|AT5G13160.1|PACid:19672266 NIG|comp50030_c0_seq2 NIG|comp51297_c0_seq3 NIG|comp53857_c0_seq3 osat|LOC_Os01g71000.1|PACid:24121655 osat|LOC_Os02g30900.1|PACid:24135156 osat|LOC_Os04g32310.1|PACid:24103680 osat|LOC_Os05g30870.1|PACid:24153487 osat|LOC_Os05g30870.2|PACid:24153488 osat|LO…
WILD0000434: atha|AT5G55390.1|PACid:19665973 atha|AT5G55390.2|PACid:19665974 slyc|Solyc10g006090.2.1|PACid:27279732 slyc|Solyc10g051140.1.1|PACid:27279423 stub|Sotub10g005510.1.1 stub|Sotub10g014750.1.1 DES|comp94672_c0_seq5 DUL|comp5359_c0_seq1 NIG|comp45629_c1_seq1 osat|LOC_Os08g24946.1|PACid:24099178 PHY|comp16768_c0_seq1 SWT|comp66446_c0_seq1 DES|comp33934_c0_seq1 NIG|comp58253_c0_seq1 PHY|co…
WILD0000435: osat|LOC_Os01g19280.1|PACid:24117347 osat|LOC_Os01g33650.1|PACid:24117724 osat|LOC_Os01g40240.1|PACid:24114745 osat|LOC_Os01g47130.1|PACid:24119818 osat|LOC_Os01g48250.1|PACid:24116424 osat|LOC_Os01g56710.1|PACid:24114149 osat|LOC_Os01g56740.1|PACid:24118602 osat|LOC_Os01g56750.1|PACid:24119849 osat|LOC_Os02g54330.1|PACid:24129259 osat|LOC_Os05g40430.1|PACid:24149474 osat|LOC_Os05g40…
WILD0000436: osat|LOC_Os04g20260.1|PACid:24104875 osat|LOC_Os04g20330.1|PACid:24104746 osat|LOC_Os04g20474.1|PACid:24106921 osat|LOC_Os04g20474.2|PACid:24106922 osat|LOC_Os04g20474.3|PACid:24106923 osat|LOC_Os04g20474.4|PACid:24106924 osat|LOC_Os04g42690.1|PACid:24106926 osat|LOC_Os04g20400.1|PACid:24107302 pgsc|PGSC0003DMP400024065 pgsc|PGSC0003DMP400024068 slyc|Solyc01g006670.2.1|PACid:27299725…
WILD0000437: pgsc|PGSC0003DMP400007954 pgsc|PGSC0003DMP400027530 pgsc|PGSC0003DMP400057223 pgsc|PGSC0003DMP400057973 pgsc|PGSC0003DMP400058045 pgsc|PGSC0003DMP400058970 pgsc|PGSC0003DMP400059015 pgsc|PGSC0003DMP400059247 pgsc|PGSC0003DMP400059315 pgsc|PGSC0003DMP400059996 pgsc|PGSC0003DMP400060566 pgsc|PGSC0003DMP400060580 pgsc|PGSC0003DMP400060636 pgsc|PGSC0003DMP400061078 pgsc|PGSC0003DMP400062…
WILD0000438: pgsc|PGSC0003DMP400060753 pgsc|PGSC0003DMP400061319 pgsc|PGSC0003DMP400060217 pgsc|PGSC0003DMP400062805 pgsc|PGSC0003DMP400063560 pgsc|PGSC0003DMP400064658 pgsc|PGSC0003DMP400064883 pgsc|PGSC0003DMP400065528 pgsc|PGSC0003DMP400067080 pgsc|PGSC0003DMP400069336 pgsc|PGSC0003DMP400068343 pgsc|PGSC0003DMP400050513 pgsc|PGSC0003DMP400061510 pgsc|PGSC0003DMP400058402 pgsc|PGSC0003DMP400059…
WILD0000439: atha|AT1G01950.1|PACid:19649350 atha|AT1G01950.2|PACid:19649351 atha|AT1G01950.3|PACid:19649349 atha|AT1G12430.1|PACid:19650307 atha|AT1G12430.2|PACid:19650306 DES|comp85550_c0_seq1 DES|comp94519_c1_seq2 NIG|comp44115_c0_seq3 NIG|comp53144_c0_seq6 osat|LOC_Os03g05820.1|PACid:24128292 osat|LOC_Os06g04560.1|PACid:24143361 osat|LOC_Os06g04560.2|PACid:24143362 PHY|comp6200_c0_seq1 PHY|co…
WILD0000440: atha|AT1G07230.1|PACid:19657529 atha|AT2G26870.1|PACid:19639624 atha|AT3G03520.1|PACid:19664368 atha|AT3G03530.1|PACid:19661272 atha|AT3G03540.1|PACid:19659458 atha|AT3G48610.1|PACid:19662638 DES|comp71758_c0_seq1 DES|comp93237_c0_seq1 DUL|comp6354_c0_seq1 DUL|comp8586_c0_seq1 osat|LOC_Os01g72520.1|PACid:24120802 osat|LOC_Os03g61130.1|PACid:24122026 osat|LOC_Os03g63580.1|PACid:241277…
WILD0000441: atha|AT1G07790.1|PACid:19650919 atha|AT3G45980.1|PACid:19663195 atha|AT2G28720.1|PACid:19640562 atha|AT3G46030.1|PACid:19663748 atha|AT5G59910.1|PACid:19665437 DUL|comp24341_c0_seq1 NIG|comp44800_c1_seq7 pgsc|PGSC0003DMP400047581 SAR|comp31842_c0_seq1 stub|Sotub11g010770.1.1 DES|comp75651_c0_seq1 osat|LOC_Os08g38300.1|PACid:24097437 pgsc|PGSC0003DMP400050789 PHY|comp16071_c0_seq2 sly…
WILD0000442: atha|AT1G08090.1|PACid:19652010 atha|AT1G08100.1|PACid:19651242 atha|AT1G12940.1|PACid:19652066 atha|AT3G45060.1|PACid:19662531 atha|AT5G60770.1|PACid:19671501 atha|AT5G60780.1|PACid:19672916 osat|LOC_Os01g50820.1|PACid:24116041 osat|LOC_Os02g02170.1|PACid:24132603 osat|LOC_Os02g02190.1|PACid:24128941 pgsc|PGSC0003DMP400002117 pgsc|PGSC0003DMP400021230 pgsc|PGSC0003DMP400021232 pgsc|…
WILD0000443: atha|AT1G09420.1|PACid:19653948 atha|AT1G09420.2|PACid:19653947 atha|AT1G24280.1|PACid:19652719 atha|AT5G13110.1|PACid:19666249 atha|AT5G35790.1|PACid:19667791 DES|comp78141_c0_seq1 DES|comp92341_c0_seq1 DUL|comp21590_c0_seq1 DUL|comp6929_c0_seq1 NIG|comp48726_c0_seq1 NIG|comp53532_c0_seq5 osat|LOC_Os03g20300.1|PACid:24121754 osat|LOC_Os03g20300.2|PACid:24121755 osat|LOC_Os03g20300.3…
WILD0000444: atha|AT1G10450.1|PACid:19657830 atha|AT1G59890.1|PACid:19653163 atha|AT1G59890.2|PACid:19653162 atha|AT1G59890.3|PACid:19653164 atha|AT1G59890.4|PACid:19653165 atha|AT1G70060.1|PACid:19652144 atha|AT1G24190.1|PACid:19653957 atha|AT1G24190.2|PACid:19653958 atha|AT3G01320.1|PACid:19658884 atha|AT3G01320.2|PACid:19658885 atha|AT5G15020.1|PACid:19666059 atha|AT5G15020.2|PACid:19666060 DE…
WILD0000445: atha|AT1G10870.1|PACid:19651096 atha|AT1G60860.1|PACid:19653582 atha|AT5G13300.1|PACid:19671487 atha|AT5G61980.1|PACid:19667590 DES|comp91608_c0_seq2 DES|comp94746_c1_seq19 DUL|comp13206_c0_seq1 DUL|comp20272_c0_seq2 DUL|comp20440_c0_seq1 NIG|comp52156_c1_seq1 NIG|comp52646_c0_seq1 NIG|comp53203_c0_seq3 osat|LOC_Os02g42134.2|PACid:24130057 osat|LOC_Os08g42530.1|PACid:24098338 osat|LO…
WILD0000446: atha|AT1G13080.1|PACid:19657883 atha|AT1G13080.2|PACid:19657884 atha|AT1G13090.1|PACid:19656491 atha|AT1G13100.1|PACid:19653257 atha|AT1G13110.1|PACid:19650015 atha|AT3G26150.1|PACid:19659142 atha|AT3G26160.1|PACid:19660481 atha|AT3G26170.1|PACid:19664198 atha|AT3G26180.1|PACid:19659504 atha|AT3G26190.1|PACid:19660549 atha|AT3G26200.1|PACid:19664872 atha|AT3G26210.1|PACid:19659800 at…
WILD0000447: atha|AT1G16710.1|PACid:19658304 atha|AT1G16710.2|PACid:19658305 atha|AT1G55970.1|PACid:19658220 atha|AT1G67220.1|PACid:19655428 atha|AT1G79000.1|PACid:19652295 atha|AT1G79000.2|PACid:19652294 atha|AT3G12980.1|PACid:19663097 osat|LOC_Os01g14370.1|PACid:24121514 osat|LOC_Os01g14370.2|PACid:24121515 osat|LOC_Os02g04490.1|PACid:24130251 osat|LOC_Os06g49130.1|PACid:24139824 osat|LOC_Os06g…
WILD0000448: atha|AT1G17120.1|PACid:19653268 atha|AT2G34960.1|PACid:19638633 atha|AT4G21120.1|PACid:19647500 DES|comp88147_c0_seq1 DES|comp91768_c0_seq1 osat|LOC_Os01g11160.1|PACid:24117583 osat|LOC_Os06g34830.1|PACid:24144224 osat|LOC_Os12g41890.1|PACid:24146930 osat|LOC_Os03g43970.1|PACid:24121856 pgsc|PGSC0003DMP400012956 pgsc|PGSC0003DMP400013704 pgsc|PGSC0003DMP400036571 pgsc|PGSC0003DMP4000…
WILD0000449: atha|AT1G18420.1|PACid:19654619 atha|AT1G25480.1|PACid:19651989 atha|AT1G68600.1|PACid:19650576 atha|AT3G18440.1|PACid:19661191 atha|AT2G17470.1|PACid:19638315 pgsc|PGSC0003DMP400001095 pgsc|PGSC0003DMP400010110 pgsc|PGSC0003DMP400046933 PHY|comp26650_c0_seq1 PHY|comp5322_c0_seq2 slyc|Solyc03g096820.2.1|PACid:27290449 slyc|Solyc03g119640.2.1|PACid:27291012 slyc|Solyc06g072920.1.1|PAC…
WILD0000450: atha|AT1G21750.1|PACid:19656776 atha|AT1G21750.2|PACid:19656777 atha|AT1G77510.1|PACid:19650578 DES|comp82243_c0_seq1 DES|comp87728_c0_seq2 DES|comp91349_c0_seq1 DUL|comp24095_c0_seq1 DUL|comp24393_c0_seq1 DUL|comp6898_c0_seq1 NIG|comp51445_c0_seq1 NIG|comp51450_c0_seq2 NIG|comp52801_c0_seq1 osat|LOC_Os02g34940.1|PACid:24129837 osat|LOC_Os02g34940.2|PACid:24129838 osat|LOC_Os04g35600…
WILD0000451: atha|AT1G23760.1|PACid:19653489 atha|AT1G60390.1|PACid:19657259 atha|AT1G70370.1|PACid:19653330 atha|AT1G70370.2|PACid:19653331 DUL|comp14850_c0_seq2 DUL|comp6777_c0_seq1 DUL|comp28718_c0_seq1 osat|LOC_Os08g29200.1|PACid:24101477 osat|LOC_Os09g16010.1|PACid:24136245 pgsc|PGSC0003DMP400042576 pgsc|PGSC0003DMP400053954 pgsc|PGSC0003DMP400053988 pgsc|PGSC0003DMP400053955 pgsc|PGSC0003DM…
WILD0000452: atha|AT1G26830.1|PACid:19649176 atha|AT1G69670.1|PACid:19654500 DES|comp85709_c0_seq1 DES|comp90779_c0_seq3 DUL|comp26007_c0_seq1 DUL|comp28437_c0_seq1 osat|LOC_Os02g51180.1|PACid:24131810 osat|LOC_Os04g55030.1|PACid:24102399 osat|LOC_Os08g07400.1|PACid:24102261 pgsc|PGSC0003DMP400002371 pgsc|PGSC0003DMP400011586 PHY|comp22663_c0_seq1 PHY|comp23825_c0_seq1 SAR|comp30554_c0_seq1 SAR|c…
WILD0000453: atha|AT1G65960.1|PACid:19656723 atha|AT1G65960.2|PACid:19656722 atha|AT2G02000.1|PACid:19642508 atha|AT2G02010.1|PACid:19639294 atha|AT3G17760.1|PACid:19662890 atha|AT3G17760.2|PACid:19662891 atha|AT5G17330.1|PACid:19670081 DUL|comp14639_c0_seq1 DUL|comp6850_c0_seq2 NIG|comp48579_c0_seq1 NIG|comp52095_c0_seq2 osat|LOC_Os03g13300.1|PACid:24125916 osat|LOC_Os03g51080.1|PACid:24123224 o…
WILD0000454: atha|AT1G76490.1|PACid:19649404 atha|AT2G17370.1|PACid:19643585 DES|comp86636_c0_seq1 DES|comp92393_c0_seq3 DUL|comp17140_c0_seq1 DUL|comp25841_c0_seq1 NIG|comp52276_c1_seq2 NIG|comp53077_c0_seq4 osat|LOC_Os08g40180.1|PACid:24099453 osat|LOC_Os09g31970.1|PACid:24138562 pgsc|PGSC0003DMP400006164 pgsc|PGSC0003DMP400017516 pgsc|PGSC0003DMP400024174 pgsc|PGSC0003DMP400032562 PHY|comp1256…
WILD0000455: atha|AT2G21410.1|PACid:19643173 atha|AT2G28520.1|PACid:19638404 atha|AT4G39080.1|PACid:19648138 DES|comp85893_c0_seq1 DES|comp94951_c0_seq6 DUL|comp23790_c0_seq3 DUL|comp24333_c0_seq1 NIG|comp42949_c0_seq2 NIG|comp52958_c0_seq1 osat|LOC_Os01g61780.1|PACid:24121220 osat|LOC_Os03g14690.1|PACid:24123259 osat|LOC_Os10g10500.1|PACid:24095081 pgsc|PGSC0003DMP400013277 pgsc|PGSC0003DMP40004…
WILD0000456: atha|AT2G26480.1|PACid:19638626 atha|AT3G46650.1|PACid:19659988 atha|AT3G46660.1|PACid:19663245 atha|AT3G46670.1|PACid:19664271 atha|AT3G46680.1|PACid:19665232 atha|AT3G46690.1|PACid:19663627 atha|AT3G46700.1|PACid:19658945 atha|AT3G46720.1|PACid:19659492 atha|AT5G38010.1|PACid:19666790 atha|AT5G38040.1|PACid:19671125 atha|AT5G59580.1|PACid:19666284 atha|AT5G59590.1|PACid:19668283 at…
WILD0000457: atha|AT2G29090.1|PACid:19642710 atha|AT2G29090.2|PACid:19642711 atha|AT3G19270.1|PACid:19660853 atha|AT4G19230.1|PACid:19643918 atha|AT4G19230.2|PACid:19643917 atha|AT5G45340.1|PACid:19667813 atha|AT5G45340.2|PACid:19667814 osat|LOC_Os02g47470.1|PACid:24135139 osat|LOC_Os08g36860.1|PACid:24099866 osat|LOC_Os09g28390.1|PACid:24136124 pgsc|PGSC0003DMP400003519 pgsc|PGSC0003DMP400014026…
WILD0000458: atha|AT3G21500.1|PACid:19663766 atha|AT3G21500.2|PACid:19663765 atha|AT4G15560.1|PACid:19645401 atha|AT5G11380.1|PACid:19671748 atha|AT5G11380.2|PACid:19671749 DES|comp85094_c0_seq1 DES|comp87247_c0_seq1 DES|comp95051_c0_seq1 DUL|comp10442_c0_seq1 DUL|comp25448_c0_seq1 DUL|comp6576_c0_seq1 NIG|comp51556_c0_seq1 NIG|comp53650_c0_seq4 NIG|comp52571_c1_seq1 osat|LOC_Os05g33840.1|PACid:2…
WILD0000459: atha|AT3G28040.1|PACid:19661861 atha|AT3G56370.1|PACid:19661442 atha|AT5G01890.1|PACid:19665885 osat|LOC_Os01g60670.1|PACid:24120828 osat|LOC_Os01g72700.1|PACid:24119662 osat|LOC_Os03g21730.1|PACid:24122181 osat|LOC_Os05g40050.1|PACid:24153444 osat|LOC_Os05g40050.2|PACid:24153445 pgsc|PGSC0003DMP400029129 pgsc|PGSC0003DMP400037466 pgsc|PGSC0003DMP400046538 pgsc|PGSC0003DMP400047976 s…
WILD0000460: atha|AT3G45650.1|PACid:19663679 atha|AT3G45660.1|PACid:19664686 atha|AT3G45680.1|PACid:19661892 atha|AT3G45690.1|PACid:19660308 atha|AT3G45700.1|PACid:19662346 atha|AT3G45710.1|PACid:19662249 atha|AT3G45720.1|PACid:19658752 pgsc|PGSC0003DMP400011673 pgsc|PGSC0003DMP400013297 pgsc|PGSC0003DMP400013298 pgsc|PGSC0003DMP400013299 pgsc|PGSC0003DMP400044032 pgsc|PGSC0003DMP400044035 pgsc|P…
WILD0000461: atha|AT3G47730.1|PACid:19660249 atha|AT5G61690.1|PACid:19669131 atha|AT5G61730.1|PACid:19672981 DES|comp86510_c0_seq1 DES|comp87498_c0_seq1 pgsc|PGSC0003DMP400031614 pgsc|PGSC0003DMP400055847 slyc|Solyc03g113070.2.1|PACid:27292304 slyc|Solyc06g070940.2.1|PACid:27285222 slyc|Solyc06g070960.1.1|PACid:27283686 stub|Sotub03g024870.1.1 stub|Sotub11g021400.1.1 stub|Sotub03g024880.1.1 stub|…
WILD0000462: atha|AT3G49050.1|PACid:19662017 atha|AT4G00500.1|PACid:19648884 atha|AT4G00500.2|PACid:19648885 DES|comp92010_c0_seq2 DES|comp93471_c0_seq3 DUL|comp20845_c0_seq1 DUL|comp9223_c0_seq1 NIG|comp46068_c0_seq2 NIG|comp50166_c0_seq1 osat|LOC_Os06g14490.1|PACid:24144101 osat|LOC_Os06g14490.2|PACid:24144102 pgsc|PGSC0003DMP400000096 pgsc|PGSC0003DMP400027692 pgsc|PGSC0003DMP400025726 pgsc|PG…
WILD0000463: atha|AT4G29140.1|PACid:19647142 atha|AT5G19700.1|PACid:19670029 osat|LOC_Os02g45380.1|PACid:24128781 osat|LOC_Os04g48290.1|PACid:24105451 osat|LOC_Os10g37920.1|PACid:24095289 pgsc|PGSC0003DMP400011309 pgsc|PGSC0003DMP400025138 pgsc|PGSC0003DMP400027680 pgsc|PGSC0003DMP400039426 pgsc|PGSC0003DMP400043858 slyc|Solyc03g026230.1.1|PACid:27290434 slyc|Solyc04g076950.2.1|PACid:27277039 sly…
WILD0000464: atha|AT5G08670.1|PACid:19669367 atha|AT5G08680.1|PACid:19667655 atha|AT5G08690.1|PACid:19670684 atha|ATCG00480.1|PACid:19637975 DES|comp89366_c0_seq1 DES|comp95439_c0_seq1 DUL|comp23651_c0_seq1 DUL|comp7053_c0_seq1 NIG|comp15622_c2_seq1 NIG|comp54365_c0_seq2 osat|LOC_Os01g25065.1|PACid:24114521 osat|LOC_Os06g39740.1|PACid:24143320 osat|LOC_Os10g21266.1|PACid:24096233 osat|LOC_Os12g10…
WILD0000465: atha|AT5G23960.1|PACid:19665461 atha|AT5G23960.2|PACid:19665462 pgsc|PGSC0003DMP400009851 pgsc|PGSC0003DMP400022653 pgsc|PGSC0003DMP400031782 pgsc|PGSC0003DMP400047534 pgsc|PGSC0003DMP400054115 pgsc|PGSC0003DMP400054116 pgsc|PGSC0003DMP400036394 pgsc|PGSC0003DMP400031872 slyc|Solyc01g101170.2.1|PACid:27301060 slyc|Solyc01g101180.2.1|PACid:27303875 slyc|Solyc01g101190.2.1|PACid:273033…
WILD0000466: DES|comp80956_c0_seq1 DES|comp90837_c0_seq1 DUL|comp10783_c0_seq1 DUL|comp13662_c0_seq2 NIG|comp45734_c0_seq1 NIG|comp50491_c0_seq1 osat|LOC_Os05g41440.1|PACid:24151022 osat|LOC_Os05g41440.2|PACid:24151023 pgsc|PGSC0003DMP400012728 pgsc|PGSC0003DMP400012729 pgsc|PGSC0003DMP400012730 pgsc|PGSC0003DMP400025953 pgsc|PGSC0003DMP400025956 pgsc|PGSC0003DMP400050911 pgsc|PGSC0003DMP40001273…
WILD0000467: pgsc|PGSC0003DMP400068791 pgsc|PGSC0003DMP400039656 pgsc|PGSC0003DMP400059868 pgsc|PGSC0003DMP400056592 pgsc|PGSC0003DMP400057822 pgsc|PGSC0003DMP400061137 pgsc|PGSC0003DMP400064258 pgsc|PGSC0003DMP400065193 pgsc|PGSC0003DMP400068121 pgsc|PGSC0003DMP400069127 pgsc|PGSC0003DMP400056717 pgsc|PGSC0003DMP400061476 pgsc|PGSC0003DMP400064700 pgsc|PGSC0003DMP400066665 pgsc|PGSC0003DMP400067…
WILD0000468: slyc|Solyc01g034040.1.1|PACid:27300108 slyc|Solyc02g081100.1.1|PACid:27286198 slyc|Solyc04g049110.1.1|PACid:27277709 slyc|Solyc05g012830.1.1|PACid:27297517 slyc|Solyc05g040070.1.1|PACid:27298962 slyc|Solyc06g043370.1.1|PACid:27285321 slyc|Solyc09g014660.1.1|PACid:27309775 slyc|Solyc10g050070.1.1|PACid:27280133 slyc|Solyc10g061850.1.1|PACid:27281433 slyc|Solyc05g041630.1.1|PACid:27297…
WILD0000469: stub|Sotub02g005530.1.1 stub|Sotub12g013480.1.1 stub|Sotub04g021500.1.1 stub|Sotub04g032320.1.1 stub|Sotub06g013570.1.1 stub|Sotub07g011870.1.1 stub|Sotub07g014290.1.1 stub|Sotub08g016960.1.1 stub|Sotub10g015260.1.1 stub|Sotub02g009940.1.1 stub|Sotub04g030270.1.1 stub|Sotub06g013580.1.1 stub|Sotub02g015210.1.1 stub|Sotub09g018010.1.1 stub|Sotub05g016350.1.1 stub|Sotub04g009410.1.1 st…
WILD0000470: atha|AT2G48060.1|PACid:19641212 DES|comp89239_c0_seq1 DUL|comp20324_c0_seq2 DUL|comp29994_c0_seq1 NIG|comp44552_c0_seq1 NIG|comp46307_c0_seq1 osat|LOC_Os01g29230.1|PACid:24117984 pgsc|PGSC0003DMP400006784 PHY|comp31052_c0_seq1 SAR|comp27657_c0_seq1 SAR|comp34988_c0_seq1 slyc|Solyc09g074110.2.1|PACid:27310522 stub|Sotub09g021650.1.1 SWT|comp50003_c0_seq3 SWT|comp50003_c1_seq1 DES|comp…
WILD0000471: atha|AT1G02500.1|PACid:19654028 atha|AT1G02500.2|PACid:19654029 atha|AT2G36880.1|PACid:19639627 atha|AT2G36880.2|PACid:19639628 atha|AT3G17390.1|PACid:19659476 atha|AT4G01850.1|PACid:19645740 atha|AT4G01850.2|PACid:19645741 DUL|comp21917_c0_seq1 DUL|comp31771_c0_seq1 osat|LOC_Os01g18860.1|PACid:24118490 osat|LOC_Os01g18860.2|PACid:24118491 osat|LOC_Os01g22010.1|PACid:24119266 osat|LO…
WILD0000472: atha|AT1G04300.1|PACid:19650526 atha|AT1G04300.2|PACid:19650528 atha|AT1G04300.3|PACid:19650525 atha|AT1G04300.4|PACid:19650527 atha|AT5G43560.1|PACid:19665309 atha|AT5G43560.2|PACid:19665310 DES|comp92253_c0_seq1 DES|comp93200_c0_seq1 DES|comp95251_c0_seq5 NIG|comp53614_c0_seq8 NIG|comp54038_c0_seq2 osat|LOC_Os01g56800.1|PACid:24117225 osat|LOC_Os01g56800.2|PACid:24117226 osat|LOC_O…
WILD0000473: atha|AT1G20620.1|PACid:19653073 atha|AT1G20620.2|PACid:19653075 atha|AT1G20620.4|PACid:19653076 atha|AT1G20620.5|PACid:19653074 atha|AT1G20630.1|PACid:19651577 atha|AT4G35090.1|PACid:19644440 atha|AT4G35090.2|PACid:19644441 DES|comp72048_c0_seq1 DES|comp85683_c1_seq1 DUL|comp17352_c0_seq1 DUL|comp20864_c1_seq1 NIG|comp47172_c0_seq1 NIG|comp53047_c1_seq1 osat|LOC_Os02g02400.1|PACid:24…
WILD0000474: atha|AT1G22410.1|PACid:19654741 atha|AT4G33510.1|PACid:19644369 atha|AT4G33510.2|PACid:19644370 atha|AT4G39980.1|PACid:19643744 DES|comp84110_c0_seq1 DES|comp93810_c0_seq1 DUL|comp15018_c0_seq1 DUL|comp24139_c0_seq1 DUL|comp24582_c0_seq1 NIG|comp43151_c0_seq1 NIG|comp50595_c0_seq1 NIG|comp51276_c0_seq1 osat|LOC_Os03g27230.1|PACid:24128349 osat|LOC_Os07g42960.1|PACid:24110005 osat|LOC…
WILD0000475: atha|AT1G26320.1|PACid:19653353 atha|AT1G26320.2|PACid:19653354 atha|AT3G03080.1|PACid:19659655 atha|AT5G16960.1|PACid:19670095 atha|AT5G16970.1|PACid:19665244 atha|AT5G16990.1|PACid:19670703 atha|AT5G17000.1|PACid:19671518 atha|AT5G37940.1|PACid:19668386 atha|AT5G37980.1|PACid:19671663 atha|AT5G38000.1|PACid:19665526 DES|comp82650_c0_seq1 DES|comp89560_c0_seq1 NIG|comp43991_c0_seq1 …
WILD0000476: atha|AT1G26440.1|PACid:19649503 atha|AT1G26440.2|PACid:19649501 atha|AT1G26440.3|PACid:19649502 atha|AT1G26440.4|PACid:19649504 atha|AT2G03530.1|PACid:19638203 atha|AT2G03530.2|PACid:19638204 atha|AT2G03590.1|PACid:19638599 atha|AT2G03520.1|PACid:19641828 atha|AT2G03600.4|PACid:19642046 atha|AT2G03600.1|PACid:19642049 atha|AT2G03600.2|PACid:19642048 atha|AT2G03600.5|PACid:19642047 os…
WILD0000477: atha|AT1G26770.1|PACid:19655461 atha|AT1G26770.2|PACid:19655460 atha|AT1G69530.1|PACid:19657670 atha|AT1G69530.2|PACid:19657671 atha|AT1G69530.3|PACid:19657668 atha|AT1G69530.4|PACid:19657669 atha|AT1G69530.5|PACid:19657672 atha|AT2G03090.1|PACid:19641089 osat|LOC_Os01g60770.1|PACid:24114866 osat|LOC_Os05g39990.1|PACid:24151289 DES|comp93546_c0_seq2 SWT|comp66242_c0_seq1 NIG|comp4718…
WILD0000478: atha|AT1G28570.1|PACid:19652423 atha|AT1G28570.2|PACid:19652424 atha|AT1G28580.1|PACid:19654161 atha|AT1G28580.2|PACid:19654162 atha|AT1G28590.1|PACid:19650350 atha|AT1G28600.1|PACid:19656161 atha|AT1G28600.2|PACid:19656162 atha|AT1G28610.2|PACid:19655154 atha|AT1G28640.1|PACid:19653744 atha|AT1G28650.1|PACid:19650999 atha|AT1G28660.1|PACid:19649743 atha|AT1G28660.2|PACid:19649744 at…
WILD0000479: atha|AT1G32300.1|PACid:19654838 atha|AT2G46740.1|PACid:19640004 atha|AT2G46750.1|PACid:19640573 atha|AT2G46760.1|PACid:19641792 atha|AT5G56490.1|PACid:19666694 osat|LOC_Os02g03200.1|PACid:24134118 osat|LOC_Os02g03210.1|PACid:24135213 osat|LOC_Os03g36530.1|PACid:24123053 osat|LOC_Os04g29090.1|PACid:24104820 osat|LOC_Os04g29210.1|PACid:24103071 osat|LOC_Os08g02230.1|PACid:24098961 pgsc…
WILD0000480: atha|AT1G64760.1|PACid:19653143 atha|AT1G64760.2|PACid:19653144 atha|AT2G19440.1|PACid:19638176 atha|AT3G04010.1|PACid:19659352 atha|AT5G18220.1|PACid:19669371 NIG|comp44201_c0_seq1 NIG|comp49369_c0_seq2 osat|LOC_Os03g45390.1|PACid:24124649 osat|LOC_Os03g57880.1|PACid:24125998 osat|LOC_Os03g57880.2|PACid:24125999 osat|LOC_Os03g57880.3|PACid:24126000 osat|LOC_Os07g07340.1|PACid:241106…
WILD0000481: atha|AT1G77300.1|PACid:19655556 atha|AT1G77300.2|PACid:19655557 SAR|comp32840_c0_seq1 SAR|comp36948_c0_seq1 slyc|Solyc04g057880.2.1|PACid:27277397 slyc|Solyc06g059960.2.1|PACid:27284576 stub|Sotub04g025310.1.1 stub|Sotub06g018960.1.1 osat|LOC_Os02g34850.1|PACid:24133072 SWT|comp67703_c0_seq4 DUL|comp21043_c0_seq2 NIG|comp46633_c0_seq1 PHY|comp4559_c0_seq1 DES|comp92288_c0_seq3 NIG|co…
WILD0000482: atha|AT2G36460.1|PACid:19640239 atha|AT2G36460.2|PACid:19640240 atha|AT3G52930.1|PACid:19659893 atha|AT4G26520.1|PACid:19648564 atha|AT4G26530.1|PACid:19643827 atha|AT4G26530.2|PACid:19643828 atha|AT5G03690.1|PACid:19669891 atha|AT5G03690.2|PACid:19669892 DES|comp84515_c0_seq1 DES|comp86260_c0_seq1 DUL|comp15263_c0_seq1 DUL|comp20867_c0_seq2 NIG|comp48369_c0_seq2 NIG|comp51362_c0_seq…
WILD0000483: atha|AT2G46260.1|PACid:19642697 atha|AT3G61600.1|PACid:19659876 atha|AT3G61600.2|PACid:19659877 atha|AT4G01160.1|PACid:19648253 DUL|comp17355_c0_seq1 DUL|comp23474_c0_seq1 osat|LOC_Os02g16000.1|PACid:24133796 osat|LOC_Os02g16000.2|PACid:24133797 osat|LOC_Os06g31100.1|PACid:24139490 pgsc|PGSC0003DMP400000196 pgsc|PGSC0003DMP400008890 pgsc|PGSC0003DMP400021788 pgsc|PGSC0003DMP400033707…
WILD0000484: atha|AT3G16060.1|PACid:19663646 atha|AT3G16630.1|PACid:19663787 atha|AT3G16630.2|PACid:19663788 DES|comp91823_c0_seq1 DES|comp94778_c0_seq3 NIG|comp46555_c0_seq1 NIG|comp54750_c0_seq2 osat|LOC_Os05g06280.1|PACid:24149676 osat|LOC_Os05g06280.2|PACid:24149677 osat|LOC_Os05g06280.3|PACid:24149678 pgsc|PGSC0003DMP400004504 pgsc|PGSC0003DMP400008349 pgsc|PGSC0003DMP400014808 SAR|comp35219…
WILD0000485: atha|AT3G50950.1|PACid:19658993 atha|AT3G50950.2|PACid:19658994 DES|comp88703_c0_seq1 DES|comp93791_c0_seq1 DES|comp95215_c0_seq1 pgsc|PGSC0003DMP400006281 pgsc|PGSC0003DMP400045393 pgsc|PGSC0003DMP400045441 SAR|comp32006_c0_seq1 SAR|comp35444_c0_seq2 slyc|Solyc02g084890.1.1|PACid:27286890 slyc|Solyc07g053010.1.1|PACid:27294133 slyc|Solyc07g053020.1.1|PACid:27292695 stub|Sotub02g0280…
WILD0000486: osat|LOC_Os01g66260.1|PACid:24114874 osat|LOC_Os02g17170.1|PACid:24129756 osat|LOC_Os02g38760.1|PACid:24134418 osat|LOC_Os02g38770.1|PACid:24132794 osat|LOC_Os02g38795.1|PACid:24132215 osat|LOC_Os03g56710.1|PACid:24126356 osat|LOC_Os03g56714.1|PACid:24123361 osat|LOC_Os03g56760.1|PACid:24127789 osat|LOC_Os03g56770.1|PACid:24123106 osat|LOC_Os03g56780.1|PACid:24125230 osat|LOC_Os03g56…
WILD0000487: pgsc|PGSC0003DMP400018067 pgsc|PGSC0003DMP400018068 pgsc|PGSC0003DMP400018069 pgsc|PGSC0003DMP400018070 pgsc|PGSC0003DMP400018071 pgsc|PGSC0003DMP400018072 pgsc|PGSC0003DMP400054972 pgsc|PGSC0003DMP400054973 pgsc|PGSC0003DMP400054976 slyc|Solyc02g076990.2.1|PACid:27286590 slyc|Solyc02g077000.2.1|PACid:27287009 slyc|Solyc02g077010.1.1|PACid:27286274 slyc|Solyc02g077020.2.1|PACid:27286…
WILD0000488: pgsc|PGSC0003DMP400028181 pgsc|PGSC0003DMP400064784 pgsc|PGSC0003DMP400066605 pgsc|PGSC0003DMP400056696 pgsc|PGSC0003DMP400059273 pgsc|PGSC0003DMP400060699 pgsc|PGSC0003DMP400061910 pgsc|PGSC0003DMP400065764 pgsc|PGSC0003DMP400060677 pgsc|PGSC0003DMP400057021 pgsc|PGSC0003DMP400060219 pgsc|PGSC0003DMP400062844 pgsc|PGSC0003DMP400066498 pgsc|PGSC0003DMP400067465 pgsc|PGSC0003DMP400068…
WILD0000489: slyc|Solyc00g007250.1.1|PACid:27282195 slyc|Solyc01g015100.1.1|PACid:27303087 slyc|Solyc03g043670.1.1|PACid:27290405 slyc|Solyc03g044570.1.1|PACid:27291978 slyc|Solyc10g017730.1.1|PACid:27281143 slyc|Solyc11g056600.1.1|PACid:27295161 slyc|Solyc01g015090.1.1|PACid:27299758 slyc|Solyc01g017780.1.1|PACid:27300222 slyc|Solyc01g067050.1.1|PACid:27301684 slyc|Solyc02g043930.1.1|PACid:27285…
WILD0000490: atha|AT1G01580.1|PACid:19649618 atha|AT1G01590.1|PACid:19650800 atha|AT1G23020.1|PACid:19655504 atha|AT1G23020.2|PACid:19655503 atha|AT5G23980.1|PACid:19670294 atha|AT5G23990.1|PACid:19671177 DES|comp83834_c1_seq1 DES|comp93404_c0_seq2 osat|LOC_Os04g48930.1|PACid:24106896 osat|LOC_Os04g48930.2|PACid:24106897 osat|LOC_Os04g48930.3|PACid:24106898 osat|LOC_Os04g48930.4|PACid:24106895 pg…
WILD0000491: atha|AT1G10090.1|PACid:19656749 atha|AT1G58520.1|PACid:19650442 atha|AT1G58520.2|PACid:19650441 atha|AT3G01100.1|PACid:19662151 atha|AT1G69450.1|PACid:19653729 atha|AT1G69450.2|PACid:19653730 atha|AT3G01100.2|PACid:19662152 DUL|comp16496_c0_seq1 DUL|comp16950_c1_seq1 osat|LOC_Os03g47070.1|PACid:24122805 osat|LOC_Os12g43720.1|PACid:24148504 osat|LOC_Os03g51620.1|PACid:24122859 osat|LO…
WILD0000492: atha|AT1G10810.1|PACid:19652169 atha|AT1G60680.1|PACid:19657359 atha|AT1G60690.1|PACid:19655944 atha|AT1G60710.1|PACid:19649160 atha|AT1G60730.1|PACid:19655069 atha|AT1G60730.3|PACid:19655068 atha|AT1G60750.1|PACid:19655367 DES|comp88192_c0_seq2 DES|comp90440_c0_seq1 osat|LOC_Os04g26870.1|PACid:24105618 osat|LOC_Os04g26910.1|PACid:24103370 osat|LOC_Os04g27060.1|PACid:24103518 slyc|So…
WILD0000493: atha|AT1G11820.1|PACid:19654103 atha|AT1G11820.2|PACid:19654102 atha|AT1G66250.1|PACid:19651814 atha|AT2G01630.1|PACid:19639924 atha|AT2G01630.2|PACid:19639925 DES|comp94163_c0_seq1 DES|comp95221_c0_seq8 DUL|comp21393_c0_seq1 DUL|comp28698_c0_seq1 DUL|comp8141_c0_seq1 osat|LOC_Os03g12140.1|PACid:24126388 osat|LOC_Os03g12140.2|PACid:24126389 osat|LOC_Os03g12140.3|PACid:24126390 osat|L…
WILD0000494: atha|AT1G12130.1|PACid:19651576 atha|AT1G12140.1|PACid:19652961 atha|AT1G12140.2|PACid:19652962 atha|AT1G12160.1|PACid:19658073 atha|AT1G12200.1|PACid:19651062 atha|AT1G62540.1|PACid:19657966 atha|AT1G62560.1|PACid:19651373 atha|AT1G62570.1|PACid:19651537 atha|AT1G62600.1|PACid:19658148 atha|AT1G65860.1|PACid:19656840 atha|AT1G62580.1|PACid:19656788 atha|AT1G62620.1|PACid:19649772 at…
WILD0000495: atha|AT1G14040.1|PACid:19649745 atha|AT1G26730.1|PACid:19657855 atha|AT1G35350.1|PACid:19654700 atha|AT1G69480.1|PACid:19651926 atha|AT2G03240.1|PACid:19639412 atha|AT2G03250.1|PACid:19638684 atha|AT2G03260.1|PACid:19641586 atha|AT3G29060.1|PACid:19661161 atha|AT4G25350.1|PACid:19644156 DUL|comp22685_c0_seq14 DUL|comp23922_c0_seq10 pgsc|PGSC0003DMP400002590 pgsc|PGSC0003DMP400049401 …
WILD0000496: atha|AT1G27500.1|PACid:19655233 atha|AT3G27960.1|PACid:19664244 atha|AT4G10840.1|PACid:19646658 atha|AT4G10840.2|PACid:19646659 DES|comp90027_c0_seq1 DES|comp93554_c0_seq2 DUL|comp21152_c0_seq1 DUL|comp28794_c0_seq1 DUL|comp6399_c0_seq2 NIG|comp45236_c0_seq1 NIG|comp49877_c0_seq2 NIG|comp53630_c0_seq3 osat|LOC_Os02g01960.1|PACid:24134141 osat|LOC_Os02g47880.1|PACid:24134665 osat|LOC_…
WILD0000497: atha|AT1G66980.1|PACid:19652150 atha|AT1G66970.1|PACid:19652673 atha|AT1G66970.2|PACid:19652672 atha|AT3G20520.1|PACid:19660113 atha|AT4G26690.1|PACid:19643830 atha|AT5G55480.1|PACid:19672440 atha|AT5G58050.1|PACid:19669234 atha|AT5G58170.1|PACid:19673325 osat|LOC_Os02g09450.1|PACid:24133902 osat|LOC_Os02g09450.3|PACid:24133903 osat|LOC_Os02g37590.1|PACid:24133098 osat|LOC_Os04g39610…
WILD0000498: atha|AT1G73680.1|PACid:19653438 atha|AT1G73680.2|PACid:19653437 atha|AT3G01420.1|PACid:19663301 osat|LOC_Os12g26290.1|PACid:24148789 osat|LOC_Os12g26290.2|PACid:24148790 osat|LOC_Os12g26290.3|PACid:24148791 osat|LOC_Os12g26290.4|PACid:24148792 osat|LOC_Os12g26290.5|PACid:24148793 osat|LOC_Os12g26290.6|PACid:24148794 pgsc|PGSC0003DMP400000994 pgsc|PGSC0003DMP400000996 pgsc|PGSC0003DMP…
WILD0000499: atha|AT2G30110.1|PACid:19642960 atha|AT5G06460.1|PACid:19666537 DUL|comp23095_c0_seq1 DUL|comp25590_c0_seq1 DUL|comp8891_c0_seq1 NIG|comp46949_c0_seq1 NIG|comp54648_c0_seq1 NIG|comp52153_c0_seq5 osat|LOC_Os03g18380.1|PACid:24124105 osat|LOC_Os03g18380.2|PACid:24124106 osat|LOC_Os03g18380.3|PACid:24124107 osat|LOC_Os07g49230.1|PACid:24113572 osat|LOC_Os07g49230.2|PACid:24113573 osat|L…
WILD0000500: atha|AT2G37720.1|PACid:19641331 atha|AT5G64020.1|PACid:19673244 atha|AT5G20680.1|PACid:19667557 atha|AT5G20680.2|PACid:19667559 atha|AT5G20680.3|PACid:19667558 osat|LOC_Os09g23360.1|PACid:24138490 osat|LOC_Os09g23360.2|PACid:24138491 osat|LOC_Os11g13800.1|PACid:24156321 osat|LOC_Os11g13800.2|PACid:24156322 osat|LOC_Os11g13800.3|PACid:24156323 osat|LOC_Os12g33194.1|PACid:24148130 osat…
WILD0000501: atha|AT3G09110.1|PACid:19665126 atha|AT3G09120.1|PACid:19661808 atha|AT3G09140.1|PACid:19661544 atha|AT3G09140.2|PACid:19661545 atha|AT5G01120.1|PACid:19668028 atha|AT5G01130.1|PACid:19670817 atha|AT5G01140.1|PACid:19671724 atha|AT5G01150.1|PACid:19671704 atha|AT5G37320.1|PACid:19666533 atha|AT5G43240.1|PACid:19667007 atha|AT5G43240.3|PACid:19667008 atha|AT5G43240.2|PACid:19667009 os…
WILD0000502: atha|AT4G24580.1|PACid:19644681 atha|AT5G12150.1|PACid:19666530 atha|AT5G12150.2|PACid:19666531 atha|AT5G19390.1|PACid:19671865 atha|AT5G19390.2|PACid:19671866 atha|AT5G19390.3|PACid:19671867 atha|AT5G19390.4|PACid:19671868 DUL|comp15496_c0_seq1 DUL|comp4929_c0_seq1 osat|LOC_Os03g11140.1|PACid:24122792 osat|LOC_Os03g11140.2|PACid:24122793 osat|LOC_Os03g11140.3|PACid:24122794 osat|LOC…
WILD0000503: atha|AT4G37980.1|PACid:19648716 atha|AT4G37980.2|PACid:19648717 atha|AT4G37990.1|PACid:19646737 NIG|comp46170_c0_seq2 NIG|comp54653_c0_seq19 pgsc|PGSC0003DMP400009489 pgsc|PGSC0003DMP400027474 pgsc|PGSC0003DMP400028141 slyc|Solyc11g010960.1.1|PACid:27295651 slyc|Solyc11g010980.1.1|PACid:27295831 slyc|Solyc11g010990.1.1|PACid:27295137 slyc|Solyc11g011330.1.1|PACid:27295872 slyc|Solyc1…
WILD0000504: atha|AT4G38600.1|PACid:19647852 atha|AT4G38600.2|PACid:19647853 DES|comp94701_c0_seq1 DES|comp95242_c0_seq4 NIG|comp53729_c0_seq1 NIG|comp54883_c0_seq5 osat|LOC_Os02g01170.1|PACid:24133760 osat|LOC_Os05g38830.1|PACid:24150206 osat|LOC_Os05g38830.2|PACid:24150207 slyc|Solyc01g111530.2.1|PACid:27301755 slyc|Solyc10g055450.1.1|PACid:27281253 slyc|Solyc09g007310.2.1|PACid:27309905 stub|S…
WILD0000505: DES|comp70359_c0_seq1 DES|comp89756_c0_seq2 DES|comp84485_c0_seq1 NIG|comp44827_c0_seq1 NIG|comp49976_c0_seq2 osat|LOC_Os05g51420.1|PACid:24153555 osat|LOC_Os05g51420.2|PACid:24153556 osat|LOC_Os05g51420.3|PACid:24153557 osat|LOC_Os05g51420.4|PACid:24153558 osat|LOC_Os05g51420.5|PACid:24153559 osat|LOC_Os05g51420.6|PACid:24153560 osat|LOC_Os05g51420.7|PACid:24153561 osat|LOC_Os08g307…
WILD0000506: osat|LOC_Os01g05600.1|PACid:24119461 osat|LOC_Os01g05620.1|PACid:24117037 osat|LOC_Os02g25900.1|PACid:24131022 osat|LOC_Os02g25900.2|PACid:24131023 osat|LOC_Os03g48320.1|PACid:24124155 osat|LOC_Os03g48370.1|PACid:24126050 osat|LOC_Os05g12770.1|PACid:24152903 osat|LOC_Os05g16200.1|PACid:24153615 osat|LOC_Os07g29820.1|PACid:24111829 osat|LOC_Os08g15880.1|PACid:24098068 osat|LOC_Os08g24…
WILD0000507: pgsc|PGSC0003DMP400033414 pgsc|PGSC0003DMP400057621 pgsc|PGSC0003DMP400065320 pgsc|PGSC0003DMP400066282 slyc|Solyc00g006630.1.1|PACid:27281988 slyc|Solyc12g019390.1.1|PACid:27308451 slyc|Solyc05g047620.1.1|PACid:27297670 slyc|Solyc08g062550.1.1|PACid:27305853 slyc|Solyc09g020200.1.1|PACid:27311299 slyc|Solyc10g018370.1.1|PACid:27280634 slyc|Solyc12g041990.1.1|PACid:27307354 stub|Sotu…
WILD0000508: slyc|Solyc01g016860.1.1|PACid:27303595 slyc|Solyc01g017810.1.1|PACid:27302746 slyc|Solyc01g017830.1.1|PACid:27302637 slyc|Solyc01g017980.1.1|PACid:27302037 slyc|Solyc02g055480.1.1|PACid:27288853 slyc|Solyc03g013350.1.1|PACid:27290480 slyc|Solyc03g044310.1.1|PACid:27290020 slyc|Solyc03g046160.1.1|PACid:27291517 slyc|Solyc03g078040.1.1|PACid:27290506 slyc|Solyc04g015230.1.1|PACid:27277…
WILD0000509: atha|AT1G01570.1|PACid:19653302 atha|AT4G00300.1|PACid:19644892 atha|AT4G11350.1|PACid:19648622 atha|AT4G23490.1|PACid:19644274 atha|AT5G41460.1|PACid:19668197 atha|AT1G07850.1|PACid:19651942 atha|AT4G11350.2|PACid:19648623 osat|LOC_Os02g45700.1|PACid:24129248 osat|LOC_Os02g45700.2|PACid:24129249 osat|LOC_Os03g03270.1|PACid:24124275 osat|LOC_Os03g03270.2|PACid:24124276 osat|LOC_Os04g…
WILD0000510: atha|AT1G01620.1|PACid:19651137 atha|AT2G45960.1|PACid:19638954 atha|AT3G61430.1|PACid:19663046 atha|AT3G61430.2|PACid:19663047 atha|AT4G00430.1|PACid:19647257 atha|AT4G23400.1|PACid:19645643 atha|AT2G45960.2|PACid:19638955 atha|AT2G45960.3|PACid:19638953 osat|LOC_Os02g44630.1|PACid:24130625 osat|LOC_Os02g44630.2|PACid:24130626 osat|LOC_Os02g57720.1|PACid:24131104 osat|LOC_Os04g47220…
WILD0000511: atha|AT1G03445.1|PACid:19653751 atha|AT4G03080.1|PACid:19646111 atha|AT1G08420.1|PACid:19650260 atha|AT1G08420.2|PACid:19650261 atha|AT2G27210.1|PACid:19642867 atha|AT2G27210.2|PACid:19642868 DES|comp91512_c0_seq1 DES|comp95189_c0_seq4 osat|LOC_Os03g44500.1|PACid:24125181 osat|LOC_Os05g05240.1|PACid:24150474 osat|LOC_Os05g05240.2|PACid:24150475 osat|LOC_Os12g42310.1|PACid:24148061 pg…
WILD0000512: atha|AT1G04050.1|PACid:19657429 atha|AT5G43990.1|PACid:19667225 atha|AT5G43990.2|PACid:19667224 atha|AT5G43990.3|PACid:19667226 atha|AT5G43990.4|PACid:19667227 atha|AT5G43990.5|PACid:19667228 atha|AT3G04380.1|PACid:19660793 atha|AT3G04380.2|PACid:19660794 osat|LOC_Os02g40770.1|PACid:24132039 osat|LOC_Os02g40770.2|PACid:24132040 slyc|Solyc06g083760.2.1|PACid:27285083 slyc|Solyc09g0728…
WILD0000513: atha|AT1G06220.1|PACid:19650520 atha|AT1G06220.2|PACid:19650521 atha|AT1G56070.1|PACid:19650955 atha|AT3G12915.1|PACid:19665183 atha|AT5G25230.1|PACid:19668954 atha|AT3G12915.2|PACid:19665184 DES|comp86928_c0_seq1 DES|comp92557_c0_seq1 DUL|comp13901_c0_seq1 DUL|comp23882_c0_seq7 NIG|comp54460_c0_seq5 NIG|comp54749_c0_seq1 osat|LOC_Os01g52470.1|PACid:24117770 osat|LOC_Os01g53900.1|PAC…
WILD0000514: atha|AT1G06430.1|PACid:19651841 atha|AT1G50250.1|PACid:19652976 atha|AT2G30950.1|PACid:19641304 atha|AT5G15250.1|PACid:19667714 atha|AT5G15250.2|PACid:19667713 atha|AT5G42270.1|PACid:19671853 DES|comp87711_c0_seq1 DES|comp90497_c0_seq2 DUL|comp23339_c0_seq1 DUL|comp7155_c0_seq2 NIG|comp53366_c0_seq2 NIG|comp54688_c0_seq1 osat|LOC_Os06g12370.1|PACid:24142364 osat|LOC_Os06g45820.1|PACi…
WILD0000515: atha|AT1G07630.1|PACid:19654204 atha|AT2G28890.1|PACid:19640485 atha|AT3G09400.1|PACid:19659685 atha|AT5G02400.1|PACid:19667262 atha|AT3G09400.2|PACid:19659686 pgsc|PGSC0003DMP400015519 pgsc|PGSC0003DMP400015520 pgsc|PGSC0003DMP400033280 slyc|Solyc09g010780.2.1|PACid:27311108 slyc|Solyc10g086490.1.1|PACid:27280893 stub|Sotub09g009210.1.1 stub|Sotub09g009220.1.1 stub|Sotub10g028260.1.…
WILD0000516: atha|AT1G14430.1|PACid:19656721 atha|AT1G19900.1|PACid:19654718 atha|AT1G75620.1|PACid:19658036 atha|AT3G57620.1|PACid:19658561 pgsc|PGSC0003DMP400005128 pgsc|PGSC0003DMP400006626 pgsc|PGSC0003DMP400006627 pgsc|PGSC0003DMP400006628 pgsc|PGSC0003DMP400006731 pgsc|PGSC0003DMP400030813 pgsc|PGSC0003DMP400051242 slyc|Solyc04g005780.1.1|PACid:27277708 slyc|Solyc04g081110.1.1|PACid:2727758…
WILD0000517: atha|AT1G14840.1|PACid:19653223 atha|AT1G14840.2|PACid:19653224 atha|AT1G24764.1|PACid:19651180 atha|AT1G68060.1|PACid:19652245 atha|AT2G01750.1|PACid:19639982 atha|AT2G01750.2|PACid:19639981 NIG|comp46373_c0_seq1 NIG|comp53839_c0_seq3 osat|LOC_Os02g50320.1|PACid:24130930 osat|LOC_Os02g50320.2|PACid:24130929 osat|LOC_Os06g14080.1|PACid:24143357 osat|LOC_Os12g44340.1|PACid:24148489 pg…
WILD0000518: atha|AT1G20080.1|PACid:19652904 atha|AT2G20990.1|PACid:19642672 atha|AT2G20990.2|PACid:19642671 atha|AT2G20990.3|PACid:19642670 atha|AT5G04220.2|PACid:19671601 atha|AT5G04220.1|PACid:19671602 osat|LOC_Os01g60340.1|PACid:24118047 osat|LOC_Os01g60350.1|PACid:24118283 osat|LOC_Os02g25060.1|PACid:24129082 osat|LOC_Os02g25060.2|PACid:24129083 osat|LOC_Os06g47130.1|PACid:24140821 osat|LOC_…
WILD0000519: atha|AT1G21160.1|PACid:19651953 atha|AT1G76720.1|PACid:19650424 atha|AT1G76810.1|PACid:19655881 atha|AT1G76820.1|PACid:19649770 atha|AT2G27700.1|PACid:19638130 atha|AT2G27700.2|PACid:19638129 osat|LOC_Os01g40150.1|PACid:24119530 osat|LOC_Os01g40170.1|PACid:24121629 osat|LOC_Os05g51500.1|PACid:24150311 osat|LOC_Os12g31880.1|PACid:24145750 pgsc|PGSC0003DMP400053635 pgsc|PGSC0003DMP4000…
WILD0000520: atha|AT1G22760.1|PACid:19658240 atha|AT1G49760.1|PACid:19654865 atha|AT1G49760.2|PACid:19654866 atha|AT1G71770.1|PACid:19650905 atha|AT1G71770.2|PACid:19650906 atha|AT2G23350.1|PACid:19642254 atha|AT4G34110.1|PACid:19646687 DES|comp81805_c0_seq1 DES|comp88407_c0_seq1 DUL|comp14453_c0_seq1 DUL|comp7317_c0_seq1 NIG|comp49746_c0_seq1 NIG|comp51932_c0_seq2 osat|LOC_Os04g42600.1|PACid:241…
WILD0000521: atha|AT1G22930.1|PACid:19657766 atha|AT1G22930.2|PACid:19657767 atha|AT4G09150.1|PACid:19645726 atha|AT4G09150.2|PACid:19645725 NIG|comp53575_c0_seq2 NIG|comp54101_c0_seq1 osat|LOC_Os02g35080.1|PACid:24135313 osat|LOC_Os02g35080.2|PACid:24135314 osat|LOC_Os02g35080.3|PACid:24135315 osat|LOC_Os02g35080.4|PACid:24135316 osat|LOC_Os02g35080.5|PACid:24135317 osat|LOC_Os02g35080.6|PACid:2…
WILD0000522: atha|AT1G27320.1|PACid:19654731 atha|AT2G01830.1|PACid:19638352 atha|AT2G01830.2|PACid:19638351 atha|AT2G01830.3|PACid:19638353 atha|AT5G35750.1|PACid:19671807 DES|comp93397_c0_seq1 DES|comp94984_c0_seq1 DUL|comp12322_c0_seq1 DUL|comp17118_c0_seq1 NIG|comp53774_c0_seq1 NIG|comp54344_c0_seq7 osat|LOC_Os01g69920.1|PACid:24120182 osat|LOC_Os01g69920.2|PACid:24120184 osat|LOC_Os01g69920.…
WILD0000523: atha|AT1G32380.1|PACid:19654477 atha|AT2G35390.1|PACid:19642471 atha|AT2G35390.2|PACid:19642470 atha|AT2G35390.3|PACid:19642472 atha|AT2G44530.1|PACid:19640957 atha|AT2G44530.2|PACid:19640958 DES|comp57994_c0_seq1 DES|comp87526_c0_seq1 DUL|comp15531_c0_seq1 DUL|comp27397_c0_seq1 osat|ChrSy.fgenesh.mRNA.83|PACid:24144799 osat|LOC_Os03g01018.1|PACid:24123771 osat|LOC_Os02g03540.1|PACid…
WILD0000524: atha|AT1G34320.1|PACid:19652163 atha|AT5G08660.1|PACid:19669449 DES|comp90737_c0_seq1 DES|comp92607_c0_seq1 DUL|comp22978_c0_seq2 DUL|comp6672_c0_seq2 osat|LOC_Os01g65330.1|PACid:24117836 osat|LOC_Os01g65330.2|PACid:24117837 osat|LOC_Os05g35530.1|PACid:24150142 SAR|comp37953_c0_seq1 SAR|comp40325_c0_seq2 slyc|Solyc04g081510.2.1|PACid:27279341 slyc|Solyc06g065460.2.1|PACid:27284365 sl…
WILD0000525: atha|AT1G44120.1|PACid:19650080 atha|AT1G77460.1|PACid:19652844 atha|AT1G77460.2|PACid:19652845 atha|AT2G22125.1|PACid:19640464 DES|comp86832_c0_seq1 DES|comp95254_c0_seq2 DUL|comp20477_c0_seq1 DUL|comp25142_c0_seq1 osat|LOC_Os06g11990.1|PACid:24139729 osat|LOC_Os11g08090.1|PACid:24155258 SAR|comp37002_c0_seq1 SAR|comp38897_c0_seq1 slyc|Solyc04g054480.2.1|PACid:27278787 slyc|Solyc06g…
WILD0000526: atha|AT1G55810.1|PACid:19658132 atha|AT1G55810.2|PACid:19658134 atha|AT1G55810.3|PACid:19658133 atha|AT3G27190.1|PACid:19658927 atha|AT3G27440.1|PACid:19662605 atha|AT4G26510.1|PACid:19644761 atha|AT4G26510.2|PACid:19644762 atha|AT5G40870.1|PACid:19667003 DUL|comp23757_c0_seq19 DUL|comp25361_c0_seq1 NIG|comp48899_c0_seq1 NIG|comp53122_c0_seq3 osat|LOC_Os02g17320.3|PACid:24132731 osat…
WILD0000527: atha|AT1G62610.1|PACid:19655595 atha|AT1G62610.2|PACid:19655596 atha|AT1G62610.3|PACid:19655594 atha|AT1G62610.4|PACid:19655593 atha|AT1G63380.1|PACid:19656688 atha|AT1G63380.2|PACid:19656689 atha|AT2G17845.1|PACid:19641159 atha|AT3G46170.1|PACid:19662529 atha|AT3G55290.1|PACid:19663734 atha|AT3G55290.2|PACid:19663735 atha|AT3G55310.1|PACid:19664097 osat|LOC_Os08g39960.1|PACid:240994…
WILD0000528: atha|AT1G67800.1|PACid:19657234 atha|AT1G67800.2|PACid:19657233 atha|AT1G67800.3|PACid:19657235 atha|AT1G67800.4|PACid:19657236 atha|AT3G01650.1|PACid:19661381 atha|AT5G14420.1|PACid:19672167 atha|AT5G14420.2|PACid:19672168 atha|AT5G14420.3|PACid:19672169 atha|AT5G14420.4|PACid:19672170 DES|comp90697_c0_seq1 DES|comp92494_c0_seq1 osat|LOC_Os01g68060.1|PACid:24119435 osat|LOC_Os12g190…
WILD0000529: atha|AT1G68560.1|PACid:19653667 atha|AT3G45940.1|PACid:19659409 atha|AT5G11720.1|PACid:19671812 DES|comp92056_c0_seq2 DES|comp93247_c0_seq2 DUL|comp19647_c0_seq3 DUL|comp22166_c0_seq1 DUL|comp22926_c1_seq1 NIG|comp54524_c0_seq1 NIG|comp54840_c0_seq28 osat|LOC_Os01g03950.1|PACid:24113942 osat|LOC_Os06g46284.1|PACid:24142301 osat|LOC_Os06g46284.2|PACid:24142302 osat|LOC_Os06g46340.1|PA…
WILD0000530: atha|AT1G74280.1|PACid:19651264 atha|AT1G74290.1|PACid:19656988 atha|AT1G74300.1|PACid:19653028 atha|AT2G36290.1|PACid:19639819 osat|LOC_Os02g32970.1|PACid:24131752 osat|LOC_Os04g33590.1|PACid:24107821 osat|LOC_Os04g33590.2|PACid:24107822 osat|LOC_Os04g33600.1|PACid:24103024 pgsc|PGSC0003DMP400004760 pgsc|PGSC0003DMP400004761 pgsc|PGSC0003DMP400004762 slyc|Solyc09g009500.2.1|PACid:27…
WILD0000531: atha|AT2G16250.1|PACid:19641536 atha|AT4G39270.1|PACid:19644993 atha|AT4G39270.2|PACid:19644994 DUL|comp18859_c0_seq1 DUL|comp23317_c1_seq1 osat|LOC_Os03g51440.1|PACid:24123532 osat|LOC_Os03g56250.1|PACid:24121915 osat|LOC_Os07g04220.1|PACid:24111180 pgsc|PGSC0003DMP400001419 pgsc|PGSC0003DMP400027091 pgsc|PGSC0003DMP400056315 PHY|comp15994_c0_seq2 PHY|comp18977_c0_seq1 slyc|Solyc01g…
WILD0000532: atha|AT2G17700.1|PACid:19643362 atha|AT4G35780.1|PACid:19645008 atha|AT4G38470.1|PACid:19648227 DES|comp72226_c0_seq1 DES|comp89413_c1_seq4 DUL|comp21572_c0_seq1 DUL|comp26277_c0_seq1 NIG|comp51953_c0_seq2 NIG|comp52316_c0_seq2 osat|LOC_Os02g02780.1|PACid:24128765 osat|LOC_Os06g50920.1|PACid:24141178 osat|LOC_Os07g29330.1|PACid:24113628 osat|LOC_Os07g29330.2|PACid:24113629 osat|LOC_O…
WILD0000533: atha|AT2G19860.1|PACid:19642814 atha|AT2G19860.2|PACid:19642815 atha|AT4G29130.1|PACid:19646024 DUL|comp17399_c0_seq1 DUL|comp23510_c0_seq1 NIG|comp48822_c0_seq1 NIG|comp54841_c0_seq4 osat|LOC_Os01g09460.1|PACid:24115740 osat|LOC_Os01g52450.1|PACid:24114321 osat|LOC_Os01g53930.1|PACid:24117188 osat|LOC_Os05g09500.1|PACid:24153750 osat|LOC_Os05g44760.1|PACid:24154391 osat|LOC_Os05g455…
WILD0000534: atha|AT2G22300.1|PACid:19642339 atha|AT2G22300.2|PACid:19642340 atha|AT5G09410.1|PACid:19668637 atha|AT5G09410.2|PACid:19668636 atha|AT5G64220.1|PACid:19670917 atha|AT5G64220.2|PACid:19670918 atha|AT5G09410.3|PACid:19668635 DUL|comp23589_c0_seq2 DUL|comp6362_c1_seq1 osat|LOC_Os03g09100.1|PACid:24123347 osat|LOC_Os03g27080.1|PACid:24126364 osat|LOC_Os03g27080.2|PACid:24126365 osat|LOC…
WILD0000535: atha|AT2G22450.1|PACid:19640067 atha|AT5G64300.1|PACid:19671035 atha|AT5G59750.1|PACid:19666581 atha|AT5G59750.2|PACid:19666580 DUL|comp13816_c0_seq2 DUL|comp20427_c0_seq1 NIG|comp49107_c0_seq1 NIG|comp53507_c0_seq3 osat|LOC_Os02g36340.1|PACid:24130114 osat|LOC_Os02g36340.2|PACid:24130115 osat|LOC_Os05g38570.1|PACid:24151356 osat|LOC_Os08g37605.1|PACid:24098567 osat|LOC_Os08g37605.2|…
WILD0000536: atha|AT2G48110.1|PACid:19640044 atha|AT3G23590.1|PACid:19659543 DUL|comp13543_c0_seq2 DUL|comp20409_c0_seq2 NIG|comp49101_c0_seq3 NIG|comp54559_c0_seq1 osat|LOC_Os05g24684.1|PACid:24152739 osat|LOC_Os07g11000.1|PACid:24112923 osat|LOC_Os07g48350.1|PACid:24112541 pgsc|PGSC0003DMP400007739 pgsc|PGSC0003DMP400025766 SAR|comp37826_c0_seq3 SAR|comp40577_c0_seq2 slyc|Solyc01g080200.2.1|PAC…
WILD0000537: atha|AT3G01490.1|PACid:19661547 atha|AT3G22750.1|PACid:19663797 atha|AT5G50000.1|PACid:19665418 atha|AT3G63260.1|PACid:19659496 atha|AT4G14780.1|PACid:19645020 atha|AT3G63260.2|PACid:19659497 DES|comp77715_c0_seq1 DES|comp90726_c0_seq3 NIG|comp49347_c0_seq1 NIG|comp51885_c0_seq2 osat|LOC_Os01g45380.1|PACid:24118920 osat|LOC_Os03g43760.1|PACid:24125463 osat|LOC_Os05g50190.1|PACid:2415…
WILD0000538: atha|AT3G01810.1|PACid:19663911 atha|AT3G01810.2|PACid:19663913 atha|AT3G01810.3|PACid:19663912 DES|comp85475_c1_seq1 DES|comp93250_c0_seq2 DUL|comp19680_c0_seq1 DUL|comp20734_c0_seq2 DUL|comp29753_c0_seq1 osat|LOC_Os12g13340.1|PACid:24147302 osat|LOC_Os12g13340.2|PACid:24147303 pgsc|PGSC0003DMP400023766 pgsc|PGSC0003DMP400035213 pgsc|PGSC0003DMP400026252 pgsc|PGSC0003DMP400043356 PH…
WILD0000539: atha|AT3G02230.1|PACid:19658520 atha|AT3G08900.1|PACid:19659809 atha|AT5G15650.1|PACid:19671276 atha|AT5G50750.1|PACid:19669063 DES|comp71733_c0_seq1 DES|comp89455_c0_seq1 DUL|comp24475_c0_seq1 DUL|comp7963_c0_seq1 osat|LOC_Os03g40270.1|PACid:24122861 osat|LOC_Os07g41360.1|PACid:24110161 pgsc|PGSC0003DMP400002479 pgsc|PGSC0003DMP400003459 pgsc|PGSC0003DMP400026778 pgsc|PGSC0003DMP400…
WILD0000540: atha|AT3G10410.1|PACid:19659212 atha|AT3G45010.1|PACid:19663682 atha|AT5G22980.1|PACid:19665661 DES|comp85598_c0_seq1 DES|comp93346_c0_seq2 NIG|comp51370_c0_seq26 NIG|comp51674_c0_seq3 osat|LOC_Os02g02320.1|PACid:24129157 osat|LOC_Os07g29620.1|PACid:24111360 pgsc|PGSC0003DMP400000884 pgsc|PGSC0003DMP400012644 pgsc|PGSC0003DMP400024661 pgsc|PGSC0003DMP400054112 SAR|comp37831_c0_seq2 S…
WILD0000541: atha|AT3G45780.1|PACid:19660820 atha|AT3G45780.2|PACid:19660821 atha|AT5G58140.1|PACid:19669425 atha|AT5G58140.2|PACid:19669426 atha|AT5G58140.3|PACid:19669427 atha|AT5G58140.4|PACid:19669428 DES|comp91273_c0_seq1 DES|comp91474_c0_seq1 DUL|comp17275_c0_seq1 DUL|comp23021_c0_seq1 NIG|comp53792_c0_seq1 NIG|comp53937_c0_seq3 osat|LOC_Os04g23890.1|PACid:24103262 osat|LOC_Os04g23890.2|PAC…
WILD0000542: atha|AT3G52780.1|PACid:19664253 atha|AT3G52780.2|PACid:19664254 atha|AT3G52810.1|PACid:19661756 atha|AT3G52820.1|PACid:19659918 osat|LOC_Os04g33530.1|PACid:24106857 osat|LOC_Os11g05400.1|PACid:24156619 osat|LOC_Os11g05410.1|PACid:24159192 osat|LOC_Os12g05540.1|PACid:24148112 pgsc|PGSC0003DMP400004752 pgsc|PGSC0003DMP400004830 pgsc|PGSC0003DMP400025337 pgsc|PGSC0003DMP400038474 slyc|S…
WILD0000543: atha|AT4G31940.1|PACid:19648168 atha|AT4G31950.1|PACid:19643815 atha|AT4G31970.1|PACid:19647918 pgsc|PGSC0003DMP400005984 pgsc|PGSC0003DMP400005985 pgsc|PGSC0003DMP400005986 pgsc|PGSC0003DMP400005994 pgsc|PGSC0003DMP400005995 pgsc|PGSC0003DMP400038164 slyc|Solyc04g079640.2.1|PACid:27278591 slyc|Solyc04g079660.2.1|PACid:27278622 slyc|Solyc04g079680.2.1|PACid:27277524 slyc|Solyc12g0889…
WILD0000544: atha|AT4G38130.1|PACid:19644625 atha|AT4G38130.2|PACid:19644626 atha|AT5G63110.1|PACid:19669064 atha|AT5G35600.1|PACid:19666041 DES|comp81803_c0_seq1 DES|comp89445_c0_seq1 DUL|comp25053_c0_seq1 DUL|comp26694_c0_seq1 NIG|comp46887_c0_seq1 NIG|comp51454_c0_seq1 osat|LOC_Os02g12350.1|PACid:24128703 osat|LOC_Os02g12380.1|PACid:24130402 osat|LOC_Os02g12380.2|PACid:24130403 osat|LOC_Os02g1…
WILD0000545: atha|AT5G18860.1|PACid:19667161 atha|AT5G18890.1|PACid:19671064 osat|LOC_Os05g33630.1|PACid:24153968 osat|LOC_Os05g33630.2|PACid:24153969 osat|LOC_Os05g33630.3|PACid:24153970 osat|LOC_Os05g33630.4|PACid:24153971 osat|LOC_Os05g33630.5|PACid:24153972 osat|LOC_Os05g33630.6|PACid:24153973 osat|LOC_Os05g33644.1|PACid:24151251 pgsc|PGSC0003DMP400008010 pgsc|PGSC0003DMP400011147 pgsc|PGSC00…
WILD0000546: atha|AT5G20730.1|PACid:19666706 atha|AT5G20730.2|PACid:19666707 atha|AT5G20730.3|PACid:19666708 DES|comp85106_c0_seq2 DES|comp94774_c0_seq6 osat|LOC_Os08g40900.1|PACid:24101901 osat|LOC_Os08g40900.2|PACid:24101902 pgsc|PGSC0003DMP400017257 pgsc|PGSC0003DMP400024204 PHY|comp11493_c0_seq2 PHY|comp22452_c0_seq1 PHY|comp23576_c0_seq1 slyc|Solyc05g047460.2.1|PACid:27298382 slyc|Solyc07g01…
WILD0000547: atha|AT5G60040.1|PACid:19673068 atha|AT5G60040.2|PACid:19673067 slyc|Solyc02g083350.2.1|PACid:27287125 slyc|Solyc11g072730.1.1|PACid:27294920 atha|AT4G35800.1|PACid:19644904 DES|comp86570_c0_seq3 DUL|comp17234_c0_seq1 NIG|comp54819_c0_seq1 osat|LOC_Os04g41490.1|PACid:24102586 pgsc|PGSC0003DMP400006411 PHY|comp18090_c0_seq4 SAR|comp39258_c0_seq1 stub|Sotub02g026650.1.1 SWT|comp66331_c…
WILD0000548: DUL|comp19993_c0_seq2 DUL|comp22858_c0_seq1 pgsc|PGSC0003DMP400009497 pgsc|PGSC0003DMP400037948 pgsc|PGSC0003DMP400043759 pgsc|PGSC0003DMP400048115 slyc|Solyc06g082910.2.1|PACid:27285316 slyc|Solyc09g042740.2.1|PACid:27309983 slyc|Solyc12g019480.1.1|PACid:27307679 slyc|Solyc08g014430.2.1|PACid:27304060 stub|Sotub06g035360.1.1 stub|Sotub09g016310.1.1 atha|AT2G43800.1|PACid:19642141 PH…
WILD0000549: NIG|comp44378_c0_seq1 NIG|comp53704_c0_seq2 osat|ChrSy.fgenesh.mRNA.36|PACid:24144833 osat|ChrSy.fgenesh.mRNA.88|PACid:24144806 osat|ChrUn.fgenesh.mRNA.16|PACid:24093282 osat|ChrUn.fgenesh.mRNA.42|PACid:24093326 osat|ChrUn.fgenesh.mRNA.45|PACid:24093278 osat|ChrUn.fgenesh.mRNA.46|PACid:24093309 osat|ChrUn.fgenesh.mRNA.48|PACid:24093316 osat|ChrUn.fgenesh.mRNA.55|PACid:24093289 osat|C…
WILD0000550: osat|LOC_Os02g57620.1|PACid:24134984 osat|LOC_Os03g05390.10|PACid:24125672 osat|LOC_Os03g05390.11|PACid:24125673 osat|LOC_Os03g05390.12|PACid:24125674 osat|LOC_Os03g05390.1|PACid:24125663 osat|LOC_Os03g05390.2|PACid:24125664 osat|LOC_Os03g05390.3|PACid:24125665 osat|LOC_Os03g05390.4|PACid:24125666 osat|LOC_Os03g05390.5|PACid:24125667 osat|LOC_Os03g05390.6|PACid:24125668 osat|LOC_Os03…
WILD0000551: osat|LOC_Os03g43720.1|PACid:24127868 osat|LOC_Os03g43720.2|PACid:24127869 osat|LOC_Os03g43720.3|PACid:24127870 osat|LOC_Os03g43720.4|PACid:24127871 osat|LOC_Os03g43720.5|PACid:24127872 osat|LOC_Os03g43720.6|PACid:24127873 osat|LOC_Os03g43720.7|PACid:24127874 osat|LOC_Os07g38400.1|PACid:24111666 osat|LOC_Os04g51970.1|PACid:24105420 osat|LOC_Os04g51970.2|PACid:24105421 osat|LOC_Os09g38…
WILD0000552: osat|LOC_Os08g29760.1|PACid:24099347 osat|LOC_Os08g30020.1|PACid:24100018 osat|LOC_Os08g30020.2|PACid:24100019 osat|LOC_Os08g30020.3|PACid:24100020 osat|LOC_Os08g30020.4|PACid:24100021 osat|LOC_Os09g17600.1|PACid:24136225 osat|LOC_Os09g17600.2|PACid:24136226 osat|LOC_Os09g17600.3|PACid:24136227 osat|LOC_Os08g30020.5|PACid:24100022 osat|LOC_Os08g30020.6|PACid:24100023 pgsc|PGSC0003DMP…
WILD0000553: atha|AT1G04400.1|PACid:19652474 atha|AT1G04400.2|PACid:19652475 atha|AT4G08920.1|PACid:19647949 DES|comp90217_c0_seq1 DES|comp93053_c0_seq2 DUL|comp15891_c0_seq1 DUL|comp6785_c0_seq1 osat|LOC_Os02g36380.1|PACid:24129444 osat|LOC_Os02g36380.2|PACid:24129445 osat|LOC_Os02g41550.1|PACid:24130412 osat|LOC_Os02g41550.2|PACid:24130413 osat|LOC_Os02g41550.3|PACid:24130414 osat|LOC_Os02g4155…
WILD0000554: atha|AT1G05490.1|PACid:19657640 atha|AT3G24340.1|PACid:19658986 pgsc|PGSC0003DMP400003289 pgsc|PGSC0003DMP400003314 pgsc|PGSC0003DMP400003315 pgsc|PGSC0003DMP400011918 pgsc|PGSC0003DMP400011920 pgsc|PGSC0003DMP400025445 pgsc|PGSC0003DMP400026360 pgsc|PGSC0003DMP400011919 slyc|Solyc01g060460.1.1|PACid:27302996 slyc|Solyc01g068300.1.1|PACid:27301966 slyc|Solyc01g068320.1.1|PACid:273034…
WILD0000555: atha|AT1G07920.1|PACid:19654923 atha|AT1G07930.1|PACid:19650439 atha|AT1G07930.2|PACid:19650440 atha|AT1G07940.1|PACid:19651750 atha|AT1G07940.2|PACid:19651751 atha|AT5G60390.1|PACid:19665550 atha|AT5G60390.2|PACid:19665552 atha|AT5G60390.3|PACid:19665551 osat|LOC_Os03g08010.1|PACid:24127101 osat|LOC_Os03g08020.1|PACid:24126906 osat|LOC_Os03g08050.1|PACid:24122772 pgsc|PGSC0003DMP400…
WILD0000556: atha|AT1G07990.1|PACid:19658263 atha|AT1G30470.1|PACid:19657421 atha|AT1G30470.2|PACid:19657422 atha|AT1G30470.3|PACid:19657423 atha|AT2G28360.1|PACid:19643531 atha|AT3G45190.1|PACid:19659778 osat|LOC_Os01g40340.1|PACid:24118440 osat|LOC_Os01g40340.2|PACid:24118441 osat|LOC_Os01g40340.3|PACid:24118442 osat|LOC_Os04g52940.1|PACid:24103147 osat|LOC_Os05g51490.1|PACid:24151122 osat|LOC_…
WILD0000557: atha|AT1G10400.1|PACid:19655758 atha|AT5G14860.1|PACid:19669887 atha|AT2G16890.1|PACid:19639724 atha|AT2G16890.2|PACid:19639723 osat|LOC_Os04g24110.1|PACid:24106679 osat|LOC_Os09g16030.1|PACid:24136209 osat|LOC_Os09g16090.1|PACid:24138942 osat|LOC_Os09g21160.1|PACid:24138108 pgsc|PGSC0003DMP400012225 pgsc|PGSC0003DMP400012226 pgsc|PGSC0003DMP400012307 pgsc|PGSC0003DMP400012310 pgsc|P…
WILD0000558: atha|AT1G14020.1|PACid:19652958 atha|AT2G03280.1|PACid:19641712 atha|AT2G03280.2|PACid:19641711 atha|AT3G02250.1|PACid:19663892 atha|AT5G15740.1|PACid:19672594 osat|LOC_Os01g07410.1|PACid:24115513 osat|LOC_Os02g49460.1|PACid:24131783 osat|LOC_Os03g07310.1|PACid:24126079 osat|LOC_Os03g21090.1|PACid:24122876 osat|LOC_Os06g17390.1|PACid:24140747 osat|LOC_Os09g29940.1|PACid:24139176 osat…
WILD0000559: atha|AT1G17720.1|PACid:19657642 atha|AT1G17720.2|PACid:19657643 atha|AT1G51690.1|PACid:19653882 atha|AT1G51690.2|PACid:19653883 atha|AT1G51690.3|PACid:19653881 osat|LOC_Os01g41630.1|PACid:24121049 osat|LOC_Os02g13110.1|PACid:24128721 osat|LOC_Os02g13110.2|PACid:24128722 osat|LOC_Os06g36770.1|PACid:24143487 osat|LOC_Os06g36770.2|PACid:24143488 osat|LOC_Os06g36770.3|PACid:24143489 pgsc…
WILD0000560: atha|AT1G18690.1|PACid:19653082 atha|AT1G74380.1|PACid:19657439 atha|AT5G07720.1|PACid:19667148 atha|AT3G62720.1|PACid:19663902 atha|AT3G62720.2|PACid:19663903 atha|AT4G02500.1|PACid:19643930 DUL|comp26325_c0_seq1 DUL|comp8334_c0_seq1 osat|LOC_Os02g32750.1|PACid:24132875 osat|LOC_Os02g32750.2|PACid:24132876 osat|LOC_Os12g05380.1|PACid:24149090 osat|LOC_Os03g18820.1|PACid:24124043 osa…
WILD0000561: atha|AT1G26570.1|PACid:19649696 atha|AT3G29360.1|PACid:19660213 atha|AT3G29360.2|PACid:19660214 atha|AT5G15490.1|PACid:19673268 atha|AT5G39320.1|PACid:19669272 osat|LOC_Os03g31210.1|PACid:24122288 osat|LOC_Os03g40720.1|PACid:24123354 osat|LOC_Os03g55070.1|PACid:24125298 osat|LOC_Os03g55070.2|PACid:24125299 osat|LOC_Os12g25690.1|PACid:24145770 osat|LOC_Os12g25700.1|PACid:24146590 osat…
WILD0000562: atha|AT1G29890.1|PACid:19649294 atha|AT1G29890.2|PACid:19649293 atha|AT2G34410.1|PACid:19643159 atha|AT2G34410.2|PACid:19643160 atha|AT2G34410.3|PACid:19643161 atha|AT3G06550.1|PACid:19663670 atha|AT3G06550.2|PACid:19663669 atha|AT3G06550.3|PACid:19663671 atha|AT5G46340.1|PACid:19670783 DES|comp85988_c0_seq2 DES|comp90477_c0_seq6 osat|LOC_Os01g44040.1|PACid:24117464 osat|LOC_Os01g440…
WILD0000563: atha|AT1G32450.1|PACid:19654824 atha|AT4G21680.1|PACid:19646301 atha|AT5G19640.1|PACid:19671509 NIG|comp50365_c0_seq3 NIG|comp53421_c0_seq3 osat|LOC_Os02g46460.1|PACid:24129855 osat|LOC_Os02g46460.2|PACid:24129856 osat|LOC_Os02g48570.1|PACid:24129505 osat|LOC_Os02g48570.2|PACid:24129506 osat|LOC_Os06g21900.1|PACid:24141299 pgsc|PGSC0003DMP400002994 pgsc|PGSC0003DMP400035652 pgsc|PGSC…
WILD0000564: atha|AT1G54490.1|PACid:19655273 atha|AT1G75660.1|PACid:19653481 atha|AT5G42540.1|PACid:19668358 atha|AT5G42540.2|PACid:19668357 DES|comp66339_c0_seq1 DES|comp94238_c0_seq9 DUL|comp20276_c0_seq3 DUL|comp23856_c0_seq4 NIG|comp54234_c0_seq2 NIG|comp54359_c0_seq3 osat|LOC_Os01g65220.1|PACid:24115124 osat|LOC_Os03g58060.1|PACid:24124746 osat|LOC_Os03g58060.2|PACid:24124747 osat|LOC_Os03g5…
WILD0000565: atha|AT1G65840.1|PACid:19656807 atha|AT2G43020.1|PACid:19642877 atha|AT3G59050.1|PACid:19664763 DUL|comp20736_c0_seq1 DUL|comp21764_c0_seq1 DUL|comp27319_c0_seq1 NIG|comp49425_c0_seq1 NIG|comp52654_c0_seq1 osat|LOC_Os04g53190.1|PACid:24107683 osat|LOC_Os04g53190.2|PACid:24107684 osat|LOC_Os04g53195.1|PACid:24104223 osat|LOC_Os04g57550.1|PACid:24104709 osat|LOC_Os04g57560.1|PACid:2410…
WILD0000566: atha|AT2G01140.1|PACid:19639236 atha|AT2G21330.1|PACid:19643029 atha|AT2G21330.3|PACid:19643030 atha|AT4G38970.1|PACid:19647218 atha|AT2G21330.2|PACid:19643031 atha|AT4G38970.2|PACid:19647219 DUL|comp14889_c0_seq1 DUL|comp24053_c0_seq1 NIG|comp50469_c0_seq2 NIG|comp50499_c0_seq2 osat|LOC_Os01g02880.1|PACid:24119718 osat|LOC_Os11g07020.1|PACid:24155091 pgsc|PGSC0003DMP400005640 pgsc|P…
WILD0000567: atha|AT2G23140.1|PACid:19640809 atha|AT2G23140.2|PACid:19640810 atha|AT3G54790.1|PACid:19664409 atha|AT3G54790.2|PACid:19664410 osat|LOC_Os01g66130.1|PACid:24118864 osat|LOC_Os08g01900.1|PACid:24101419 slyc|Solyc01g014230.2.1|PACid:27303807 slyc|Solyc12g100000.1.1|PACid:27308424 stub|Sotub01g020270.1.1 stub|Sotub05g014910.1.1 stub|Sotub09g019550.1.1 stub|Sotub04g018960.1.1 SWT|comp58…
WILD0000568: atha|AT2G25490.1|PACid:19642834 atha|AT5G25350.1|PACid:19666863 DES|comp89745_c0_seq1 DES|comp90102_c0_seq2 DES|comp94831_c0_seq1 NIG|comp48367_c0_seq1 NIG|comp48911_c0_seq1 osat|LOC_Os02g10700.1|PACid:24131254 osat|LOC_Os06g40360.1|PACid:24141476 osat|LOC_Os06g40360.2|PACid:24141477 pgsc|PGSC0003DMP400005245 pgsc|PGSC0003DMP400027783 pgsc|PGSC0003DMP400053878 pgsc|PGSC0003DMP4000291…
WILD0000569: atha|AT2G26190.1|PACid:19641154 atha|AT4G33050.1|PACid:19647695 atha|AT4G33050.2|PACid:19647693 atha|AT4G33050.3|PACid:19647694 atha|AT4G33050.4|PACid:19647696 osat|LOC_Os01g38980.1|PACid:24114848 osat|LOC_Os01g38980.2|PACid:24114849 osat|LOC_Os05g10840.1|PACid:24150845 osat|LOC_Os05g10840.2|PACid:24150846 pgsc|PGSC0003DMP400000650 pgsc|PGSC0003DMP400055692 pgsc|PGSC0003DMP400014421 …
WILD0000570: atha|AT2G27050.1|PACid:19642723 atha|AT3G20770.1|PACid:19660970 DUL|comp23074_c0_seq2 DUL|comp6708_c0_seq1 osat|LOC_Os03g20780.1|PACid:24126076 osat|LOC_Os03g20790.1|PACid:24128240 osat|LOC_Os07g48630.1|PACid:24109079 osat|LOC_Os07g48630.2|PACid:24109080 pgsc|PGSC0003DMP400010488 pgsc|PGSC0003DMP400010490 pgsc|PGSC0003DMP400015315 pgsc|PGSC0003DMP400047825 slyc|Solyc01g009170.2.1|PAC…
WILD0000571: atha|AT3G01930.1|PACid:19660089 atha|AT3G01930.2|PACid:19660088 atha|AT5G14120.1|PACid:19666325 atha|AT5G50520.1|PACid:19669067 atha|AT5G50630.1|PACid:19669667 DES|comp86926_c0_seq1 DES|comp93964_c0_seq4 DUL|comp15294_c0_seq1 DUL|comp22452_c0_seq1 NIG|comp47860_c0_seq1 NIG|comp49433_c0_seq1 osat|LOC_Os04g31924.1|PACid:24105182 osat|LOC_Os04g31924.2|PACid:24105183 osat|LOC_Os08g42010.…
WILD0000572: atha|AT3G02540.1|PACid:19662144 atha|AT3G02540.2|PACid:19662146 atha|AT3G02540.3|PACid:19662145 atha|AT5G38470.1|PACid:19669090 atha|AT5G38470.2|PACid:19669091 osat|LOC_Os06g15360.1|PACid:24143339 osat|LOC_Os06g15360.2|PACid:24143340 osat|LOC_Os06g15360.3|PACid:24143341 osat|LOC_Os06g15360.4|PACid:24143342 osat|LOC_Os08g33340.1|PACid:24101177 osat|LOC_Os08g33340.2|PACid:24101178 osat…
WILD0000573: atha|AT3G03780.1|PACid:19659061 atha|AT3G03780.2|PACid:19659062 atha|AT3G03780.3|PACid:19659063 atha|AT5G17920.1|PACid:19671956 atha|AT5G17920.2|PACid:19671957 atha|AT5G20980.1|PACid:19672256 atha|AT5G20980.2|PACid:19672257 DES|comp85793_c0_seq1 DES|comp87390_c0_seq1 DUL|comp23681_c0_seq1 DUL|comp26201_c0_seq1 osat|LOC_Os12g42876.1|PACid:24148877 osat|LOC_Os12g42884.1|PACid:24148977 …
WILD0000574: atha|AT3G12250.1|PACid:19660296 atha|AT3G12250.2|PACid:19660297 atha|AT3G12250.3|PACid:19660298 atha|AT3G12250.4|PACid:19660295 atha|AT3G12250.5|PACid:19660299 atha|AT5G06950.1|PACid:19673024 atha|AT5G06950.2|PACid:19673025 atha|AT5G06950.3|PACid:19673026 atha|AT5G06950.4|PACid:19673027 atha|AT5G06960.1|PACid:19671711 atha|AT5G06960.2|PACid:19671712 osat|LOC_Os01g17260.1|PACid:241187…
WILD0000575: atha|AT3G14415.1|PACid:19659078 atha|AT3G14415.2|PACid:19659077 atha|AT3G14415.3|PACid:19659079 atha|AT3G14420.1|PACid:19663565 atha|AT3G14420.2|PACid:19663566 atha|AT3G14420.3|PACid:19663567 atha|AT3G14420.4|PACid:19663570 atha|AT3G14420.5|PACid:19663569 atha|AT3G14420.6|PACid:19663568 atha|AT4G18360.1|PACid:19646311 atha|AT4G18360.2|PACid:19646312 DUL|comp22896_c0_seq3 DUL|comp2406…
WILD0000576: atha|AT3G46840.1|PACid:19659211 atha|AT3G46850.1|PACid:19663376 atha|AT4G15040.1|PACid:19648605 atha|AT5G03620.1|PACid:19668481 atha|AT5G58820.1|PACid:19671637 atha|AT5G58830.1|PACid:19672303 atha|AT5G58840.1|PACid:19672078 atha|AT5G59090.1|PACid:19668109 atha|AT5G59090.2|PACid:19668111 atha|AT5G59090.3|PACid:19668110 atha|AT5G59100.1|PACid:19666968 atha|AT5G59120.1|PACid:19665845 at…
WILD0000577: atha|AT5G25250.1|PACid:19667375 atha|AT5G25260.1|PACid:19665688 atha|AT5G64870.1|PACid:19671657 DES|comp92717_c0_seq1 DES|comp93552_c0_seq1 DES|comp93560_c0_seq1 osat|LOC_Os10g34040.1|PACid:24097101 osat|LOC_Os10g34150.1|PACid:24095219 osat|LOC_Os10g34130.1|PACid:24095354 pgsc|PGSC0003DMP400023704 pgsc|PGSC0003DMP400024980 pgsc|PGSC0003DMP400024981 pgsc|PGSC0003DMP400045351 pgsc|PGSC…
WILD0000578: atha|AT5G47720.1|PACid:19669837 atha|AT5G47720.2|PACid:19669834 atha|AT5G47720.3|PACid:19669838 atha|AT5G47720.4|PACid:19669835 atha|AT5G47720.5|PACid:19669836 atha|AT5G48230.1|PACid:19669673 atha|AT5G48230.2|PACid:19669672 DES|comp88257_c0_seq1 DES|comp89467_c0_seq1 DUL|comp22287_c0_seq2 DUL|comp26228_c0_seq1 NIG|comp51187_c0_seq2 NIG|comp51661_c0_seq1 osat|LOC_Os01g02020.1|PACid:24…
WILD0000579: atha|ATCG01000.1|PACid:19637988 atha|ATCG01130.1|PACid:19637989 stub|Sotub01g015910.1.1 stub|Sotub04g013870.1.1 stub|Sotub09g017090.1.1 stub|Sotub12g014940.1.1 stub|Sotub04g015970.1.1 SAR|comp28080_c9_seq1 SWT|comp59585_c14_seq1 DES|comp70470_c0_seq1 DES|comp88075_c0_seq3 DUL|comp15105_c0_seq1 NIG|comp15712_c0_seq2 pgsc|PGSC0003DMP400007480 PHY|comp18334_c0_seq1 SAR|comp28080_c8_seq1…
WILD0000580: DES|comp82924_c0_seq1 DES|comp83214_c0_seq1 DUL|comp22333_c0_seq2 DUL|comp6352_c0_seq1 NIG|comp52240_c0_seq1 NIG|comp53878_c0_seq1 osat|LOC_Os02g38970.1|PACid:24129485 osat|LOC_Os02g38970.2|PACid:24129486 osat|LOC_Os05g23320.1|PACid:24152224 osat|LOC_Os05g23320.2|PACid:24152225 pgsc|PGSC0003DMP400023774 pgsc|PGSC0003DMP400030467 pgsc|PGSC0003DMP400035222 PHY|comp23902_c0_seq1 PHY|com…
WILD0000581: DES|comp92050_c0_seq1 DES|comp92870_c0_seq2 osat|LOC_Os02g48200.1|PACid:24133286 osat|LOC_Os02g48210.1|PACid:24129488 osat|LOC_Os06g22290.1|PACid:24142856 osat|LOC_Os08g40280.1|PACid:24098891 osat|LOC_Os08g40270.1|PACid:24098930 pgsc|PGSC0003DMP400016642 pgsc|PGSC0003DMP400016644 pgsc|PGSC0003DMP400032555 PHY|comp15983_c0_seq2 PHY|comp17777_c0_seq3 slyc|Solyc02g068300.2.1|PACid:27288…
WILD0000582: osat|LOC_Os09g29950.1|PACid:24139265 osat|LOC_Os09g29950.2|PACid:24139266 osat|LOC_Os09g29950.3|PACid:24139267 slyc|Solyc02g090180.2.1|PACid:27288437 slyc|Solyc05g011820.1.1|PACid:27298091 atha|AT1G69020.1|PACid:19649448 DUL|comp5696_c0_seq2 NIG|comp36741_c0_seq1 stub|Sotub05g006350.1.1 SWT|comp48979_c2_seq1 atha|AT5G66960.1|PACid:19666630 DUL|comp34255_c0_seq1 pgsc|PGSC0003DMP400017…
WILD0000583: pgsc|PGSC0003DMP400006007 pgsc|PGSC0003DMP400009425 pgsc|PGSC0003DMP400018738 pgsc|PGSC0003DMP400018742 pgsc|PGSC0003DMP400024017 pgsc|PGSC0003DMP400056167 pgsc|PGSC0003DMP400066301 pgsc|PGSC0003DMP400060804 slyc|Solyc05g044480.2.1|PACid:27299246 slyc|Solyc05g044510.1.1|PACid:27297651 slyc|Solyc07g051960.1.1|PACid:27294119 slyc|Solyc07g052100.2.1|PACid:27292611 slyc|Solyc10g049740.1.…
WILD0000584: pgsc|PGSC0003DMP400025260 pgsc|PGSC0003DMP400031515 pgsc|PGSC0003DMP400031516 pgsc|PGSC0003DMP400042668 pgsc|PGSC0003DMP400042669 pgsc|PGSC0003DMP400031493 pgsc|PGSC0003DMP400031495 pgsc|PGSC0003DMP400031514 pgsc|PGSC0003DMP400031642 stub|Sotub03g014460.1.1 stub|Sotub03g024970.1.1 stub|Sotub03g024980.1.1 stub|Sotub03g028890.1.1 stub|Sotub03g028900.1.1 stub|Sotub11g021500.1.1 stub|Sot…
WILD0000585: atha|AT1G09430.1|PACid:19657673 atha|AT1G10670.1|PACid:19649178 atha|AT1G10670.2|PACid:19649179 atha|AT1G10670.3|PACid:19649177 atha|AT1G10670.4|PACid:19649180 atha|AT1G60810.1|PACid:19657002 DES|comp84323_c0_seq1 DES|comp91690_c0_seq4 DUL|comp18319_c0_seq2 DUL|comp25501_c0_seq1 NIG|comp46858_c0_seq1 NIG|comp51185_c0_seq1 osat|LOC_Os11g47120.1|PACid:24158093 osat|LOC_Os11g47330.1|PAC…
WILD0000586: atha|AT1G11660.1|PACid:19654087 atha|AT1G79920.1|PACid:19656525 atha|AT1G79920.2|PACid:19656526 atha|AT1G79930.1|PACid:19649190 atha|AT1G79930.2|PACid:19649191 DES|comp91329_c0_seq1 DES|comp93862_c0_seq2 DUL|comp21638_c0_seq1 DUL|comp23916_c0_seq1 osat|LOC_Os01g08560.1|PACid:24116557 osat|LOC_Os01g08560.2|PACid:24116558 osat|LOC_Os05g08840.1|PACid:24153420 osat|LOC_Os06g46600.1|PACid…
WILD0000587: atha|AT1G18500.1|PACid:19653246 atha|AT1G74040.1|PACid:19651597 atha|AT5G23010.1|PACid:19665806 atha|AT5G23020.1|PACid:19666786 NIG|comp48419_c1_seq2 NIG|comp48847_c0_seq7 osat|LOC_Os11g04670.1|PACid:24156812 osat|LOC_Os11g04670.2|PACid:24156813 osat|LOC_Os12g04440.1|PACid:24148622 osat|LOC_Os12g04440.2|PACid:24148623 pgsc|PGSC0003DMP400025757 pgsc|PGSC0003DMP400028559 pgsc|PGSC0003D…
WILD0000588: atha|AT1G18870.1|PACid:19650731 atha|AT1G18870.2|PACid:19650732 atha|AT1G74710.1|PACid:19654813 atha|AT1G74710.2|PACid:19654812 osat|LOC_Os09g19734.1|PACid:24137275 osat|LOC_Os09g19734.2|PACid:24137276 osat|LOC_Os09g19734.3|PACid:24137277 DES|comp94834_c1_seq2 pgsc|PGSC0003DMP400055789 SAR|comp39872_c1_seq3 slyc|Solyc06g071030.2.1|PACid:27282981 stub|Sotub06g027020.1.1 SWT|comp66971_…
WILD0000589: atha|AT1G20640.1|PACid:19657504 atha|AT1G20640.2|PACid:19657505 atha|AT1G76350.1|PACid:19653454 atha|AT4G35270.1|PACid:19646700 atha|AT2G17150.1|PACid:19638841 atha|AT2G17150.2|PACid:19638842 osat|LOC_Os03g03900.1|PACid:24128594 osat|LOC_Os09g37710.1|PACid:24139033 osat|LOC_Os09g37710.2|PACid:24139034 SAR|comp39873_c0_seq1 SAR|comp40780_c0_seq3 slyc|Solyc01g112190.2.1|PACid:27299732 …
WILD0000590: atha|AT1G27570.1|PACid:19657021 atha|AT1G27570.2|PACid:19657022 atha|AT1G27590.1|PACid:19653669 DES|comp75939_c0_seq1 DES|comp94900_c0_seq2 osat|LOC_Os01g49940.1|PACid:24118639 osat|LOC_Os01g49940.2|PACid:24118640 PHY|comp16567_c0_seq4 PHY|comp6002_c0_seq1 DES|comp82377_c0_seq1 DUL|comp19624_c0_seq1 PHY|comp8353_c0_seq2 slyc|Solyc04g076900.1.1|PACid:27278299 stub|Sotub04g028700.1.1 a…
WILD0000591: atha|AT1G28240.1|PACid:19654000 atha|AT1G53040.1|PACid:19652240 atha|AT1G53040.2|PACid:19652241 osat|LOC_Os01g19870.1|PACid:24114614 osat|LOC_Os05g45490.1|PACid:24150374 pgsc|PGSC0003DMP400021958 pgsc|PGSC0003DMP400022706 pgsc|PGSC0003DMP400039555 pgsc|PGSC0003DMP400051782 slyc|Solyc02g078180.2.1|PACid:27286994 slyc|Solyc03g006430.2.1|PACid:27290365 slyc|Solyc10g009050.2.1|PACid:2728…
WILD0000592: atha|AT1G33360.1|PACid:19657267 atha|AT5G49840.1|PACid:19668043 atha|AT5G53350.1|PACid:19668058 DES|comp87478_c0_seq1 DES|comp94286_c1_seq13 DUL|comp10728_c0_seq1 DUL|comp17905_c0_seq2 DUL|comp22087_c0_seq3 osat|LOC_Os01g66330.1|PACid:24117285 osat|LOC_Os02g19150.1|PACid:24130597 osat|LOC_Os02g35630.1|PACid:24135287 PHY|comp10093_c0_seq1 PHY|comp5633_c0_seq1 SAR|comp36526_c0_seq1 SAR…
WILD0000593: atha|AT1G43620.1|PACid:19657363 atha|AT1G43620.2|PACid:19657364 atha|AT1G43620.3|PACid:19657365 atha|AT3G07020.1|PACid:19661413 atha|AT3G07020.2|PACid:19661414 DES|comp91874_c0_seq2 DES|comp94216_c0_seq1 DUL|comp21489_c0_seq2 DUL|comp23542_c0_seq4 osat|LOC_Os01g64750.1|PACid:24114352 osat|LOC_Os04g04254.1|PACid:24105268 osat|LOC_Os04g04254.2|PACid:24105269 osat|LOC_Os07g23740.1|PACid…
WILD0000594: atha|AT1G45545.1|PACid:19656257 atha|AT2G26570.1|PACid:19643556 atha|AT5G42880.1|PACid:19671919 atha|AT4G33390.1|PACid:19645328 DUL|comp17458_c0_seq3 DUL|comp7208_c0_seq1 NIG|comp48435_c0_seq1 NIG|comp54026_c0_seq3 osat|LOC_Os03g27800.1|PACid:24125770 osat|LOC_Os07g42700.1|PACid:24112585 osat|LOC_Os07g42700.2|PACid:24112586 osat|LOC_Os07g42700.3|PACid:24112587 osat|LOC_Os07g42700.4|P…
WILD0000595: atha|AT1G55720.1|PACid:19653137 atha|AT1G55730.1|PACid:19649626 atha|AT1G55730.2|PACid:19649627 atha|AT3G13320.1|PACid:19662185 osat|LOC_Os03g27960.1|PACid:24125243 osat|LOC_Os03g27960.2|PACid:24125244 osat|LOC_Os04g55940.1|PACid:24104869 osat|LOC_Os04g55940.2|PACid:24104870 pgsc|PGSC0003DMP400013720 pgsc|PGSC0003DMP400054145 pgsc|PGSC0003DMP400016189 PHY|comp11460_c0_seq1 PHY|comp14…
WILD0000596: atha|AT1G60560.1|PACid:19655330 atha|AT1G60560.2|PACid:19655331 atha|AT4G13970.1|PACid:19648704 osat|LOC_Os07g12520.1|PACid:24109675 osat|LOC_Os09g13880.1|PACid:24139096 slyc|Solyc04g009970.2.1|PACid:27278324 slyc|Solyc08g078230.2.1|PACid:27305323 stub|Sotub04g009980.1.1 stub|Sotub08g023820.1.1 SWT|comp61824_c0_seq1 SWT|comp67613_c0_seq3 DUL|comp19786_c0_seq2 pgsc|PGSC0003DMP40002035…
WILD0000597: atha|AT1G68050.1|PACid:19652110 atha|AT2G18915.1|PACid:19638433 atha|AT2G18915.2|PACid:19638432 atha|AT5G57360.1|PACid:19671403 atha|AT5G57360.2|PACid:19671402 DUL|comp26475_c0_seq1 DUL|comp8053_c0_seq1 NIG|comp53141_c0_seq1 NIG|comp54120_c0_seq4 osat|LOC_Os02g05700.1|PACid:24132858 osat|LOC_Os02g05700.2|PACid:24132859 osat|LOC_Os06g47890.1|PACid:24140429 osat|LOC_Os06g47890.2|PACid:…
WILD0000598: atha|AT1G68740.1|PACid:19655318 atha|AT3G23430.1|PACid:19658425 osat|LOC_Os01g02000.1|PACid:24115237 osat|LOC_Os02g56510.1|PACid:24134508 osat|LOC_Os06g29790.1|PACid:24143149 slyc|Solyc05g010060.2.1|PACid:27299267 slyc|Solyc09g090360.2.1|PACid:27311092 stub|Sotub05g007180.1.1 stub|Sotub09g025610.1.1 NIG|comp36667_c0_seq1 pgsc|PGSC0003DMP400029975 pgsc|PGSC0003DMP400043610 SAR|comp324…
WILD0000599: atha|AT1G69770.1|PACid:19649359 atha|AT1G80740.1|PACid:19657552 atha|AT4G19020.1|PACid:19647374 osat|LOC_Os03g12570.1|PACid:24122093 osat|LOC_Os05g13780.1|PACid:24150976 osat|LOC_Os05g13790.1|PACid:24150489 pgsc|PGSC0003DMP400007625 pgsc|PGSC0003DMP400032223 PHY|comp5017_c0_seq2 PHY|comp7002_c0_seq1 SAR|comp33213_c0_seq1 SAR|comp33296_c0_seq1 slyc|Solyc01g006100.2.1|PACid:27301849 sl…
WILD0000600: atha|AT1G74790.1|PACid:19651231 atha|AT5G39970.1|PACid:19670167 atha|AT5G62630.1|PACid:19667297 osat|LOC_Os03g48540.1|PACid:24125503 osat|LOC_Os07g09520.1|PACid:24112772 osat|LOC_Os12g44230.1|PACid:24145534 osat|LOC_Os12g44230.2|PACid:24145535 pgsc|PGSC0003DMP400027580 pgsc|PGSC0003DMP400039157 pgsc|PGSC0003DMP400042281 pgsc|PGSC0003DMP400042282 pgsc|PGSC0003DMP400055832 slyc|Solyc03…
WILD0000601: atha|AT1G77080.2|PACid:19652599 atha|AT1G77080.4|PACid:19652598 atha|AT1G77080.5|PACid:19652600 atha|AT5G10140.1|PACid:19672039 atha|AT5G10140.2|PACid:19672042 atha|AT5G10140.3|PACid:19672040 atha|AT5G10140.4|PACid:19672041 atha|AT5G65050.1|PACid:19667306 atha|AT5G65050.2|PACid:19667307 atha|AT5G65050.3|PACid:19667305 atha|AT5G65060.1|PACid:19668928 atha|AT5G65060.2|PACid:19668929 at…
WILD0000602: atha|AT2G19620.1|PACid:19641041 atha|AT2G19620.2|PACid:19641042 atha|AT5G56750.1|PACid:19672323 atha|AT5G11790.1|PACid:19670556 osat|LOC_Os01g09670.1|PACid:24116264 osat|LOC_Os02g13150.1|PACid:24130273 osat|LOC_Os05g10740.1|PACid:24149926 osat|LOC_Os06g36740.1|PACid:24140634 osat|LOC_Os02g13150.2|PACid:24130274 osat|LOC_Os05g10740.2|PACid:24149927 pgsc|PGSC0003DMP400003933 pgsc|PGSC0…
WILD0000603: atha|AT2G20800.1|PACid:19641798 atha|AT4G05020.1|PACid:19645132 atha|AT4G05020.2|PACid:19645131 atha|AT4G21490.1|PACid:19646595 atha|AT4G28220.1|PACid:19646228 DES|comp91468_c0_seq1 DES|comp92459_c1_seq2 DUL|comp12601_c0_seq1 DUL|comp23743_c0_seq2 NIG|comp51403_c0_seq2 NIG|comp52113_c0_seq2 osat|LOC_Os05g26660.1|PACid:24151409 osat|LOC_Os06g47000.1|PACid:24140424 osat|LOC_Os06g47000.…
WILD0000604: atha|AT2G25290.1|PACid:19641959 atha|AT2G25290.2|PACid:19641960 atha|AT2G25290.3|PACid:19641961 atha|AT4G32070.1|PACid:19644781 DES|comp85110_c0_seq1 DES|comp92145_c0_seq1 osat|LOC_Os08g20020.1|PACid:24099525 osat|LOC_Os08g20020.2|PACid:24099526 osat|LOC_Os09g03890.1|PACid:24135353 osat|LOC_Os09g38390.1|PACid:24138258 pgsc|PGSC0003DMP400026116 pgsc|PGSC0003DMP400033198 pgsc|PGSC0003D…
WILD0000605: atha|AT2G28830.1|PACid:19642987 atha|AT3G46510.1|PACid:19661516 atha|AT3G54850.1|PACid:19658444 DES|comp95111_c0_seq11 DES|comp95436_c1_seq1 DUL|comp20441_c0_seq1 DUL|comp26922_c0_seq1 DUL|comp28091_c0_seq1 NIG|comp53833_c0_seq8 NIG|comp54419_c0_seq1 osat|LOC_Os03g16824.1|PACid:24126508 osat|LOC_Os06g01304.1|PACid:24141906 osat|LOC_Os06g01304.2|PACid:24141907 osat|LOC_Os06g01304.3|PA…
WILD0000606: atha|AT2G37980.1|PACid:19639846 atha|AT3G54100.1|PACid:19660811 atha|AT5G01100.1|PACid:19671979 atha|AT5G35570.1|PACid:19668895 osat|LOC_Os01g63230.1|PACid:24118698 osat|LOC_Os05g37880.1|PACid:24154737 osat|LOC_Os09g27080.1|PACid:24137416 osat|LOC_Os09g27080.2|PACid:24137417 pgsc|PGSC0003DMP400019583 pgsc|PGSC0003DMP400024639 pgsc|PGSC0003DMP400035314 PHY|comp20470_c0_seq1 PHY|comp61…
WILD0000607: atha|AT2G38290.1|PACid:19638196 atha|AT2G38290.2|PACid:19638197 osat|LOC_Os01g61510.1|PACid:24115736 osat|LOC_Os01g61550.1|PACid:24114735 osat|LOC_Os01g65000.1|PACid:24115494 osat|LOC_Os02g34580.1|PACid:24131260 osat|LOC_Os03g62200.1|PACid:24125290 osat|LOC_Os05g39240.1|PACid:24149548 osat|LOC_Os12g01420.1|PACid:24146899 osat|LOC_Os11g01410.1|PACid:24158940 pgsc|PGSC0003DMP400033595 …
WILD0000608: atha|AT2G39380.1|PACid:19639547 atha|AT3G55150.1|PACid:19664875 atha|AT3G09520.1|PACid:19659531 atha|AT3G09530.1|PACid:19660041 atha|AT5G59730.1|PACid:19666765 atha|AT5G59730.2|PACid:19666766 pgsc|PGSC0003DMP400019211 pgsc|PGSC0003DMP400027266 pgsc|PGSC0003DMP400041333 pgsc|PGSC0003DMP400041334 pgsc|PGSC0003DMP400041369 pgsc|PGSC0003DMP400052901 slyc|Solyc06g005280.1.1|PACid:27283481…
WILD0000609: atha|AT2G41220.1|PACid:19638080 atha|AT5G04140.1|PACid:19671352 atha|AT5G04140.2|PACid:19671351 atha|AT5G53460.1|PACid:19667700 atha|AT5G53460.2|PACid:19667701 atha|AT5G53460.3|PACid:19667702 DES|comp89864_c0_seq1 DES|comp93831_c0_seq1 DUL|comp13394_c0_seq1 DUL|comp24194_c0_seq1 NIG|comp53540_c0_seq1 NIG|comp54548_c0_seq4 osat|LOC_Os01g48960.1|PACid:24117120 osat|LOC_Os05g48200.1|PAC…
WILD0000610: atha|AT2G45910.1|PACid:19638302 atha|AT3G49060.1|PACid:19665028 atha|AT3G49060.2|PACid:19665029 osat|LOC_Os06g06760.1|PACid:24140690 osat|LOC_Os06g06760.2|PACid:24140691 osat|LOC_Os06g06760.3|PACid:24140692 osat|LOC_Os10g40060.1|PACid:24093474 osat|LOC_Os10g40060.2|PACid:24093475 osat|LOC_Os10g40060.3|PACid:24093476 osat|LOC_Os10g40060.4|PACid:24093477 osat|LOC_Os10g40100.1|PACid:240…
WILD0000611: atha|AT2G47410.1|PACid:19639917 atha|AT2G47410.2|PACid:19639918 atha|AT5G49430.1|PACid:19666223 slyc|Solyc01g060050.1.1|PACid:27302916 slyc|Solyc01g079510.2.1|PACid:27303187 stub|Sotub01g014680.1.1 stub|Sotub01g023810.1.1 NIG|comp49493_c0_seq1 osat|LOC_Os03g19340.1|PACid:24122340 PHY|comp17066_c1_seq10 SAR|comp41008_c0_seq7 SWT|comp67248_c1_seq1 DES|comp95275_c0_seq2 DUL|comp4976_c0_…
WILD0000612: atha|AT3G01040.1|PACid:19664469 atha|AT3G01040.2|PACid:19664470 atha|AT5G15470.1|PACid:19669600 atha|AT5G54690.1|PACid:19665669 DUL|comp22107_c0_seq1 DUL|comp23714_c0_seq1 osat|LOC_Os03g11330.1|PACid:24123672 osat|LOC_Os12g38930.1|PACid:24149403 pgsc|PGSC0003DMP400002614 pgsc|PGSC0003DMP400007869 pgsc|PGSC0003DMP400025360 pgsc|PGSC0003DMP400033406 pgsc|PGSC0003DMP400043628 slyc|Solyc…
WILD0000613: atha|AT3G07810.1|PACid:19660829 atha|AT3G07810.2|PACid:19660828 osat|LOC_Os07g39560.1|PACid:24113634 osat|LOC_Os07g39560.2|PACid:24113635 osat|LOC_Os07g39560.3|PACid:24113636 osat|LOC_Os11g41890.1|PACid:24156562 pgsc|PGSC0003DMP400025321 pgsc|PGSC0003DMP400051927 slyc|Solyc07g048030.2.1|PACid:27294198 slyc|Solyc12g006180.1.1|PACid:27308127 slyc|Solyc10g006050.2.1|PACid:27281098 slyc|…
WILD0000614: atha|AT3G25230.1|PACid:19661334 atha|AT3G25230.2|PACid:19661333 atha|AT5G48570.1|PACid:19670395 DES|comp86426_c0_seq1 DES|comp93509_c1_seq2 DUL|comp23399_c0_seq2 DUL|comp6980_c0_seq2 NIG|comp53811_c0_seq4 NIG|comp53920_c1_seq7 osat|LOC_Os02g28980.1|PACid:24130376 osat|LOC_Os04g28420.1|PACid:24105932 osat|LOC_Os04g28420.2|PACid:24105933 osat|LOC_Os08g41390.1|PACid:24099830 osat|LOC_Os…
WILD0000615: atha|AT3G44830.1|PACid:19658944 atha|AT5G13640.1|PACid:19671151 DUL|comp20266_c0_seq1 DUL|comp26161_c0_seq1 DUL|comp30205_c0_seq1 NIG|comp46045_c0_seq1 NIG|comp53580_c0_seq1 pgsc|PGSC0003DMP400000918 pgsc|PGSC0003DMP400004386 pgsc|PGSC0003DMP400012626 pgsc|PGSC0003DMP400036374 PHY|comp19093_c0_seq1 PHY|comp25323_c0_seq1 SAR|comp28480_c0_seq1 SAR|comp34685_c0_seq1 slyc|Solyc03g121960.…
WILD0000616: atha|AT3G61740.1|PACid:19658757 atha|AT3G61740.2|PACid:19658758 atha|AT4G27910.1|PACid:19647930 atha|AT5G53430.1|PACid:19665432 DUL|comp21486_c0_seq1 DUL|comp23094_c0_seq6 NIG|comp51250_c0_seq2 NIG|comp53696_c0_seq7 osat|LOC_Os01g11952.1|PACid:24119756 osat|LOC_Os01g11960.1|PACid:24120795 osat|LOC_Os01g11960.2|PACid:24120796 osat|LOC_Os01g46700.1|PACid:24115764 SAR|comp39345_c0_seq1 …
WILD0000617: atha|AT4G25500.1|PACid:19644461 atha|AT4G25500.2|PACid:19644464 atha|AT4G25500.3|PACid:19644463 atha|AT4G25500.4|PACid:19644462 atha|AT5G52040.1|PACid:19673158 atha|AT5G52040.2|PACid:19673157 atha|AT5G52040.3|PACid:19673159 atha|AT5G52040.4|PACid:19673160 osat|LOC_Os02g03040.1|PACid:24134903 osat|LOC_Os02g03040.2|PACid:24134904 osat|LOC_Os02g03040.3|PACid:24134905 osat|LOC_Os02g03040…
WILD0000618: atha|AT4G30990.1|PACid:19648316 atha|AT4G30990.2|PACid:19648315 DES|comp93961_c0_seq1 DUL|comp21036_c0_seq1 NIG|comp43092_c0_seq1 osat|LOC_Os01g40250.1|PACid:24113907 pgsc|PGSC0003DMP400013660 PHY|comp24828_c0_seq1 slyc|Solyc09g092240.2.1|PACid:27310954 stub|Sotub09g029010.1.1 stub|Sotub09g029050.1.1 SWT|comp67146_c0_seq1 SAR|comp32574_c0_seq1 DES|comp77689_c0_seq1 DUL|comp42710_c0_s…
WILD0000619: atha|AT4G33260.1|PACid:19644583 atha|AT4G33260.2|PACid:19644584 atha|AT4G33270.1|PACid:19647543 atha|AT5G26900.1|PACid:19667836 atha|AT5G27080.1|PACid:19669519 atha|AT5G27570.1|PACid:19667843 atha|AT5G27945.1|PACid:19667599 osat|LOC_Os02g47180.1|PACid:24129515 osat|LOC_Os02g47180.2|PACid:24129516 osat|LOC_Os04g51110.1|PACid:24102442 osat|LOC_Os04g51110.2|PACid:24102443 osat|LOC_Os09g…
WILD0000620: atha|AT4G39830.1|PACid:19648715 atha|AT5G21100.1|PACid:19671390 atha|AT5G21105.1|PACid:19671414 atha|AT5G21105.2|PACid:19671416 atha|AT5G21105.3|PACid:19671415 osat|LOC_Os06g37080.1|PACid:24140533 osat|LOC_Os06g37150.1|PACid:24142451 osat|LOC_Os09g20090.1|PACid:24137993 osat|LOC_Os09g32952.1|PACid:24137076 pgsc|PGSC0003DMP400009720 pgsc|PGSC0003DMP400039387 pgsc|PGSC0003DMP400048540 …
WILD0000621: atha|AT5G03730.1|PACid:19672570 atha|AT5G03730.2|PACid:19672571 osat|LOC_Os02g32610.2|PACid:24130878 osat|LOC_Os02g32610.3|PACid:24130879 osat|LOC_Os02g32610.4|PACid:24130880 osat|LOC_Os04g52140.1|PACid:24106804 osat|LOC_Os09g39320.1|PACid:24135814 pgsc|PGSC0003DMP400014715 pgsc|PGSC0003DMP400016491 slyc|Solyc04g076480.2.1|PACid:27277790 slyc|Solyc10g085570.1.1|PACid:27280619 slyc|So…
WILD0000622: atha|AT5G60580.1|PACid:19665742 atha|AT5G60580.2|PACid:19665740 atha|AT5G60580.3|PACid:19665743 atha|AT5G60580.4|PACid:19665741 osat|LOC_Os02g06920.1|PACid:24128827 osat|LOC_Os02g06920.2|PACid:24128828 osat|LOC_Os06g46366.1|PACid:24141641 pgsc|PGSC0003DMP400014257 pgsc|PGSC0003DMP400050784 slyc|Solyc06g016770.2.1|PACid:27285042 slyc|Solyc11g069350.1.1|PACid:27295254 stub|Sotub06g0104…
WILD0000623: DES|comp90789_c0_seq3 DES|comp92262_c0_seq1 NIG|comp51817_c0_seq1 NIG|comp51992_c0_seq1 osat|ChrUn.fgenesh.mRNA.21|PACid:24093297 osat|ChrUn.fgenesh.mRNA.23|PACid:24093321 osat|ChrUn.fgenesh.mRNA.70|PACid:24093270 osat|ChrUn.fgenesh.mRNA.75|PACid:24093264 osat|ChrUn.fgenesh.mRNA.95|PACid:24093333 osat|LOC_Os06g25570.1|PACid:24141882 PHY|comp23722_c0_seq1 PHY|comp25990_c0_seq1 SAR|com…
WILD0000624: osat|LOC_Os01g40120.1|PACid:24120123 osat|LOC_Os01g40160.1|PACid:24115749 osat|LOC_Os05g01620.1|PACid:24154161 osat|LOC_Os05g01630.2|PACid:24152770 osat|LOC_Os05g01630.3|PACid:24152771 osat|LOC_Os09g32310.1|PACid:24135953 osat|LOC_Os02g48300.1|PACid:24129565 osat|LOC_Os02g54550.1|PACid:24133708 osat|LOC_Os02g55050.1|PACid:24129080 osat|LOC_Os02g55050.2|PACid:24129081 osat|LOC_Os02g57…
WILD0000625: osat|LOC_Os02g36140.2|PACid:24133922 osat|LOC_Os02g36140.3|PACid:24133923 osat|LOC_Os02g36140.4|PACid:24133924 osat|LOC_Os02g36140.5|PACid:24133925 osat|LOC_Os02g36220.1|PACid:24128697 osat|LOC_Os02g36220.2|PACid:24128698 osat|LOC_Os02g36264.1|PACid:24132954 osat|LOC_Os04g10060.1|PACid:24102710 osat|LOC_Os04g52210.1|PACid:24106800 osat|LOC_Os04g52230.1|PACid:24106358 osat|LOC_Os04g52…
WILD0000626: osat|LOC_Os03g45970.1|PACid:24122842 osat|LOC_Os03g45970.2|PACid:24122843 osat|LOC_Os03g45970.3|PACid:24122844 osat|LOC_Os03g46040.1|PACid:24127548 osat|LOC_Os05g05330.1|PACid:24153606 osat|LOC_Os05g05354.1|PACid:24152552 osat|LOC_Os05g05354.2|PACid:24152553 osat|LOC_Os05g06540.1|PACid:24149872 osat|LOC_Os05g06540.2|PACid:24149873 osat|LOC_Os05g06630.1|PACid:24153940 osat|LOC_Os05g06…
WILD0000627: osat|LOC_Os03g55150.1|PACid:24126980 osat|LOC_Os03g55150.4|PACid:24126981 osat|LOC_Os03g55150.6|PACid:24126982 osat|LOC_Os07g40580.1|PACid:24109668 osat|LOC_Os12g32240.1|PACid:24149135 osat|LOC_Os07g02210.1|PACid:24110150 osat|LOC_Os07g02210.2|PACid:24110151 slyc|Solyc01g011000.2.1|PACid:27300027 slyc|Solyc04g005510.2.1|PACid:27276974 atha|AT1G13950.1|PACid:19651718 DES|comp83807_c0_…
WILD0000628: osat|LOC_Os06g47800.1|PACid:24142752 osat|LOC_Os08g12740.1|PACid:24098005 osat|LOC_Os08g12740.2|PACid:24098006 osat|LOC_Os12g29280.1|PACid:24145834 osat|LOC_Os12g29290.1|PACid:24145408 osat|LOC_Os10g07400.1|PACid:24096392 osat|LOC_Os10g07400.2|PACid:24096393 pgsc|PGSC0003DMP400059263 pgsc|PGSC0003DMP400063562 stub|Sotub04g012680.1.1 stub|Sotub04g012710.1.1 stub|Sotub04g012720.1.1 stu…
WILD0000629: osat|LOC_Os07g11440.1|PACid:24110509 osat|LOC_Os11g32650.1|PACid:24157521 pgsc|PGSC0003DMP400015173 pgsc|PGSC0003DMP400015174 pgsc|PGSC0003DMP400015175 pgsc|PGSC0003DMP400029476 pgsc|PGSC0003DMP400029484 pgsc|PGSC0003DMP400033204 pgsc|PGSC0003DMP400047173 pgsc|PGSC0003DMP400051588 pgsc|PGSC0003DMP400051589 slyc|Solyc05g053170.2.1|PACid:27299346 slyc|Solyc05g053550.2.1|PACid:27297792 …
WILD0000630: pgsc|PGSC0003DMP400005888 pgsc|PGSC0003DMP400044479 pgsc|PGSC0003DMP400044480 pgsc|PGSC0003DMP400014847 pgsc|PGSC0003DMP400049123 pgsc|PGSC0003DMP400051051 pgsc|PGSC0003DMP400024529 pgsc|PGSC0003DMP400059016 slyc|Solyc05g054080.2.1|PACid:27298235 slyc|Solyc09g005150.1.1|PACid:27309193 slyc|Solyc09g005160.1.1|PACid:27310203 slyc|Solyc10g083470.1.1|PACid:27280541 slyc|Solyc12g094560.1.…
WILD0000631: pgsc|PGSC0003DMP400006027 pgsc|PGSC0003DMP400036507 pgsc|PGSC0003DMP400048638 pgsc|PGSC0003DMP400052074 pgsc|PGSC0003DMP400058459 pgsc|PGSC0003DMP400059109 pgsc|PGSC0003DMP400061124 pgsc|PGSC0003DMP400066288 pgsc|PGSC0003DMP400066669 pgsc|PGSC0003DMP400067171 pgsc|PGSC0003DMP400067511 pgsc|PGSC0003DMP400068369 pgsc|PGSC0003DMP400068523 pgsc|PGSC0003DMP400048637 pgsc|PGSC0003DMP400057…
WILD0000632: pgsc|PGSC0003DMP400010236 pgsc|PGSC0003DMP400056454 pgsc|PGSC0003DMP400050866 pgsc|PGSC0003DMP400057775 pgsc|PGSC0003DMP400058949 pgsc|PGSC0003DMP400059432 pgsc|PGSC0003DMP400059910 pgsc|PGSC0003DMP400060601 pgsc|PGSC0003DMP400062045 pgsc|PGSC0003DMP400062588 pgsc|PGSC0003DMP400063409 pgsc|PGSC0003DMP400063574 pgsc|PGSC0003DMP400064252 pgsc|PGSC0003DMP400064351 pgsc|PGSC0003DMP400064…
WILD0000633: pgsc|PGSC0003DMP400037830 pgsc|PGSC0003DMP400060572 pgsc|PGSC0003DMP400067041 pgsc|PGSC0003DMP400056830 pgsc|PGSC0003DMP400056944 pgsc|PGSC0003DMP400058309 pgsc|PGSC0003DMP400058436 pgsc|PGSC0003DMP400058471 pgsc|PGSC0003DMP400059011 pgsc|PGSC0003DMP400062098 pgsc|PGSC0003DMP400063514 pgsc|PGSC0003DMP400066928 pgsc|PGSC0003DMP400063096 pgsc|PGSC0003DMP400058850 pgsc|PGSC0003DMP400060…
WILD0000634: stub|Sotub04g025940.1.1 stub|Sotub07g008220.1.1 atha|AT1G67120.1|PACid:19655526 DES|comp92797_c0_seq2 DUL|comp7538_c0_seq1 NIG|comp54865_c0_seq9 osat|LOC_Os10g31856.1|PACid:24093922 osat|LOC_Os10g31864.1|PACid:24094510 pgsc|PGSC0003DMP400066332 PHY|comp18093_c0_seq2 SAR|comp37712_c0_seq3 slyc|Solyc04g072260.1.1|PACid:27277723 SWT|comp66565_c3_seq1 DUL|comp42761_c0_seq1 PHY|comp745_c0…
WILD0000635: atha|AT3G02260.1|PACid:19661360 DES|comp95278_c1_seq1 DUL|comp16973_c0_seq1 DUL|comp22835_c0_seq1 NIG|comp39407_c0_seq1 NIG|comp48842_c0_seq1 NIG|comp52061_c0_seq1 osat|LOC_Os09g07294.1|PACid:24138869 osat|LOC_Os09g07300.1|PACid:24135388 pgsc|PGSC0003DMP400002487 PHY|comp5841_c0_seq1 SAR|comp32122_c0_seq1 SAR|comp40612_c0_seq1 slyc|Solyc02g089260.2.1|PACid:27288970 stub|Sotub02g03362…
WILD0000636: atha|AT1G03080.1|PACid:19654183 atha|AT3G22790.1|PACid:19663424 atha|AT4G02710.1|PACid:19648393 atha|AT4G14760.1|PACid:19644516 DES|comp92248_c0_seq1 DES|comp95289_c0_seq1 DUL|comp24968_c0_seq1 DUL|comp7897_c0_seq1 osat|LOC_Os03g06510.1|PACid:24127570 osat|LOC_Os10g28610.1|PACid:24093367 pgsc|PGSC0003DMP400013585 pgsc|PGSC0003DMP400033627 pgsc|PGSC0003DMP400050107 PHY|comp11410_c0_se…
WILD0000637: atha|AT1G03630.1|PACid:19651174 atha|AT1G03630.2|PACid:19651175 atha|AT4G27440.1|PACid:19648939 atha|AT4G27440.2|PACid:19648940 atha|AT5G54190.1|PACid:19668015 atha|AT5G54190.2|PACid:19668016 DES|comp86314_c0_seq1 DES|comp86729_c0_seq1 DUL|comp22713_c0_seq1 DUL|comp23519_c0_seq2 osat|LOC_Os04g58200.1|PACid:24108268 osat|LOC_Os04g58200.2|PACid:24108269 osat|LOC_Os04g58200.3|PACid:2410…
WILD0000638: atha|AT1G04430.1|PACid:19651738 atha|AT1G04430.2|PACid:19651739 atha|AT3G23300.1|PACid:19660345 atha|AT4G14360.1|PACid:19644713 atha|AT4G14360.2|PACid:19644714 atha|AT5G14430.1|PACid:19671593 atha|AT5G14430.2|PACid:19671594 DUL|comp20751_c0_seq1 DUL|comp6738_c0_seq1 NIG|comp52534_c0_seq1 NIG|comp52661_c0_seq1 osat|LOC_Os06g47294.1|PACid:24144051 osat|LOC_Os10g33720.1|PACid:24094093 o…
WILD0000639: atha|AT1G04645.1|PACid:19649589 atha|AT1G26795.1|PACid:19649306 atha|AT1G26796.1|PACid:19649972 atha|AT1G26797.1|PACid:19651988 atha|AT1G26798.1|PACid:19652682 atha|AT1G26799.1|PACid:19654387 atha|AT3G16970.1|PACid:19661429 atha|AT3G17080.1|PACid:19662068 atha|AT3G55252.1|PACid:19662205 atha|AT4G16195.1|PACid:19648903 atha|AT4G24973.1|PACid:19643986 atha|AT4G24974.1|PACid:19647348 at…
WILD0000640: atha|AT1G05260.1|PACid:19649599 atha|AT3G21770.1|PACid:19660274 pgsc|PGSC0003DMP400001367 pgsc|PGSC0003DMP400001368 pgsc|PGSC0003DMP400009359 pgsc|PGSC0003DMP400026430 pgsc|PGSC0003DMP400044197 pgsc|PGSC0003DMP400044198 pgsc|PGSC0003DMP400044199 pgsc|PGSC0003DMP400009373 slyc|Solyc05g046010.2.1|PACid:27299459 slyc|Solyc05g046020.2.1|PACid:27297716 slyc|Solyc05g046030.2.1|PACid:272994…
WILD0000641: atha|AT1G05470.1|PACid:19655586 atha|AT2G32010.1|PACid:19639861 atha|AT2G32010.2|PACid:19639862 atha|AT3G63240.1|PACid:19661936 DES|comp92101_c0_seq3 DES|comp94726_c0_seq2 DUL|comp18756_c0_seq1 DUL|comp20764_c0_seq1 osat|LOC_Os03g06460.1|PACid:24122200 osat|LOC_Os03g46090.1|PACid:24127928 osat|LOC_Os03g57950.1|PACid:24128533 osat|LOC_Os03g57950.2|PACid:24128534 osat|LOC_Os07g07950.1|…
WILD0000642: atha|AT1G08060.1|PACid:19650687 atha|AT1G08060.2|PACid:19650688 DES|comp94167_c0_seq1 DUL|comp32530_c0_seq1 NIG|comp51909_c1_seq8 PHY|comp46798_c0_seq1 slyc|Solyc06g010200.2.1|PACid:27283779 stub|Sotub06g012460.1.1 DES|comp80194_c0_seq1 DUL|comp12868_c0_seq3 DUL|comp5508_c0_seq1 NIG|comp47813_c0_seq1 PHY|comp6841_c0_seq1 SAR|comp33023_c0_seq1 SWT|comp60505_c0_seq3 DES|comp87781_c0_se…
WILD0000643: atha|AT1G12920.1|PACid:19651117 atha|AT3G26618.1|PACid:19660740 atha|AT5G47880.1|PACid:19672944 atha|AT5G47880.2|PACid:19672945 DES|comp87618_c0_seq2 DES|comp89426_c0_seq1 osat|LOC_Os01g71270.1|PACid:24120651 osat|LOC_Os03g49580.1|PACid:24127664 osat|LOC_Os05g31020.1|PACid:24150746 osat|LOC_Os07g39870.1|PACid:24110967 osat|LOC_Os07g39870.2|PACid:24110968 osat|LOC_Os07g39870.3|PACid:2…
WILD0000644: atha|AT1G20760.1|PACid:19652079 atha|AT1G21630.1|PACid:19650321 atha|AT1G21630.2|PACid:19650320 DES|comp87522_c0_seq1 DES|comp94392_c0_seq1 DUL|comp22505_c0_seq2 DUL|comp4869_c0_seq1 osat|LOC_Os03g03830.1|PACid:24124066 osat|LOC_Os06g51250.1|PACid:24143848 slyc|Solyc00g007120.2.1|PACid:27282789 slyc|Solyc02g082540.2.1|PACid:27285847 slyc|Solyc04g082560.2.1|PACid:27277686 stub|Sotub02…
WILD0000645: atha|AT1G20960.1|PACid:19652030 atha|AT1G20960.2|PACid:19652031 atha|AT2G42270.1|PACid:19641602 atha|AT5G61140.1|PACid:19669590 atha|AT5G61140.2|PACid:19669589 DES|comp94528_c0_seq1 DES|comp94860_c0_seq1 DUL|comp23090_c0_seq5 DUL|comp25958_c0_seq1 NIG|comp54774_c0_seq1 NIG|comp54838_c0_seq1 PHY|comp10425_c0_seq2 PHY|comp11320_c0_seq1 SAR|comp40168_c0_seq1 SAR|comp41057_c0_seq2 slyc|S…
WILD0000646: atha|AT1G26260.1|PACid:19653671 atha|AT1G26260.2|PACid:19653672 atha|AT1G26260.3|PACid:19653673 atha|AT1G68920.1|PACid:19656621 atha|AT1G68920.2|PACid:19656622 atha|AT1G68920.3|PACid:19656623 osat|LOC_Os06g16400.1|PACid:24144650 osat|LOC_Os06g16400.2|PACid:24144651 osat|LOC_Os08g38080.1|PACid:24100406 osat|LOC_Os09g29830.1|PACid:24136249 osat|LOC_Os09g29830.2|PACid:24136250 osat|LOC_…
WILD0000647: atha|AT1G49920.1|PACid:19653194 atha|AT1G64255.1|PACid:19653676 atha|AT1G64260.1|PACid:19654037 osat|ChrUn.fgenesh.mRNA.80|PACid:24093269 slyc|Solyc00g192150.2.1|PACid:27282723 slyc|Solyc00g306730.1.1|PACid:27282423 slyc|Solyc01g060000.1.1|PACid:27301019 slyc|Solyc02g065120.1.1|PACid:27288300 slyc|Solyc03g005540.1.1|PACid:27291816 slyc|Solyc04g071910.1.1|PACid:27277549 slyc|Solyc11g0…
WILD0000648: atha|AT1G54730.2|PACid:19649976 atha|AT1G54730.3|PACid:19649977 atha|AT2G48020.1|PACid:19641457 atha|AT2G48020.2|PACid:19641458 atha|AT3G05150.1|PACid:19663222 atha|AT5G18840.1|PACid:19670489 DES|comp88687_c0_seq1 DES|comp94310_c0_seq5 osat|LOC_Os03g24860.1|PACid:24126100 osat|LOC_Os03g24870.1|PACid:24122217 osat|LOC_Os11g42430.1|PACid:24159024 pgsc|PGSC0003DMP400006842 pgsc|PGSC0003…
WILD0000649: atha|AT1G61630.1|PACid:19650347 atha|AT4G05110.1|PACid:19643907 atha|AT4G05120.1|PACid:19647331 atha|AT4G05130.1|PACid:19644105 atha|AT4G05140.1|PACid:19644000 osat|LOC_Os07g37100.1|PACid:24112280 osat|LOC_Os07g37100.2|PACid:24112281 osat|LOC_Os07g37110.1|PACid:24112603 pgsc|PGSC0003DMP400019976 pgsc|PGSC0003DMP400038726 pgsc|PGSC0003DMP400040133 slyc|Solyc02g014430.2.1|PACid:2728575…
WILD0000650: atha|AT1G63440.1|PACid:19650287 atha|AT5G44790.1|PACid:19665355 DES|comp93965_c0_seq1 DES|comp94554_c0_seq1 DUL|comp17312_c0_seq3 DUL|comp20697_c0_seq1 NIG|comp51034_c0_seq2 NIG|comp54078_c0_seq1 osat|LOC_Os02g07630.1|PACid:24134485 osat|LOC_Os02g10290.1|PACid:24133417 osat|LOC_Os04g46940.1|PACid:24105629 osat|LOC_Os06g45500.1|PACid:24142637 SAR|comp39150_c0_seq1 SAR|comp40229_c0_seq…
WILD0000651: atha|AT1G70160.1|PACid:19650850 atha|AT4G27020.1|PACid:19644663 atha|AT5G54870.1|PACid:19672448 DES|comp89781_c0_seq1 DES|comp92048_c0_seq3 DUL|comp16181_c0_seq2 DUL|comp23541_c0_seq1 NIG|comp50562_c0_seq1 NIG|comp53848_c0_seq6 osat|LOC_Os01g58114.1|PACid:24116980 osat|LOC_Os01g58114.2|PACid:24116981 osat|LOC_Os08g32910.1|PACid:24097594 osat|LOC_Os09g22440.1|PACid:24138969 pgsc|PGSC0…
WILD0000652: atha|AT1G70530.1|PACid:19652174 atha|AT5G40380.1|PACid:19668211 pgsc|PGSC0003DMP400001023 pgsc|PGSC0003DMP400023929 pgsc|PGSC0003DMP400031539 pgsc|PGSC0003DMP400037082 slyc|Solyc02g086590.2.1|PACid:27285887 slyc|Solyc03g112730.2.1|PACid:27291405 stub|Sotub02g036310.1.1 stub|Sotub03g025440.1.1 stub|Sotub05g018010.1.1 stub|Sotub11g021960.1.1 DES|comp91725_c0_seq1 SAR|comp16892_c0_seq1 …
WILD0000653: atha|AT1G74030.1|PACid:19656394 atha|AT2G36530.1|PACid:19638768 DES|comp91656_c0_seq1 DES|comp92492_c0_seq2 DUL|comp12342_c0_seq1 DUL|comp24174_c0_seq1 NIG|comp50583_c0_seq4 NIG|comp51081_c0_seq1 osat|LOC_Os03g14450.1|PACid:24122552 osat|LOC_Os03g14450.2|PACid:24122553 osat|LOC_Os06g04510.1|PACid:24140596 osat|LOC_Os06g04510.2|PACid:24140597 osat|LOC_Os09g20820.1|PACid:24135567 osat|…
WILD0000654: atha|AT1G77600.1|PACid:19652252 atha|AT1G77600.2|PACid:19652251 atha|AT1G77600.3|PACid:19652250 atha|AT5G47690.1|PACid:19671864 atha|AT5G47690.2|PACid:19671863 atha|AT5G47690.3|PACid:19671862 slyc|Solyc06g060380.2.1|PACid:27285360 slyc|Solyc11g012770.1.1|PACid:27296611 stub|Sotub06g019480.1.1 stub|Sotub11g006420.1.1 osat|LOC_Os01g64900.1|PACid:24116395 SWT|comp61327_c0_seq1 DES|comp9…
WILD0000655: atha|AT1G79090.1|PACid:19657153 atha|AT1G79090.2|PACid:19657154 atha|AT3G22270.1|PACid:19663241 atha|AT4G14990.1|PACid:19647721 DES|comp89402_c0_seq1 DES|comp91847_c0_seq3 DUL|comp21110_c0_seq4 DUL|comp22662_c0_seq5 NIG|comp54318_c0_seq1 NIG|comp54683_c0_seq2 osat|LOC_Os01g56300.1|PACid:24113984 osat|LOC_Os02g19220.1|PACid:24134821 osat|LOC_Os02g19220.2|PACid:24134822 osat|LOC_Os02g1…
WILD0000656: atha|AT2G19600.1|PACid:19643215 atha|AT5G11800.1|PACid:19671243 atha|AT5G51710.1|PACid:19667904 atha|AT5G51710.2|PACid:19667905 pgsc|PGSC0003DMP400052180 pgsc|PGSC0003DMP400054043 SAR|comp31891_c0_seq5 SAR|comp36185_c0_seq3 SAR|comp40900_c0_seq4 slyc|Solyc03g007040.2.1|PACid:27290233 slyc|Solyc05g026380.1.1|PACid:27297545 slyc|Solyc07g026670.2.1|PACid:27294206 slyc|Solyc08g065360.2.1…
WILD0000657: atha|AT2G23900.1|PACid:19638718 atha|AT3G48950.1|PACid:19664902 atha|AT3G61490.1|PACid:19663319 atha|AT3G61490.2|PACid:19663320 atha|AT3G61490.3|PACid:19663321 atha|AT4G23500.1|PACid:19645522 DES|comp67866_c0_seq1 DES|comp68893_c0_seq2 DUL|comp12473_c0_seq2 DUL|comp27062_c0_seq1 NIG|comp50144_c0_seq1 NIG|comp51169_c0_seq3 pgsc|PGSC0003DMP400000406 pgsc|PGSC0003DMP400016819 pgsc|PGSC0…
WILD0000658: atha|AT2G28350.1|PACid:19638795 atha|AT4G30080.1|PACid:19644624 osat|LOC_Os02g41800.1|PACid:24130018 osat|LOC_Os02g41800.2|PACid:24130019 osat|LOC_Os04g43910.1|PACid:24106688 osat|LOC_Os06g47150.1|PACid:24140305 osat|LOC_Os06g47150.2|PACid:24140306 osat|LOC_Os06g47150.3|PACid:24140307 osat|LOC_Os06g47150.4|PACid:24140308 osat|LOC_Os10g33940.1|PACid:24094157 pgsc|PGSC0003DMP400014218 …
WILD0000659: atha|AT2G28760.1|PACid:19638520 atha|AT2G28760.2|PACid:19638521 atha|AT2G28760.3|PACid:19638522 atha|AT3G46440.1|PACid:19658370 atha|AT3G46440.2|PACid:19658371 atha|AT5G59290.1|PACid:19669337 atha|AT5G59290.2|PACid:19669336 DES|comp84795_c0_seq3 DES|comp87743_c0_seq1 DUL|comp17975_c0_seq1 DUL|comp22592_c0_seq1 NIG|comp40661_c0_seq1 NIG|comp52457_c0_seq4 osat|LOC_Os03g16980.1|PACid:24…
WILD0000660: atha|AT2G30650.1|PACid:19640786 atha|AT2G30660.1|PACid:19639659 atha|AT5G65940.1|PACid:19667047 atha|AT5G65940.2|PACid:19667049 atha|AT5G65940.3|PACid:19667048 osat|LOC_Os12g16350.10|PACid:24148612 osat|LOC_Os12g16350.11|PACid:24148613 osat|LOC_Os12g16350.12|PACid:24148615 osat|LOC_Os12g16350.13|PACid:24148616 osat|LOC_Os12g16350.14|PACid:24148617 osat|LOC_Os12g16350.15|PACid:2414861…
WILD0000661: atha|AT2G36500.1|PACid:19640277 atha|AT3G52950.1|PACid:19658555 atha|AT3G52950.2|PACid:19658556 atha|AT5G50530.1|PACid:19667401 atha|AT5G50640.1|PACid:19672983 atha|AT5G63490.1|PACid:19666824 DES|comp90209_c0_seq2 DES|comp93650_c0_seq1 NIG|comp53242_c0_seq2 NIG|comp54006_c0_seq2 osat|LOC_Os01g69900.1|PACid:24116267 osat|LOC_Os11g06930.1|PACid:24157712 osat|LOC_Os12g07190.1|PACid:2414…
WILD0000662: atha|AT2G36590.1|PACid:19642739 atha|AT2G39890.1|PACid:19641218 atha|AT2G39890.2|PACid:19641219 atha|AT3G55740.1|PACid:19664480 atha|AT3G55740.2|PACid:19664481 DUL|comp23390_c0_seq6 DUL|comp6737_c0_seq1 osat|LOC_Os03g44230.1|PACid:24123998 osat|LOC_Os07g01090.1|PACid:24113022 osat|LOC_Os07g01090.2|PACid:24113023 pgsc|PGSC0003DMP400024644 pgsc|PGSC0003DMP400024647 pgsc|PGSC0003DMP4000…
WILD0000663: atha|AT2G37360.1|PACid:19642301 atha|AT2G39350.1|PACid:19640824 atha|AT3G53510.1|PACid:19661929 atha|AT3G55090.1|PACid:19664450 atha|AT3G55100.1|PACid:19658653 atha|AT3G55110.1|PACid:19661247 atha|AT3G55130.1|PACid:19659851 atha|AT5G13580.1|PACid:19666163 osat|LOC_Os01g61940.1|PACid:24119484 osat|LOC_Os03g17350.1|PACid:24126680 osat|LOC_Os03g17370.1|PACid:24125213 osat|LOC_Os05g02870…
WILD0000664: atha|AT2G41520.1|PACid:19638277 atha|AT2G41520.2|PACid:19638278 DUL|comp13884_c0_seq3 DUL|comp22807_c0_seq2 SAR|comp36807_c0_seq2 SAR|comp40055_c0_seq1 slyc|Solyc04g016410.2.1|PACid:27278243 slyc|Solyc11g065260.1.1|PACid:27296285 stub|Sotub04g014450.1.1 stub|Sotub11g023160.1.1 SWT|comp66817_c0_seq1 SWT|comp67496_c0_seq2 DES|comp95263_c0_seq2 PHY|comp26935_c0_seq1 atha|AT5G12430.1|PAC…
WILD0000665: atha|AT2G41900.1|PACid:19643256 atha|AT5G12850.1|PACid:19667958 DES|comp87025_c0_seq1 DES|comp91064_c1_seq1 DUL|comp21869_c0_seq2 DUL|comp24514_c0_seq1 NIG|comp51519_c0_seq3 NIG|comp52492_c0_seq1 osat|LOC_Os03g49170.1|PACid:24128271 osat|LOC_Os03g49170.3|PACid:24128272 osat|LOC_Os12g33090.1|PACid:24146322 pgsc|PGSC0003DMP400012055 pgsc|PGSC0003DMP400014338 pgsc|PGSC0003DMP400041043 p…
WILD0000666: atha|AT2G43710.1|PACid:19642376 atha|AT2G43710.2|PACid:19642377 atha|AT3G02610.1|PACid:19664962 atha|AT3G02620.1|PACid:19663622 atha|AT3G02630.1|PACid:19662667 atha|AT5G16230.1|PACid:19670446 atha|AT5G16240.1|PACid:19665603 DES|comp84982_c0_seq1 DES|comp92169_c0_seq1 osat|LOC_Os01g65830.1|PACid:24120312 osat|LOC_Os04g31070.1|PACid:24102562 osat|LOC_Os01g69080.1|PACid:24121559 osat|LO…
WILD0000667: atha|AT2G43870.1|PACid:19642528 atha|AT3G59850.1|PACid:19663157 pgsc|PGSC0003DMP400012228 pgsc|PGSC0003DMP400012298 pgsc|PGSC0003DMP400035392 pgsc|PGSC0003DMP400035430 pgsc|PGSC0003DMP400035431 pgsc|PGSC0003DMP400050945 pgsc|PGSC0003DMP400051123 slyc|Solyc02g067630.2.1|PACid:27287271 slyc|Solyc02g067640.2.1|PACid:27286404 slyc|Solyc02g067650.1.1|PACid:27286337 slyc|Solyc12g019180.1.1…
WILD0000668: atha|AT2G45340.1|PACid:19641917 atha|AT4G22730.1|PACid:19647592 atha|AT5G51560.1|PACid:19670828 NIG|comp50981_c0_seq1 NIG|comp53581_c0_seq1 osat|LOC_Os01g39600.1|PACid:24120412 osat|LOC_Os01g39600.2|PACid:24120413 osat|LOC_Os06g04370.1|PACid:24143382 osat|LOC_Os08g02440.1|PACid:24098109 pgsc|PGSC0003DMP400007045 pgsc|PGSC0003DMP400039881 pgsc|PGSC0003DMP400045105 SAR|comp25535_c0_seq…
WILD0000669: atha|AT2G45830.1|PACid:19638677 atha|AT2G45830.2|PACid:19638678 atha|AT3G48980.1|PACid:19665069 atha|AT3G61270.1|PACid:19664058 atha|AT5G23850.1|PACid:19668777 osat|LOC_Os02g42920.1|PACid:24134836 osat|LOC_Os04g45160.1|PACid:24106373 osat|LOC_Os04g45160.2|PACid:24106374 pgsc|PGSC0003DMP400000077 pgsc|PGSC0003DMP400025185 slyc|Solyc01g094380.2.1|PACid:27299962 slyc|Solyc03g025760.2.1|…
WILD0000670: atha|AT3G01690.1|PACid:19660036 atha|AT5G14390.1|PACid:19666610 atha|AT3G30380.1|PACid:19659340 atha|AT3G30380.2|PACid:19659341 atha|AT4G24760.1|PACid:19646262 osat|LOC_Os02g09770.1|PACid:24133645 osat|LOC_Os02g09770.2|PACid:24133646 osat|LOC_Os02g09770.3|PACid:24133647 osat|LOC_Os02g09770.4|PACid:24133648 osat|LOC_Os06g42730.1|PACid:24142733 pgsc|PGSC0003DMP400012248 pgsc|PGSC0003DM…
WILD0000671: atha|AT3G01770.1|PACid:19664691 atha|AT5G14270.1|PACid:19666197 atha|AT5G14270.2|PACid:19666196 atha|AT3G27260.1|PACid:19661979 atha|AT3G27260.2|PACid:19661980 atha|AT5G63320.1|PACid:19668587 atha|AT5G63320.2|PACid:19668588 atha|AT5G63320.3|PACid:19668589 DUL|comp21768_c0_seq2 DUL|comp6958_c0_seq2 NIG|comp51278_c0_seq1 NIG|comp54488_c0_seq5 osat|LOC_Os02g38980.1|PACid:24131208 osat|L…
WILD0000672: atha|AT3G03910.1|PACid:19664554 atha|AT5G07440.1|PACid:19667332 atha|AT5G07440.2|PACid:19667333 atha|AT5G18170.1|PACid:19669228 atha|AT5G07440.3|PACid:19667334 DUL|comp11718_c0_seq1 DUL|comp13727_c0_seq1 NIG|comp35607_c0_seq2 NIG|comp50806_c0_seq1 osat|LOC_Os02g43470.1|PACid:24132742 osat|LOC_Os03g58040.1|PACid:24121972 osat|LOC_Os03g58040.2|PACid:24121973 osat|LOC_Os03g58040.3|PACid…
WILD0000673: atha|AT3G07650.1|PACid:19661958 atha|AT3G07650.2|PACid:19661959 atha|AT3G07650.3|PACid:19661960 atha|AT3G07650.4|PACid:19661961 atha|AT5G48250.1|PACid:19670900 osat|LOC_Os02g49230.1|PACid:24132084 osat|LOC_Os02g49230.2|PACid:24132083 osat|LOC_Os02g49230.3|PACid:24132085 osat|LOC_Os02g49230.4|PACid:24132086 osat|LOC_Os02g49230.5|PACid:24132088 osat|LOC_Os02g49230.6|PACid:24132087 osat…
WILD0000674: atha|AT3G08943.1|PACid:19662934 atha|AT3G08947.1|PACid:19664295 atha|AT5G53480.1|PACid:19670706 DES|comp92353_c0_seq1 DES|comp92542_c0_seq1 DUL|comp5189_c0_seq1 DUL|comp9834_c0_seq1 NIG|comp52469_c0_seq4 NIG|comp52843_c0_seq2 osat|LOC_Os03g18350.1|PACid:24124513 osat|LOC_Os05g28510.1|PACid:24151128 osat|LOC_Os05g28510.2|PACid:24151129 osat|LOC_Os05g28510.3|PACid:24151130 osat|LOC_Os0…
WILD0000675: atha|AT3G16860.1|PACid:19662899 atha|AT3G20580.1|PACid:19659773 atha|AT4G16120.1|PACid:19644835 atha|AT4G27110.1|PACid:19646199 atha|AT5G49270.1|PACid:19672023 osat|LOC_Os03g18910.1|PACid:24124117 osat|LOC_Os06g47110.1|PACid:24143481 osat|LOC_Os07g49080.1|PACid:24109446 pgsc|PGSC0003DMP400001944 pgsc|PGSC0003DMP400003707 pgsc|PGSC0003DMP400025423 pgsc|PGSC0003DMP400044407 pgsc|PGSC00…
WILD0000676: atha|AT3G19210.1|PACid:19665230 atha|AT3G19210.2|PACid:19665231 DES|comp69274_c0_seq1 DUL|comp58589_c0_seq1 NIG|comp40092_c0_seq2 NIG|comp42774_c0_seq1 PHY|comp48224_c0_seq1 SAR|comp3144_c0_seq1 slyc|Solyc04g056410.2.1|PACid:27277623 stub|Sotub04g020360.1.1 SWT|comp42161_c0_seq1 DES|comp28810_c0_seq1 DUL|comp34644_c0_seq1 SAR|comp26769_c0_seq1 SWT|comp30597_c0_seq1 DES|comp37286_c0_s…
WILD0000677: atha|AT3G25570.1|PACid:19664398 atha|AT3G25570.2|PACid:19664399 DES|comp77092_c0_seq1 DES|comp82884_c0_seq1 NIG|comp51246_c0_seq1 NIG|comp51506_c0_seq2 osat|LOC_Os02g39790.1|PACid:24129577 osat|LOC_Os02g39790.2|PACid:24129578 osat|LOC_Os02g39795.1|PACid:24134199 osat|LOC_Os04g42090.1|PACid:24106586 osat|LOC_Os04g42090.2|PACid:24106587 osat|LOC_Os04g42090.3|PACid:24106588 osat|LOC_Os0…
WILD0000678: atha|AT3G47550.1|PACid:19661500 atha|AT3G47550.2|PACid:19661499 atha|AT3G47550.3|PACid:19661497 atha|AT3G47550.6|PACid:19661498 atha|AT5G62460.1|PACid:19670023 osat|LOC_Os08g33860.1|PACid:24102096 osat|LOC_Os08g33860.2|PACid:24102097 osat|LOC_Os09g24650.1|PACid:24138641 osat|LOC_Os09g24650.2|PACid:24138642 osat|LOC_Os09g24650.3|PACid:24138643 osat|LOC_Os09g24650.4|PACid:24138644 osat…
WILD0000679: atha|AT4G15200.1|PACid:19647845 atha|AT4G15200.2|PACid:19647846 atha|AT5G54650.1|PACid:19672245 atha|AT5G54650.2|PACid:19672246 pgsc|PGSC0003DMP400024635 pgsc|PGSC0003DMP400033407 slyc|Solyc05g046120.2.1|PACid:27299206 slyc|Solyc07g052730.2.1|PACid:27293347 slyc|Solyc07g064010.2.1|PACid:27293636 slyc|Solyc10g006540.2.1|PACid:27281441 stub|Sotub05g021590.1.1 stub|Sotub07g021060.1.1 st…
WILD0000680: atha|AT4G19110.1|PACid:19646841 atha|AT4G19110.2|PACid:19646840 atha|AT4G19110.3|PACid:19646842 atha|AT5G45430.1|PACid:19668198 atha|AT5G45430.2|PACid:19668199 osat|LOC_Os02g47220.1|PACid:24132992 osat|LOC_Os02g47220.2|PACid:24132993 osat|LOC_Os02g47220.3|PACid:24132994 osat|LOC_Os06g02550.1|PACid:24143611 osat|LOC_Os06g02550.2|PACid:24143612 osat|LOC_Os06g02555.1|PACid:24142083 pgsc…
WILD0000681: atha|AT4G24610.1|PACid:19647438 atha|AT4G24610.2|PACid:19647437 atha|AT5G48310.1|PACid:19673210 atha|AT5G48310.2|PACid:19673211 atha|AT5G65440.1|PACid:19667482 atha|AT5G65440.2|PACid:19667483 atha|AT5G65440.3|PACid:19667481 DUL|comp16439_c0_seq1 DUL|comp18287_c0_seq5 osat|LOC_Os02g10490.1|PACid:24130060 osat|LOC_Os02g52280.1|PACid:24130985 pgsc|PGSC0003DMP400028308 pgsc|PGSC0003DMP40…
WILD0000682: atha|AT4G33070.1|PACid:19647585 atha|AT5G01320.1|PACid:19666484 atha|AT5G01330.1|PACid:19670638 atha|AT5G54960.1|PACid:19671357 DUL|comp22893_c0_seq1 DUL|comp30539_c0_seq1 osat|LOC_Os01g06660.1|PACid:24116221 osat|LOC_Os03g18220.1|PACid:24126002 osat|LOC_Os03g18220.2|PACid:24126003 osat|LOC_Os05g39310.1|PACid:24151572 osat|LOC_Os05g39320.1|PACid:24149980 osat|LOC_Os07g49250.1|PACid:2…
WILD0000683: DUL|comp30631_c0_seq1 DUL|comp7843_c0_seq1 pgsc|PGSC0003DMP400002125 pgsc|PGSC0003DMP400029511 PHY|comp20252_c0_seq1 PHY|comp7438_c0_seq1 slyc|Solyc01g109140.2.1|PACid:27299831 slyc|Solyc01g109150.2.1|PACid:27301326 slyc|Solyc01g109160.2.1|PACid:27301543 slyc|Solyc10g007960.1.1|PACid:27280908 slyc|Solyc04g079730.1.1|PACid:27276806 slyc|Solyc11g069800.1.1|PACid:27296561 stub|Sotub01g0…
WILD0000684: osat|LOC_Os01g60920.1|PACid:24116794 osat|LOC_Os02g05600.1|PACid:24134060 osat|LOC_Os03g24200.1|PACid:24124179 osat|LOC_Os03g43060.1|PACid:24124583 osat|LOC_Os03g44920.1|PACid:24127593 osat|LOC_Os03g44980.1|PACid:24127753 osat|LOC_Os03g46120.1|PACid:24124037 osat|LOC_Os03g46140.1|PACid:24126172 osat|LOC_Os03g46500.1|PACid:24123664 osat|LOC_Os03g46510.1|PACid:24124000 osat|LOC_Os03g46…
WILD0000685: osat|LOC_Os02g05620.1|PACid:24134503 osat|LOC_Os06g48330.1|PACid:24140218 pgsc|PGSC0003DMP400050242 pgsc|PGSC0003DMP400050971 pgsc|PGSC0003DMP400051446 slyc|Solyc08g069100.1.1|PACid:27305513 slyc|Solyc12g055770.1.1|PACid:27308856 slyc|Solyc12g096370.1.1|PACid:27307205 stub|Sotub08g017180.1.1 stub|Sotub12g023720.1.1 stub|Sotub12g028710.1.1 atha|AT4G31540.1|PACid:19647583 DES|comp88965…
WILD0000686: osat|LOC_Os02g44642.1|PACid:24129313 osat|LOC_Os04g47240.1|PACid:24102327 osat|LOC_Os04g47240.2|PACid:24102328 osat|LOC_Os04g47240.3|PACid:24102329 pgsc|PGSC0003DMP400021570 pgsc|PGSC0003DMP400027723 slyc|Solyc03g025360.2.1|PACid:27290598 slyc|Solyc06g036080.2.1|PACid:27285485 slyc|Solyc08g081210.2.1|PACid:27304377 stub|Sotub03g015470.1.1 stub|Sotub06g015880.1.1 stub|Sotub08g029230.1…
WILD0000687: pgsc|PGSC0003DMP400008221 pgsc|PGSC0003DMP400035006 pgsc|PGSC0003DMP400046694 pgsc|PGSC0003DMP400049048 pgsc|PGSC0003DMP400051353 slyc|Solyc04g007940.2.1|PACid:27279355 slyc|Solyc10g081550.1.1|PACid:27279991 slyc|Solyc06g073570.2.1|PACid:27284976 slyc|Solyc10g039210.2.1|PACid:27279652 stub|Sotub06g027420.1.1 stub|Sotub12g031840.1.1 stub|Sotub10g026570.1.1 stub|Sotub12g031820.1.1 DES|…
WILD0000688: pgsc|PGSC0003DMP400055177 pgsc|PGSC0003DMP400056495 pgsc|PGSC0003DMP400059402 pgsc|PGSC0003DMP400062315 pgsc|PGSC0003DMP400063856 pgsc|PGSC0003DMP400063874 pgsc|PGSC0003DMP400063933 pgsc|PGSC0003DMP400064362 pgsc|PGSC0003DMP400065128 pgsc|PGSC0003DMP400067485 pgsc|PGSC0003DMP400067973 pgsc|PGSC0003DMP400068114 pgsc|PGSC0003DMP400068862 pgsc|PGSC0003DMP400057143 pgsc|PGSC0003DMP400057…
WILD0000689: slyc|Solyc00g058490.1.1|PACid:27282741 slyc|Solyc03g095390.1.1|PACid:27289946 slyc|Solyc05g014670.1.1|PACid:27298891 slyc|Solyc06g053280.1.1|PACid:27283258 slyc|Solyc07g032830.1.1|PACid:27294399 slyc|Solyc08g065200.1.1|PACid:27304083 slyc|Solyc09g011950.1.1|PACid:27309016 slyc|Solyc09g048960.1.1|PACid:27310836 slyc|Solyc09g061400.1.1|PACid:27310908 slyc|Solyc10g050820.1.1|PACid:27280…
WILD0000690: atha|AT1G04090.1|PACid:19657010 atha|AT3G04350.1|PACid:19662933 atha|AT5G18490.1|PACid:19672354 atha|AT5G43950.1|PACid:19667861 DES|comp90533_c0_seq3 DES|comp92095_c0_seq1 NIG|comp47384_c0_seq1 NIG|comp52271_c0_seq2 osat|LOC_Os03g04930.1|PACid:24123965 osat|LOC_Os03g04930.2|PACid:24123966 osat|LOC_Os03g51150.1|PACid:24123080 pgsc|PGSC0003DMP400007400 pgsc|PGSC0003DMP400015089 pgsc|PG…
WILD0000691: atha|AT1G05100.1|PACid:19655338 atha|AT2G32510.1|PACid:19642702 osat|LOC_Os01g50370.1|PACid:24114668 osat|LOC_Os01g50400.1|PACid:24119810 osat|LOC_Os01g50410.1|PACid:24114484 osat|LOC_Os01g50420.1|PACid:24117950 osat|LOC_Os05g46750.1|PACid:24153125 osat|LOC_Os05g46760.1|PACid:24150647 osat|LOC_Os10g04000.1|PACid:24094958 osat|LOC_Os10g04010.1|PACid:24094923 osat|LOC_Os02g21700.1|PACi…
WILD0000692: atha|AT1G07400.1|PACid:19655678 atha|AT1G59860.1|PACid:19657843 atha|AT2G29500.1|PACid:19641110 atha|AT1G53540.1|PACid:19656057 atha|AT3G46230.1|PACid:19658355 atha|AT5G59720.1|PACid:19667380 osat|LOC_Os03g15960.1|PACid:24125970 osat|LOC_Os03g15960.2|PACid:24125971 osat|LOC_Os03g16020.1|PACid:24127505 osat|LOC_Os03g16030.1|PACid:24127555 osat|LOC_Os03g16040.1|PACid:24121792 DES|comp8…
WILD0000693: atha|AT1G07890.1|PACid:19657088 atha|AT1G07890.2|PACid:19657089 atha|AT1G07890.3|PACid:19657090 atha|AT1G07890.4|PACid:19657091 atha|AT1G07890.5|PACid:19657092 atha|AT1G07890.6|PACid:19657095 atha|AT1G07890.7|PACid:19657093 atha|AT1G07890.8|PACid:19657094 atha|AT3G09640.1|PACid:19660573 atha|AT3G09640.2|PACid:19660574 osat|LOC_Os07g49400.1|PACid:24111325 osat|LOC_Os07g49400.2|PACid:2…
WILD0000694: atha|AT1G08210.1|PACid:19652637 atha|AT5G22850.1|PACid:19667484 atha|AT2G36670.1|PACid:19641201 atha|AT2G36670.2|PACid:19641202 osat|LOC_Os01g56930.1|PACid:24113827 osat|LOC_Os01g56930.2|PACid:24113828 pgsc|PGSC0003DMP400000847 pgsc|PGSC0003DMP400015113 pgsc|PGSC0003DMP400023010 PHY|comp11604_c0_seq2 PHY|comp5549_c0_seq1 slyc|Solyc09g008600.2.1|PACid:27310349 slyc|Solyc11g066620.1.1|…
WILD0000695: atha|AT1G08620.1|PACid:19654961 atha|AT1G08620.2|PACid:19654962 atha|AT1G30810.1|PACid:19654365 atha|AT1G30810.2|PACid:19654366 atha|AT2G34880.1|PACid:19639147 atha|AT4G20400.1|PACid:19645317 atha|AT4G20400.2|PACid:19645318 osat|LOC_Os05g10770.1|PACid:24151321 osat|LOC_Os05g23670.1|PACid:24154016 pgsc|PGSC0003DMP400020310 pgsc|PGSC0003DMP400036744 PHY|comp13263_c0_seq3 PHY|comp14884_…
WILD0000696: atha|AT1G11390.1|PACid:19654793 atha|AT1G61640.1|PACid:19655662 atha|AT1G61640.2|PACid:19655663 DES|comp92204_c0_seq2 DES|comp92772_c0_seq1 osat|LOC_Os04g56510.1|PACid:24102958 osat|LOC_Os07g37180.1|PACid:24112109 osat|LOC_Os07g37180.2|PACid:24112110 pgsc|PGSC0003DMP400006336 pgsc|PGSC0003DMP400008982 pgsc|PGSC0003DMP400043391 SAR|comp37987_c0_seq1 SAR|comp38825_c0_seq1 slyc|Solyc02g…
WILD0000697: atha|AT1G12950.1|PACid:19655614 atha|AT1G23300.1|PACid:19655583 atha|AT1G47530.1|PACid:19656234 atha|AT3G26590.1|PACid:19663126 atha|AT5G38030.1|PACid:19667188 DES|comp80151_c0_seq1 DES|comp92387_c0_seq1 pgsc|PGSC0003DMP400031421 pgsc|PGSC0003DMP400035427 pgsc|PGSC0003DMP400032441 slyc|Solyc05g013450.2.1|PACid:27297959 slyc|Solyc05g013460.2.1|PACid:27298857 slyc|Solyc05g013470.2.1|PA…
WILD0000698: atha|AT1G12990.1|PACid:19656923 atha|AT1G67880.1|PACid:19654007 atha|AT3G01620.1|PACid:19662906 atha|AT3G27540.1|PACid:19659128 atha|AT5G14480.1|PACid:19668397 osat|LOC_Os02g38140.1|PACid:24129536 osat|LOC_Os02g38140.2|PACid:24129537 osat|LOC_Os02g38160.1|PACid:24131527 osat|LOC_Os02g38160.2|PACid:24131528 osat|LOC_Os04g40150.1|PACid:24103905 osat|LOC_Os04g40150.2|PACid:24103906 pgsc…
WILD0000699: atha|AT1G13320.1|PACid:19651770 atha|AT1G13320.2|PACid:19651772 atha|AT1G13320.3|PACid:19651771 atha|AT1G25490.1|PACid:19649625 atha|AT3G25800.1|PACid:19660728 atha|AT3G25800.2|PACid:19660729 DES|comp87527_c0_seq1 DES|comp89990_c0_seq1 DUL|comp25239_c0_seq1 DUL|comp26353_c0_seq1 NIG|comp50160_c0_seq2 NIG|comp51188_c0_seq1 osat|LOC_Os09g07510.1|PACid:24135905 osat|LOC_Os09g07510.2|PAC…
WILD0000700: atha|AT1G14610.1|PACid:19649831 atha|AT5G16715.1|PACid:19665624 DES|comp89550_c0_seq1 DES|comp94781_c0_seq1 DUL|comp21093_c0_seq2 DUL|comp23920_c0_seq1 NIG|comp54262_c0_seq2 NIG|comp54625_c1_seq4 osat|LOC_Os03g02100.1|PACid:24121899 osat|LOC_Os03g02100.2|PACid:24121900 osat|LOC_Os03g21740.1|PACid:24126878 osat|LOC_Os03g48850.1|PACid:24126851 osat|LOC_Os03g48850.2|PACid:24126852 osat|…
WILD0000701: atha|AT1G17450.1|PACid:19650346 atha|AT1G17450.2|PACid:19650345 atha|AT1G58766.1|PACid:19653769 atha|AT1G59077.1|PACid:19650193 atha|AT1G59453.1|PACid:19650954 osat|LOC_Os02g21190.1|PACid:24132196 osat|LOC_Os02g21190.2|PACid:24132197 osat|LOC_Os02g21190.3|PACid:24132198 osat|LOC_Os02g42200.1|PACid:24132168 osat|LOC_Os02g42200.3|PACid:24132169 osat|LOC_Os05g49480.1|PACid:24150434 stub…
WILD0000702: atha|AT1G17745.1|PACid:19649811 atha|AT1G17745.2|PACid:19649810 atha|AT3G19480.1|PACid:19662903 atha|AT4G34200.1|PACid:19644055 DES|comp93285_c0_seq2 DES|comp93286_c0_seq1 DUL|comp16681_c0_seq1 DUL|comp20717_c0_seq2 NIG|comp50969_c0_seq3 NIG|comp53292_c0_seq5 osat|LOC_Os04g55720.1|PACid:24102974 osat|LOC_Os04g55720.2|PACid:24102975 osat|LOC_Os06g44460.1|PACid:24140008 osat|LOC_Os08g3…
WILD0000703: atha|AT1G23130.1|PACid:19657955 atha|AT1G35260.1|PACid:19657287 atha|AT1G35310.1|PACid:19652979 atha|AT1G70830.3|PACid:19658324 atha|AT1G70830.5|PACid:19658325 atha|AT1G70840.1|PACid:19651870 atha|AT1G70880.1|PACid:19652080 atha|AT1G70890.1|PACid:19651992 atha|AT5G28000.1|PACid:19666874 atha|AT5G28010.1|PACid:19669051 atha|AT1G70830.1|PACid:19658321 atha|AT1G70830.2|PACid:19658323 at…
WILD0000704: atha|AT1G30620.1|PACid:19650888 atha|AT1G30620.2|PACid:19650889 atha|AT1G30620.3|PACid:19650890 atha|AT4G20460.1|PACid:19648148 atha|AT5G44480.1|PACid:19671685 DES|comp84275_c0_seq3 DES|comp86607_c0_seq2 osat|LOC_Os04g52730.1|PACid:24107811 osat|LOC_Os07g04690.1|PACid:24110851 osat|LOC_Os07g04690.2|PACid:24110852 osat|LOC_Os08g03570.1|PACid:24101454 pgsc|PGSC0003DMP400027900 pgsc|PGS…
WILD0000705: atha|AT1G43850.1|PACid:19655991 atha|AT1G43850.2|PACid:19655992 atha|AT1G58100.1|PACid:19657659 atha|AT1G58100.2|PACid:19657660 osat|LOC_Os11g07460.1|PACid:24155454 osat|LOC_Os12g07480.1|PACid:24146426 osat|LOC_Os11g10060.1|PACid:24154968 osat|LOC_Os11g10070.1|PACid:24157409 slyc|Solyc06g059750.2.1|PACid:27283387 slyc|Solyc06g059760.2.1|PACid:27282979 stub|Sotub06g018580.1.1 stub|Sot…
WILD0000706: atha|AT1G54570.1|PACid:19653112 atha|AT3G02030.1|PACid:19661761 atha|AT3G26840.1|PACid:19658540 atha|AT5G41120.1|PACid:19666307 atha|AT5G41130.1|PACid:19672032 atha|AT5G41130.2|PACid:19672031 atha|AT3G26820.1|PACid:19660492 osat|LOC_Os01g25990.2|PACid:24120837 osat|LOC_Os01g25990.3|PACid:24120838 osat|LOC_Os01g26039.1|PACid:24115500 osat|LOC_Os01g26000.1|PACid:24115919 osat|LOC_Os09g…
WILD0000707: atha|AT1G60900.1|PACid:19651439 atha|AT4G36690.1|PACid:19645983 atha|AT4G36690.2|PACid:19645986 atha|AT4G36690.3|PACid:19645984 atha|AT4G36690.4|PACid:19645985 osat|LOC_Os11g41820.1|PACid:24155143 osat|LOC_Os11g41820.2|PACid:24155144 pgsc|PGSC0003DMP400000677 pgsc|PGSC0003DMP400027167 pgsc|PGSC0003DMP400022485 slyc|Solyc02g062920.2.1|PACid:27286059 slyc|Solyc02g085570.2.1|PACid:27288…
WILD0000708: atha|AT1G64780.1|PACid:19652216 atha|AT3G24290.1|PACid:19664768 atha|AT3G24300.1|PACid:19662750 atha|AT4G13510.1|PACid:19644262 atha|AT4G28700.1|PACid:19647442 NIG|comp44124_c0_seq1 NIG|comp50920_c0_seq1 osat|LOC_Os02g40710.1|PACid:24133695 osat|LOC_Os02g40730.1|PACid:24134269 osat|LOC_Os04g43070.1|PACid:24102816 pgsc|PGSC0003DMP400002712 pgsc|PGSC0003DMP400032698 pgsc|PGSC0003DMP400…
WILD0000709: atha|AT1G79710.1|PACid:19649412 atha|AT5G25050.1|PACid:19673121 atha|AT5G25040.1|PACid:19665258 atha|AT5G25040.2|PACid:19665257 atha|AT5G25040.3|PACid:19665259 NIG|comp45417_c0_seq1 NIG|comp52883_c0_seq9 osat|LOC_Os04g42130.1|PACid:24105781 osat|LOC_Os06g08750.1|PACid:24144588 pgsc|PGSC0003DMP400045658 pgsc|PGSC0003DMP400050408 SAR|comp32151_c0_seq1 SAR|comp33106_c0_seq1 slyc|Solyc06…
WILD0000710: atha|AT2G15480.1|PACid:19641747 atha|AT2G15480.2|PACid:19641746 atha|AT2G15490.1|PACid:19643393 atha|AT2G15490.3|PACid:19643394 atha|AT4G34131.1|PACid:19648916 atha|AT4G34135.1|PACid:19645841 atha|AT4G34138.1|PACid:19648900 atha|AT4G34135.2|PACid:19645842 osat|LOC_Os01g41450.1|PACid:24115221 pgsc|PGSC0003DMP400044885 pgsc|PGSC0003DMP400044887 pgsc|PGSC0003DMP400044889 pgsc|PGSC0003DM…
WILD0000711: atha|AT2G28290.1|PACid:19641296 atha|AT2G28290.2|PACid:19641298 atha|AT2G28290.3|PACid:19641297 atha|AT3G06010.1|PACid:19662321 atha|AT5G19310.1|PACid:19668160 DUL|comp15365_c0_seq1 DUL|comp20078_c0_seq1 slyc|Solyc01g079690.2.1|PACid:27300844 slyc|Solyc11g062010.1.1|PACid:27295282 stub|Sotub01g024000.1.1 stub|Sotub11g016290.1.1 SWT|comp66699_c0_seq1 SWT|comp67499_c0_seq1 DES|comp9523…
WILD0000712: atha|AT2G31170.1|PACid:19643305 atha|AT2G31170.2|PACid:19643306 atha|AT5G38830.1|PACid:19668040 atha|AT3G56300.1|PACid:19663520 DES|comp87729_c0_seq5 DES|comp90830_c0_seq1 DUL|comp25400_c0_seq1 DUL|comp8291_c0_seq1 NIG|comp52046_c0_seq1 NIG|comp52059_c0_seq3 osat|LOC_Os03g04960.1|PACid:24125677 osat|LOC_Os03g04960.2|PACid:24125678 osat|LOC_Os03g04960.3|PACid:24125679 osat|LOC_Os03g04…
WILD0000713: atha|AT2G37600.1|PACid:19641605 atha|AT2G37600.2|PACid:19641606 atha|AT3G53740.1|PACid:19663922 atha|AT3G53740.2|PACid:19663919 atha|AT3G53740.3|PACid:19663920 atha|AT3G53740.4|PACid:19663921 atha|AT5G02450.1|PACid:19672296 osat|LOC_Os01g62350.1|PACid:24119400 osat|LOC_Os05g38520.1|PACid:24151551 osat|LOC_Os05g38520.2|PACid:24151552 osat|LOC_Os05g38520.3|PACid:24151554 osat|LOC_Os05g…
WILD0000714: atha|AT2G47650.1|PACid:19639598 atha|AT2G47650.2|PACid:19639597 atha|AT3G53520.1|PACid:19663312 atha|AT3G53520.2|PACid:19663313 atha|AT3G53520.4|PACid:19663311 atha|AT3G62830.1|PACid:19664770 atha|AT3G62830.2|PACid:19664771 atha|AT3G53520.3|PACid:19663314 DES|comp86625_c0_seq1 DES|comp88201_c0_seq1 DUL|comp22664_c0_seq3 DUL|comp25296_c0_seq1 osat|LOC_Os01g21320.1|PACid:24114595 osat|…
WILD0000715: atha|AT3G01150.1|PACid:19664190 atha|AT3G01150.2|PACid:19664191 atha|AT5G53180.1|PACid:19670826 atha|AT5G53180.2|PACid:19670827 DES|comp75165_c0_seq1 DES|comp85080_c0_seq8 osat|LOC_Os01g43170.1|PACid:24119875 osat|LOC_Os01g43170.2|PACid:24119876 osat|LOC_Os01g43170.3|PACid:24119877 osat|LOC_Os08g33830.1|PACid:24100921 osat|LOC_Os03g25980.1|PACid:24124647 osat|LOC_Os03g25980.2|PACid:2…
WILD0000716: atha|AT3G01540.1|PACid:19665104 atha|AT3G01540.2|PACid:19665101 atha|AT3G01540.3|PACid:19665102 atha|AT3G01540.4|PACid:19665103 atha|AT3G06480.1|PACid:19663987 atha|AT5G14610.1|PACid:19669311 atha|AT5G14610.2|PACid:19669312 DES|comp87748_c0_seq2 DES|comp90494_c0_seq4 NIG|comp42756_c0_seq1 NIG|comp54301_c1_seq4 pgsc|PGSC0003DMP400001028 pgsc|PGSC0003DMP400054678 SAR|comp39032_c0_seq1 …
WILD0000717: atha|AT3G04050.1|PACid:19661663 atha|AT3G25960.1|PACid:19660300 atha|AT3G55650.1|PACid:19661439 atha|AT3G55810.1|PACid:19659960 atha|AT4G26390.1|PACid:19648695 atha|AT5G08570.1|PACid:19667979 atha|AT5G56350.1|PACid:19672059 atha|AT5G63680.1|PACid:19670746 DES|comp88271_c0_seq1 DES|comp88722_c0_seq1 DUL|comp16757_c0_seq4 DUL|comp24826_c0_seq1 NIG|comp52410_c1_seq1 NIG|comp52736_c0_seq…
WILD0000718: atha|AT3G05350.1|PACid:19659713 atha|AT4G36760.1|PACid:19647199 osat|LOC_Os06g45360.1|PACid:24142783 osat|LOC_Os11g33330.1|PACid:24156756 osat|LOC_Os07g10540.1|PACid:24108621 osat|LOC_Os07g10540.2|PACid:24108622 pgsc|PGSC0003DMP400007966 pgsc|PGSC0003DMP400022477 SAR|comp37436_c0_seq1 SAR|comp42322_c0_seq1 slyc|Solyc01g099110.2.1|PACid:27303576 slyc|Solyc02g062970.2.1|PACid:27287843 …
WILD0000719: atha|AT3G13010.1|PACid:19658739 atha|AT3G13020.1|PACid:19660751 atha|AT3G13030.1|PACid:19660595 atha|AT3G13030.2|PACid:19660596 atha|AT3G13030.3|PACid:19660597 slyc|Solyc09g005650.1.1|PACid:27309117 slyc|Solyc09g005660.2.1|PACid:27311004 slyc|Solyc09g005670.1.1|PACid:27311281 stub|Sotub09g005570.1.1 stub|Sotub09g005580.1.1 stub|Sotub09g005590.1.1 stub|Sotub09g005620.1.1 stub|Sotub09g…
WILD0000720: atha|AT3G46060.1|PACid:19664839 atha|AT3G46060.2|PACid:19664840 atha|AT3G46060.3|PACid:19664841 atha|AT3G53610.1|PACid:19660804 atha|AT3G53610.2|PACid:19660805 atha|AT3G53610.3|PACid:19660806 atha|AT5G59840.1|PACid:19672447 osat|LOC_Os03g60530.1|PACid:24121946 osat|LOC_Os05g38630.1|PACid:24150485 osat|LOC_Os05g38630.2|PACid:24150486 osat|LOC_Os07g13530.1|PACid:24112847 NIG|comp47960_…
WILD0000721: atha|AT3G46130.1|PACid:19663002 atha|AT3G46130.2|PACid:19663005 atha|AT3G46130.3|PACid:19663004 atha|AT3G46130.4|PACid:19663003 atha|AT5G59780.2|PACid:19671827 atha|AT5G59780.3|PACid:19671826 atha|AT5G59780.1|PACid:19671828 osat|LOC_Os11g47460.1|PACid:24159528 osat|LOC_Os11g47460.2|PACid:24159529 osat|LOC_Os11g47460.3|PACid:24159530 osat|LOC_Os11g47460.4|PACid:24159531 osat|LOC_Os12g…
WILD0000722: atha|AT4G03020.1|PACid:19647702 atha|AT4G03020.2|PACid:19647703 DUL|comp21809_c0_seq3 DUL|comp23530_c0_seq2 NIG|comp51189_c0_seq2 NIG|comp53037_c0_seq2 osat|LOC_Os01g28680.10|PACid:24119367 osat|LOC_Os01g28680.12|PACid:24119359 osat|LOC_Os01g28680.13|PACid:24119364 osat|LOC_Os01g28680.1|PACid:24119357 osat|LOC_Os01g28680.2|PACid:24119361 osat|LOC_Os01g28680.3|PACid:24119358 osat|LOC_…
WILD0000723: atha|AT4G05190.1|PACid:19645558 atha|AT4G21270.1|PACid:19646962 atha|AT4G27180.1|PACid:19646562 atha|AT5G54670.1|PACid:19670003 osat|LOC_Os03g64415.1|PACid:24126203 osat|LOC_Os07g01490.1|PACid:24108990 osat|LOC_Os04g53760.1|PACid:24103165 osat|LOC_Os04g53760.2|PACid:24103166 pgsc|PGSC0003DMP400033473 pgsc|PGSC0003DMP400037779 slyc|Solyc07g064030.2.1|PACid:27294382 slyc|Solyc12g005250…
WILD0000724: atha|AT4G12470.1|PACid:19645763 atha|AT4G12480.1|PACid:19646597 atha|AT4G12490.1|PACid:19645225 atha|AT4G12500.1|PACid:19644812 atha|AT4G12510.1|PACid:19645922 atha|AT4G12520.1|PACid:19645862 osat|LOC_Os02g44310.1|PACid:24131312 osat|LOC_Os04g46810.1|PACid:24106642 osat|LOC_Os04g46820.1|PACid:24107438 osat|LOC_Os03g01300.1|PACid:24128372 osat|LOC_Os10g20830.1|PACid:24094439 osat|LOC_…
WILD0000725: atha|AT5G05570.1|PACid:19671018 atha|AT5G05570.2|PACid:19671019 SAR|comp36986_c0_seq2 SAR|comp37069_c0_seq2 DUL|comp23406_c0_seq1 osat|LOC_Os07g49300.1|PACid:24111795 slyc|Solyc09g005600.2.1|PACid:27310317 stub|Sotub09g005520.1.1 SWT|comp67407_c1_seq5 DES|comp95311_c0_seq62 NIG|comp53983_c0_seq2 pgsc|PGSC0003DMP400014852 PHY|comp6638_c0_seq2 DES|comp92331_c0_seq1 pgsc|PGSC0003DMP4000…
WILD0000726: atha|AT5G07920.1|PACid:19667389 atha|AT5G63770.1|PACid:19671985 atha|AT5G63770.2|PACid:19671986 osat|LOC_Os03g31180.1|PACid:24122120 osat|LOC_Os03g31180.2|PACid:24122121 osat|LOC_Os12g12260.1|PACid:24147697 osat|LOC_Os12g12260.2|PACid:24147698 osat|LOC_Os12g38780.1|PACid:24145147 osat|LOC_Os12g38780.2|PACid:24145148 pgsc|PGSC0003DMP400040320 pgsc|PGSC0003DMP400042472 slyc|Solyc03g115…
WILD0000727: atha|AT5G22000.1|PACid:19665847 atha|AT5G22000.2|PACid:19665848 atha|AT5G22000.3|PACid:19665849 osat|LOC_Os03g57500.1|PACid:24128430 osat|LOC_Os11g36430.1|PACid:24154934 osat|LOC_Os11g36430.3|PACid:24154935 osat|LOC_Os11g36430.2|PACid:24154936 osat|LOC_Os11g36430.5|PACid:24154937 pgsc|PGSC0003DMP400010531 pgsc|PGSC0003DMP400010535 DES|comp93756_c1_seq2 DUL|comp5873_c0_seq2 NIG|comp52…
WILD0000728: DUL|comp21881_c1_seq2 DUL|comp23060_c0_seq3 NIG|comp45237_c0_seq2 NIG|comp51565_c0_seq1 osat|LOC_Os01g13404.1|PACid:24118032 osat|LOC_Os01g13404.2|PACid:24118034 osat|LOC_Os01g13404.3|PACid:24118033 SAR|comp34243_c0_seq1 SAR|comp38557_c0_seq2 slyc|Solyc03g083130.1.1|PACid:27292004 slyc|Solyc03g083170.2.1|PACid:27292165 slyc|Solyc03g083210.2.1|PACid:27290799 slyc|Solyc06g051990.2.1|PA…
WILD0000729: osat|LOC_Os01g15720.1|PACid:24113717 osat|LOC_Os01g42170.1|PACid:24115829 osat|LOC_Os01g59040.1|PACid:24119210 osat|LOC_Os02g19350.1|PACid:24134344 osat|LOC_Os03g40460.1|PACid:24124312 osat|LOC_Os08g39580.1|PACid:24097744 osat|LOC_Os09g35530.1|PACid:24136518 osat|LOC_Os09g37140.1|PACid:24136445 osat|LOC_Os11g14710.1|PACid:24157190 osat|LOC_Os11g47432.1|PACid:24157235 osat|LOC_Os11g47…
WILD0000730: osat|LOC_Os01g17070.1|PACid:24114009 osat|LOC_Os01g17070.2|PACid:24114010 osat|LOC_Os09g26550.2|PACid:24136352 osat|LOC_Os09g26560.1|PACid:24137036 osat|LOC_Os09g26560.2|PACid:24137035 osat|LOC_Os01g56870.1|PACid:24116058 osat|LOC_Os03g62910.1|PACid:24127519 osat|LOC_Os03g62910.2|PACid:24127520 osat|LOC_Os03g62910.3|PACid:24127521 osat|LOC_Os03g62910.4|PACid:24127522 osat|LOC_Os03g62…
WILD0000731: osat|LOC_Os02g49480.1|PACid:24129402 osat|LOC_Os09g29930.3|PACid:24135973 osat|LOC_Os08g38210.1|PACid:24099986 osat|LOC_Os08g38210.2|PACid:24099987 osat|LOC_Os08g38210.4|PACid:24099988 osat|LOC_Os08g38210.5|PACid:24099989 osat|LOC_Os09g29930.1|PACid:24135971 osat|LOC_Os09g29930.2|PACid:24135972 atha|AT1G69010.1|PACid:19654287 DUL|comp20561_c0_seq5 NIG|comp50778_c0_seq2 pgsc|PGSC0003D…
WILD0000732: osat|LOC_Os08g42580.1|PACid:24100086 osat|LOC_Os08g42580.4|PACid:24100087 pgsc|PGSC0003DMP400001331 pgsc|PGSC0003DMP400028741 slyc|Solyc01g098410.2.1|PACid:27299671 slyc|Solyc02g081040.2.1|PACid:27288507 slyc|Solyc02g081050.2.1|PACid:27286032 slyc|Solyc07g049180.2.1|PACid:27293130 stub|Sotub01g036040.1.1 stub|Sotub02g024160.1.1 stub|Sotub02g024170.1.1 stub|Sotub07g018350.1.1 stub|Sot…
WILD0000733: pgsc|PGSC0003DMP400023457 pgsc|PGSC0003DMP400024694 pgsc|PGSC0003DMP400034570 pgsc|PGSC0003DMP400056732 pgsc|PGSC0003DMP400026378 pgsc|PGSC0003DMP400034569 slyc|Solyc04g025480.1.1|PACid:27277861 slyc|Solyc08g062510.2.1|PACid:27305110 slyc|Solyc09g066030.1.1|PACid:27311168 slyc|Solyc09g066050.2.1|PACid:27311257 slyc|Solyc09g066070.2.1|PACid:27309984 slyc|Solyc11g011940.1.1|PACid:27296…
WILD0000734: pgsc|PGSC0003DMP400029557 pgsc|PGSC0003DMP400038172 slyc|Solyc03g071550.1.1|PACid:27290420 slyc|Solyc09g031580.2.1|PACid:27310135 stub|Sotub03g016630.1.1 stub|Sotub06g032820.1.1 stub|Sotub09g017570.1.1 atha|AT5G58610.1|PACid:19671490 osat|LOC_Os07g49290.1|PACid:24111251 SWT|comp66398_c0_seq3 DES|comp66650_c0_seq1 DUL|comp41599_c0_seq1 NIG|comp392_c0_seq1 PHY|comp33181_c0_seq1 SWT|com…
WILD0000735: pgsc|PGSC0003DMP400032948 pgsc|PGSC0003DMP400032952 pgsc|PGSC0003DMP400051502 pgsc|PGSC0003DMP400032949 pgsc|PGSC0003DMP400032951 pgsc|PGSC0003DMP400032961 pgsc|PGSC0003DMP400051503 slyc|Solyc08g074620.1.1|PACid:27305182 slyc|Solyc08g074630.1.1|PACid:27305548 slyc|Solyc08g074640.1.1|PACid:27304917 slyc|Solyc08g074650.2.1|PACid:27304870 slyc|Solyc08g074680.2.1|PACid:27304787 slyc|Soly…
WILD0000736: pgsc|PGSC0003DMP400040795 pgsc|PGSC0003DMP400049078 slyc|Solyc07g047820.1.1|PACid:27293254 slyc|Solyc10g081880.1.1|PACid:27280141 stub|Sotub04g011480.1.1 stub|Sotub10g026220.1.1 stub|Sotub07g017950.1.1 atha|AT1G77340.1|PACid:19649099 DES|comp89563_c0_seq2 PHY|comp44534_c0_seq1 atha|AT5G65560.1|PACid:19673182 DUL|comp30873_c0_seq1 osat|LOC_Os06g47570.1|PACid:24141508 SAR|comp27049_c0_…
WILD0000737: osat|LOC_Os01g20140.1|PACid:24119981 osat|LOC_Os07g30540.1|PACid:24112404 osat|LOC_Os05g50050.1|PACid:24154642 osat|LOC_Os11g27600.1|PACid:24156484 osat|LOC_Os12g12830.1|PACid:24147780 osat|LOC_Os07g36020.1|PACid:24109344 osat|LOC_Os08g32820.1|PACid:24097913 osat|LOC_Os08g26080.1|PACid:24101830 osat|LOC_Os06g36430.1|PACid:24140880 osat|LOC_Os12g29240.1|PACid:24145859 osat|LOC_Os04g19…
WILD0000738: osat|LOC_Os01g71540.1|PACid:24114859 osat|LOC_Os01g71540.3|PACid:24114861 osat|LOC_Os01g71590.1|PACid:24114313 osat|LOC_Os01g71540.2|PACid:24114860 osat|LOC_Os01g71590.2|PACid:24114314 osat|LOC_Os01g71540.5|PACid:24114862 osat|LOC_Os01g71590.3|PACid:24114315 osat|LOC_Os01g71590.4|PACid:24114316 osat|LOC_Os02g15790.1|PACid:24133502 osat|LOC_Os07g33200.1|PACid:24112568 osat|LOC_Os05g03…
WILD0000739: atha|AT1G03495.1|PACid:19650771 atha|AT1G03940.1|PACid:19654400 atha|AT3G29590.1|PACid:19663148 atha|AT3G29635.1|PACid:19662626 atha|AT3G29670.1|PACid:19658980 atha|AT3G29680.1|PACid:19659963 atha|AT5G39050.1|PACid:19666425 atha|AT5G39080.1|PACid:19669344 atha|AT5G39090.1|PACid:19669014 atha|AT5G61160.1|PACid:19671215 atha|AT3G29690.1|PACid:19659210 atha|AT3G29720.1|PACid:19658921 pg…
WILD0000740: atha|AT2G34320.1|PACid:19639686 atha|AT1G10000.1|PACid:19650302 atha|AT2G06845.1|PACid:19641531 atha|AT4G09490.1|PACid:19644592 atha|AT3G09510.1|PACid:19663586 atha|AT5G38920.1|PACid:19667943 atha|AT4G29090.1|PACid:19647965 atha|AT5G42965.1|PACid:19672411 osat|LOC_Os10g29450.1|PACid:24095957 osat|LOC_Os01g09330.1|PACid:24116442 osat|LOC_Os03g56170.1|PACid:24125295 osat|LOC_Os04g13430…
WILD0000741: atha|AT1G05630.1|PACid:19652893 atha|AT1G05630.2|PACid:19652894 atha|AT1G65580.1|PACid:19651703 atha|AT2G31830.1|PACid:19639990 atha|AT2G31830.2|PACid:19639989 atha|AT2G43900.1|PACid:19642404 osat|LOC_Os02g27620.1|PACid:24130030 osat|LOC_Os02g27620.2|PACid:24130031 osat|LOC_Os08g41270.1|PACid:24099344 osat|LOC_Os08g41270.2|PACid:24099345 osat|LOC_Os09g32440.1|PACid:24137210 pgsc|PGSC…
WILD0000742: atha|AT1G07440.1|PACid:19656870 atha|AT1G07440.2|PACid:19656871 atha|AT1G07450.1|PACid:19654767 atha|AT2G29290.1|PACid:19640829 atha|AT2G29290.2|PACid:19640828 atha|AT2G29300.1|PACid:19638048 atha|AT2G29300.2|PACid:19638047 atha|AT2G29310.1|PACid:19642311 atha|AT2G29310.2|PACid:19642312 atha|AT2G29320.1|PACid:19640191 atha|AT2G29330.1|PACid:19641136 atha|AT2G29340.1|PACid:19643248 at…
WILD0000743: atha|AT1G11100.1|PACid:19650497 atha|AT1G11100.2|PACid:19650496 atha|AT1G50410.1|PACid:19649464 atha|AT1G61140.1|PACid:19657440 atha|AT1G61140.2|PACid:19657442 atha|AT1G61140.3|PACid:19657441 atha|AT3G20010.1|PACid:19661186 DES|comp90640_c0_seq3 DES|comp95394_c2_seq1 DUL|comp15934_c0_seq2 DUL|comp22044_c0_seq1 NIG|comp49380_c0_seq1 NIG|comp50569_c0_seq1 PHY|comp12906_c0_seq3 PHY|comp…
WILD0000744: atha|AT1G13860.1|PACid:19655733 atha|AT1G13860.2|PACid:19655736 atha|AT1G13860.3|PACid:19655734 atha|AT1G13860.4|PACid:19655735 atha|AT1G78240.1|PACid:19652544 atha|AT1G78240.2|PACid:19652545 atha|AT2G03480.1|PACid:19642978 atha|AT2G03480.2|PACid:19642979 NIG|comp51027_c0_seq2 NIG|comp51216_c0_seq1 pgsc|PGSC0003DMP400049358 pgsc|PGSC0003DMP400054783 PHY|comp17610_c0_seq2 PHY|comp2076…
WILD0000745: atha|AT1G14970.1|PACid:19656741 atha|AT1G35510.1|PACid:19651812 atha|AT1G38131.1|PACid:19655408 atha|AT2G01480.1|PACid:19638243 atha|AT1G38065.1|PACid:19651454 DES|comp84349_c0_seq1 DES|comp95018_c1_seq2 NIG|comp48021_c0_seq3 NIG|comp50193_c0_seq6 osat|LOC_Os01g62390.1|PACid:24114907 osat|LOC_Os05g38490.1|PACid:24149827 PHY|comp12828_c0_seq2 PHY|comp4028_c0_seq1 SAR|comp33262_c0_seq1…
WILD0000746: atha|AT1G15960.1|PACid:19654742 atha|AT1G80830.1|PACid:19655025 osat|LOC_Os01g31870.1|PACid:24119072 osat|LOC_Os01g31870.2|PACid:24119073 osat|LOC_Os01g31870.3|PACid:24119074 osat|LOC_Os01g31870.4|PACid:24119075 osat|LOC_Os07g15370.1|PACid:24112407 osat|LOC_Os07g15460.1|PACid:24111695 osat|LOC_Os01g31870.5|PACid:24119076 osat|LOC_Os01g31870.6|PACid:24119077 osat|LOC_Os01g31870.7|PACi…
WILD0000747: atha|AT1G17770.1|PACid:19655910 atha|AT1G73100.1|PACid:19653219 atha|AT2G24740.1|PACid:19639334 atha|AT5G04940.1|PACid:19667873 atha|AT5G04940.2|PACid:19667874 osat|LOC_Os01g59620.1|PACid:24116869 osat|LOC_Os05g41172.1|PACid:24150095 osat|LOC_Os05g41172.2|PACid:24150096 osat|LOC_Os11g03700.1|PACid:24156871 osat|LOC_Os11g38900.1|PACid:24156265 pgsc|PGSC0003DMP400012738 pgsc|PGSC0003DM…
WILD0000748: atha|AT1G25320.1|PACid:19656810 atha|AT1G66830.1|PACid:19649327 atha|AT2G01210.1|PACid:19638579 osat|LOC_Os11g19480.1|PACid:24159270 osat|LOC_Os12g13300.1|PACid:24145017 pgsc|PGSC0003DMP400026250 pgsc|PGSC0003DMP400053228 slyc|Solyc05g008860.2.1|PACid:27298995 slyc|Solyc05g015150.2.1|PACid:27299320 stub|Sotub05g008790.1.1 stub|Sotub05g016110.1.1 DES|comp93356_c0_seq1 osat|LOC_Os01g33…
WILD0000749: atha|AT1G26150.1|PACid:19653728 atha|AT1G68690.1|PACid:19653486 osat|LOC_Os05g01040.1|PACid:24152208 osat|LOC_Os05g01040.2|PACid:24152209 osat|LOC_Os05g01040.3|PACid:24152210 pgsc|PGSC0003DMP400013218 pgsc|PGSC0003DMP400017893 pgsc|PGSC0003DMP400028018 pgsc|PGSC0003DMP400043552 slyc|Solyc01g010030.2.1|PACid:27300075 slyc|Solyc04g006930.2.1|PACid:27278738 slyc|Solyc05g010140.2.1|PACid…
WILD0000750: atha|AT1G28430.1|PACid:19651361 atha|AT1G50520.1|PACid:19651594 atha|AT1G50560.1|PACid:19657110 atha|AT2G05180.1|PACid:19638076 atha|AT2G14100.1|PACid:19642694 atha|AT2G27000.1|PACid:19642366 atha|AT2G27010.1|PACid:19640745 atha|AT3G20080.1|PACid:19661703 atha|AT3G20080.2|PACid:19661704 atha|AT3G20080.3|PACid:19661705 atha|AT3G20090.1|PACid:19662691 atha|AT3G20100.1|PACid:19661063 at…
WILD0000751: atha|AT1G33710.1|PACid:19654750 atha|AT1G43730.1|PACid:19652238 atha|AT1G50080.1|PACid:19652487 atha|AT1G60720.1|PACid:19653258 atha|AT2G02520.1|PACid:19638523 atha|AT3G25720.1|PACid:19663430 atha|AT4G04650.1|PACid:19647602 atha|AT4G10613.1|PACid:19646104 atha|AT5G18880.1|PACid:19671086 atha|AT3G25727.1|PACid:19662461 atha|AT4G05095.1|PACid:19647229 atha|AT5G16486.1|PACid:19670580 at…
WILD0000752: atha|AT1G47128.1|PACid:19653381 atha|AT3G19390.1|PACid:19661462 atha|AT5G43060.1|PACid:19668009 atha|AT3G19400.1|PACid:19659364 atha|AT3G19400.2|PACid:19659365 DUL|comp24157_c0_seq1 DUL|comp4989_c0_seq1 osat|LOC_Os04g57440.1|PACid:24106195 osat|LOC_Os04g57440.2|PACid:24106196 osat|LOC_Os04g57490.1|PACid:24104953 pgsc|PGSC0003DMP400014071 pgsc|PGSC0003DMP400044879 slyc|Solyc01g107760.…
WILD0000753: atha|AT1G48840.1|PACid:19650787 atha|AT3G18350.1|PACid:19658476 atha|AT5G23390.1|PACid:19669858 osat|LOC_Os02g42530.1|PACid:24129677 osat|LOC_Os02g42530.2|PACid:24129678 osat|LOC_Os02g42530.3|PACid:24129679 osat|LOC_Os04g58100.1|PACid:24104447 osat|LOC_Os05g17990.1|PACid:24153019 osat|LOC_Os10g03830.1|PACid:24095865 osat|LOC_Os10g03830.2|PACid:24095866 SWT|comp51321_c0_seq2 SWT|comp6…
WILD0000754: atha|AT1G53390.1|PACid:19650354 atha|AT2G37010.1|PACid:19638940 atha|AT5G60740.1|PACid:19669246 osat|LOC_Os04g11820.1|PACid:24104777 osat|LOC_Os06g51460.1|PACid:24143853 osat|LOC_Os06g51460.2|PACid:24143854 osat|LOC_Os10g30610.1|PACid:24095969 osat|LOC_Os10g30610.2|PACid:24095970 osat|LOC_Os11g22350.1|PACid:24158533 slyc|Solyc04g025170.2.1|PACid:27277875 slyc|Solyc06g075020.2.1|PACid…
WILD0000755: atha|AT1G54510.1|PACid:19650837 atha|AT1G54510.2|PACid:19650838 atha|AT1G54510.3|PACid:19650839 atha|AT3G04810.1|PACid:19664863 atha|AT3G04810.2|PACid:19664864 atha|AT3G63280.1|PACid:19662273 atha|AT3G63280.2|PACid:19662274 atha|AT5G28290.1|PACid:19670990 osat|LOC_Os03g43590.1|PACid:24125968 osat|LOC_Os07g08000.1|PACid:24108581 osat|LOC_Os12g41180.1|PACid:24146672 slyc|Solyc01g097500…
WILD0000756: atha|AT1G54580.1|PACid:19656912 atha|AT1G54630.1|PACid:19654013 atha|AT1G54630.2|PACid:19654014 atha|AT3G05020.1|PACid:19659639 atha|AT5G27200.1|PACid:19671014 atha|AT4G25050.1|PACid:19647224 atha|AT4G25050.2|PACid:19647223 osat|LOC_Os03g63930.1|PACid:24123249 osat|LOC_Os03g63930.2|PACid:24123250 osat|LOC_Os08g43580.1|PACid:24099436 osat|LOC_Os12g34890.1|PACid:24147998 osat|LOC_Os08g…
WILD0000757: atha|AT1G55860.1|PACid:19652907 atha|AT1G55860.2|PACid:19652908 atha|AT1G70320.1|PACid:19654219 DES|comp95304_c0_seq1 DES|comp95415_c0_seq1 NIG|comp53621_c0_seq1 NIG|comp54327_c1_seq1 NIG|comp54431_c0_seq2 NIG|comp54503_c0_seq5 osat|LOC_Os09g07900.1|PACid:24136592 osat|LOC_Os12g24080.1|PACid:24145172 SAR|comp41146_c0_seq1 SAR|comp41253_c0_seq1 slyc|Solyc04g076620.2.1|PACid:27278634 s…
WILD0000758: atha|AT1G64830.1|PACid:19656331 atha|AT5G33340.1|PACid:19665817 pgsc|PGSC0003DMP400027556 pgsc|PGSC0003DMP400059169 pgsc|PGSC0003DMP400066465 pgsc|PGSC0003DMP400059607 pgsc|PGSC0003DMP400066625 pgsc|PGSC0003DMP400067617 pgsc|PGSC0003DMP400068096 slyc|Solyc08g005810.1.1|PACid:27306208 slyc|Solyc08g005820.1.1|PACid:27306408 slyc|Solyc08g005840.1.1|PACid:27304775 slyc|Solyc08g005850.1.1…
WILD0000759: atha|AT1G66480.1|PACid:19652542 atha|AT5G37840.1|PACid:19672469 osat|LOC_Os02g49960.1|PACid:24129621 osat|LOC_Os06g14780.1|PACid:24142874 osat|LOC_Os06g14780.2|PACid:24142875 osat|LOC_Os08g33210.1|PACid:24099750 osat|LOC_Os09g23780.1|PACid:24136315 slyc|Solyc02g091360.1.1|PACid:27287251 atha|AT2G01340.1|PACid:19638817 DES|comp85561_c0_seq1 DUL|comp7879_c0_seq1 NIG|comp50889_c0_seq1 p…
WILD0000760: atha|AT1G67720.1|PACid:19650614 atha|AT2G37050.1|PACid:19641769 atha|AT2G37050.2|PACid:19641770 atha|AT2G37050.3|PACid:19641768 DES|comp91727_c0_seq9 DES|comp94670_c1_seq3 osat|LOC_Os11g01200.1|PACid:24156190 osat|LOC_Os11g01200.2|PACid:24156191 osat|LOC_Os12g01200.1|PACid:24147661 osat|LOC_Os12g01200.2|PACid:24147662 osat|LOC_Os12g01200.3|PACid:24147663 osat|LOC_Os12g01200.4|PACid:2…
WILD0000761: atha|AT1G77590.1|PACid:19658254 atha|AT2G04350.1|PACid:19638585 atha|AT2G04350.2|PACid:19638586 DES|comp89382_c0_seq2 DES|comp93481_c0_seq1 DUL|comp25039_c0_seq1 DUL|comp25653_c0_seq1 NIG|comp53584_c0_seq2 NIG|comp54107_c0_seq1 osat|LOC_Os05g25310.1|PACid:24149823 osat|LOC_Os05g25310.2|PACid:24149824 osat|LOC_Os11g06880.1|PACid:24157791 osat|LOC_Os12g07110.1|PACid:24146746 osat|LOC_O…
WILD0000762: atha|AT2G19480.1|PACid:19640721 atha|AT2G19480.2|PACid:19640722 atha|AT2G19480.3|PACid:19640723 atha|AT4G26110.1|PACid:19646278 atha|AT5G56950.1|PACid:19665568 atha|AT4G26110.2|PACid:19646279 osat|LOC_Os06g05660.1|PACid:24144118 osat|LOC_Os06g05660.2|PACid:24144119 osat|LOC_Os06g05660.3|PACid:24144120 osat|LOC_Os06g05660.4|PACid:24144121 osat|LOC_Os06g05660.5|PACid:24144122 DES|comp8…
WILD0000763: atha|AT2G20240.1|PACid:19642453 atha|AT4G28760.1|PACid:19644766 atha|AT4G28760.2|PACid:19644767 osat|LOC_Os02g40410.1|PACid:24132310 osat|LOC_Os02g40410.2|PACid:24132311 osat|LOC_Os04g42770.1|PACid:24103800 osat|LOC_Os04g42770.2|PACid:24103801 osat|LOC_Os04g42770.3|PACid:24103802 osat|LOC_Os04g42770.4|PACid:24103803 osat|LOC_Os04g42770.5|PACid:24103804 osat|LOC_Os04g42770.6|PACid:241…
WILD0000764: atha|AT2G25430.1|PACid:19642939 atha|AT4G32285.1|PACid:19647864 atha|AT4G32285.2|PACid:19647865 DUL|comp19273_c0_seq1 DUL|comp25765_c0_seq1 NIG|comp42395_c0_seq1 NIG|comp53082_c0_seq7 NIG|comp48325_c0_seq2 osat|LOC_Os03g16800.1|PACid:24123825 osat|LOC_Os03g16800.2|PACid:24123826 osat|LOC_Os05g02140.1|PACid:24149681 pgsc|PGSC0003DMP400024318 pgsc|PGSC0003DMP400027774 pgsc|PGSC0003DMP4…
WILD0000765: atha|AT2G27980.1|PACid:19638254 atha|AT2G36720.1|PACid:19643345 osat|LOC_Os06g01170.1|PACid:24139711 osat|LOC_Os06g51450.1|PACid:24139282 pgsc|PGSC0003DMP400000905 pgsc|PGSC0003DMP400006950 pgsc|PGSC0003DMP400048975 slyc|Solyc09g008520.2.1|PACid:27309648 slyc|Solyc10g083800.1.1|PACid:27280506 slyc|Solyc11g066480.1.1|PACid:27295939 stub|Sotub09g008190.1.1 stub|Sotub10g025290.1.1 stub|…
WILD0000766: atha|AT2G29980.1|PACid:19640298 atha|AT2G29980.2|PACid:19640299 atha|AT3G11170.1|PACid:19660015 atha|AT5G05580.1|PACid:19669106 atha|AT5G05580.2|PACid:19669107 DUL|comp21460_c0_seq1 DUL|comp7507_c0_seq1 osat|LOC_Os03g18070.1|PACid:24125154 osat|LOC_Os07g49310.1|PACid:24112433 osat|LOC_Os11g01340.3|PACid:24158551 osat|LOC_Os12g01370.1|PACid:24145610 osat|LOC_Os07g49310.2|PACid:2411243…
WILD0000767: atha|AT2G30390.1|PACid:19643154 atha|AT2G30390.2|PACid:19643153 atha|AT5G26030.1|PACid:19666083 atha|AT5G26030.2|PACid:19666084 DES|comp84346_c0_seq1 DES|comp93500_c0_seq1 DUL|comp21738_c0_seq1 DUL|comp7170_c0_seq1 NIG|comp50053_c0_seq2 NIG|comp53190_c0_seq2 osat|LOC_Os05g29760.1|PACid:24154762 osat|LOC_Os05g29760.2|PACid:24154763 osat|LOC_Os05g29760.3|PACid:24154764 osat|LOC_Os05g29…
WILD0000768: atha|AT2G35155.1|PACid:19638135 atha|AT3G12950.1|PACid:19664644 atha|AT5G45030.1|PACid:19666851 atha|AT5G45030.2|PACid:19666852 DES|comp84311_c0_seq2 DES|comp91967_c0_seq1 DUL|comp22691_c0_seq4 DUL|comp23267_c0_seq2 NIG|comp48889_c0_seq1 NIG|comp48963_c0_seq2 osat|LOC_Os04g52479.1|PACid:24108144 osat|LOC_Os04g52479.2|PACid:24108145 osat|LOC_Os04g52479.3|PACid:24108146 osat|LOC_Os08g3…
WILD0000769: atha|AT2G36390.1|PACid:19639714 atha|AT5G03650.1|PACid:19667520 DES|comp92335_c0_seq1 DES|comp93523_c0_seq2 DUL|comp16705_c0_seq1 DUL|comp23708_c0_seq1 NIG|comp53045_c0_seq1 NIG|comp54030_c0_seq1 osat|LOC_Os02g32660.1|PACid:24131245 osat|LOC_Os02g32660.2|PACid:24131246 osat|LOC_Os06g51084.1|PACid:24141184 osat|LOC_Os06g51084.2|PACid:24141186 osat|LOC_Os06g51084.3|PACid:24141187 osat|…
WILD0000770: atha|AT2G36580.1|PACid:19640744 atha|AT3G52990.1|PACid:19662104 atha|AT3G52990.2|PACid:19662105 DES|comp89732_c0_seq1 DES|comp93398_c1_seq1 DUL|comp16428_c0_seq1 DUL|comp19691_c0_seq2 NIG|comp50995_c1_seq2 NIG|comp51595_c0_seq3 osat|LOC_Os11g05110.1|PACid:24158078 osat|LOC_Os11g05110.2|PACid:24158079 osat|LOC_Os11g05110.3|PACid:24158080 osat|LOC_Os11g10980.1|PACid:24158292 osat|LOC_O…
WILD0000771: atha|AT2G37170.1|PACid:19639374 atha|AT2G37180.1|PACid:19639669 atha|AT3G53420.1|PACid:19658395 atha|AT3G53420.2|PACid:19658396 atha|AT5G60660.1|PACid:19672126 osat|LOC_Os02g41860.1|PACid:24129930 osat|LOC_Os02g41860.2|PACid:24129931 osat|LOC_Os02g41860.3|PACid:24129932 osat|LOC_Os04g44060.1|PACid:24108364 osat|LOC_Os07g26630.1|PACid:24112412 osat|LOC_Os07g26660.1|PACid:24113500 pgsc…
WILD0000772: atha|AT2G44230.1|PACid:19641112 atha|AT2G44260.1|PACid:19641931 atha|AT2G44260.2|PACid:19641930 atha|AT3G01870.1|PACid:19663815 atha|AT3G01880.1|PACid:19659582 DES|comp71344_c0_seq2 DES|comp94242_c1_seq2 DUL|comp15146_c0_seq1 DUL|comp28193_c0_seq1 NIG|comp47289_c0_seq1 NIG|comp51255_c0_seq1 osat|LOC_Os07g38840.1|PACid:24109730 osat|LOC_Os07g38840.2|PACid:24109731 pgsc|PGSC0003DMP4000…
WILD0000773: atha|AT2G45540.1|PACid:19642484 atha|AT2G45540.2|PACid:19642483 atha|AT3G60920.1|PACid:19658512 osat|LOC_Os02g44380.2|PACid:24131542 osat|LOC_Os04g46894.1|PACid:24104600 DES|comp77539_c0_seq1 DES|comp94280_c0_seq1 DUL|comp20907_c0_seq1 NIG|comp53208_c0_seq1 pgsc|PGSC0003DMP400000038 PHY|comp16099_c0_seq1 SAR|comp15696_c0_seq1 SAR|comp39185_c0_seq1 slyc|Solyc01g094050.1.1|PACid:273036…
WILD0000774: atha|AT2G46210.1|PACid:19641498 atha|AT3G61580.1|PACid:19660165 DUL|comp21235_c0_seq2 DUL|comp23646_c0_seq2 pgsc|PGSC0003DMP400033669 pgsc|PGSC0003DMP400033708 pgsc|PGSC0003DMP400052147 pgsc|PGSC0003DMP400056245 PHY|comp17749_c0_seq1 PHY|comp7262_c0_seq1 SAR|comp37498_c0_seq1 SAR|comp40497_c0_seq5 slyc|Solyc10g011810.2.1|PACid:27281543 slyc|Solyc10g011820.2.1|PACid:27280740 stub|Sotu…
WILD0000775: atha|AT3G03770.1|PACid:19664519 atha|AT3G03770.2|PACid:19664520 osat|LOC_Os03g57780.1|PACid:24123425 osat|LOC_Os07g07230.1|PACid:24112446 osat|LOC_Os07g07230.2|PACid:24112447 pgsc|PGSC0003DMP400031312 pgsc|PGSC0003DMP400047805 pgsc|PGSC0003DMP400049037 slyc|Solyc01g068360.2.1|PACid:27302626 slyc|Solyc01g096940.2.1|PACid:27302805 slyc|Solyc10g081420.1.1|PACid:27280726 stub|Sotub01g024…
WILD0000776: atha|AT3G06440.1|PACid:19662561 atha|AT3G06440.2|PACid:19662562 osat|LOC_Os01g22550.1|PACid:24115655 osat|LOC_Os01g22550.2|PACid:24115656 osat|LOC_Os02g36770.1|PACid:24133316 osat|LOC_Os06g12390.1|PACid:24142951 osat|LOC_Os06g12390.2|PACid:24142952 pgsc|PGSC0003DMP400032066 pgsc|PGSC0003DMP400047190 PHY|comp12875_c0_seq2 PHY|comp13327_c0_seq1 slyc|Solyc05g007930.2.1|PACid:27298494 sl…
WILD0000777: atha|AT3G08580.1|PACid:19658378 atha|AT3G08580.2|PACid:19658379 atha|AT4G28390.1|PACid:19647291 atha|AT5G13490.1|PACid:19672132 atha|AT5G13490.2|PACid:19672133 DUL|comp14964_c0_seq1 DUL|comp6698_c0_seq1 osat|LOC_Os02g48720.1|PACid:24133957 osat|LOC_Os02g48720.2|PACid:24133958 osat|LOC_Os05g23720.1|PACid:24154471 pgsc|PGSC0003DMP400012057 pgsc|PGSC0003DMP400024060 pgsc|PGSC0003DMP4000…
WILD0000778: atha|AT3G10160.1|PACid:19664256 atha|AT5G05980.1|PACid:19671840 atha|AT5G05980.2|PACid:19671841 atha|AT3G55630.1|PACid:19664299 atha|AT3G55630.2|PACid:19664298 atha|AT3G55630.3|PACid:19664297 osat|LOC_Os03g02030.1|PACid:24128661 osat|LOC_Os03g02030.2|PACid:24128662 osat|LOC_Os10g35940.1|PACid:24096252 osat|LOC_Os10g35940.2|PACid:24096253 PHY|comp10621_c0_seq1 PHY|comp13961_c0_seq2 DE…
WILD0000779: atha|AT3G10740.1|PACid:19663966 atha|AT5G26120.1|PACid:19669724 osat|LOC_Os03g20420.1|PACid:24127486 osat|LOC_Os03g20420.2|PACid:24127487 osat|LOC_Os03g20420.3|PACid:24127488 osat|LOC_Os07g48750.1|PACid:24113441 osat|LOC_Os11g03730.1|PACid:24156221 osat|LOC_Os11g03730.2|PACid:24156222 osat|LOC_Os11g03730.3|PACid:24156223 osat|LOC_Os11g03780.1|PACid:24155263 osat|LOC_Os11g03780.2|PACi…
WILD0000780: atha|AT3G26720.1|PACid:19662141 atha|AT3G26720.2|PACid:19662142 atha|AT5G13980.1|PACid:19665959 atha|AT5G13980.2|PACid:19665960 atha|AT5G13980.3|PACid:19665961 atha|AT5G66150.1|PACid:19670397 DUL|comp21528_c0_seq1 DUL|comp25517_c0_seq1 NIG|comp42391_c0_seq1 NIG|comp54326_c0_seq2 NIG|comp53601_c0_seq6 osat|LOC_Os10g05069.1|PACid:24096024 osat|LOC_Os10g05069.2|PACid:24096025 osat|LOC_O…
WILD0000781: atha|AT3G26760.1|PACid:19661002 atha|AT3G26770.1|PACid:19660343 osat|LOC_Os07g40250.1|PACid:24111323 osat|LOC_Os07g46830.1|PACid:24111063 osat|LOC_Os07g46840.1|PACid:24111980 osat|LOC_Os07g46846.1|PACid:24110839 osat|LOC_Os07g46852.1|PACid:24108942 osat|LOC_Os07g46852.2|PACid:24108943 osat|LOC_Os07g46870.1|PACid:24110215 osat|LOC_Os07g46910.1|PACid:24113304 osat|LOC_Os07g46920.1|PACi…
WILD0000782: atha|AT3G26935.1|PACid:19663977 atha|AT5G41060.1|PACid:19670208 atha|AT5G41060.2|PACid:19670209 DES|comp85293_c0_seq1 DES|comp86885_c0_seq1 DUL|comp14137_c0_seq2 DUL|comp9563_c0_seq1 osat|LOC_Os01g70100.1|PACid:24120057 osat|LOC_Os08g42370.1|PACid:24098682 osat|LOC_Os08g42370.2|PACid:24098683 osat|LOC_Os09g33450.1|PACid:24135775 osat|LOC_Os08g42370.3|PACid:24098684 osat|LOC_Os09g3345…
WILD0000783: atha|AT4G01020.1|PACid:19646375 atha|AT5G10370.1|PACid:19666179 DES|comp89773_c0_seq1 DES|comp94725_c1_seq1 DUL|comp21309_c0_seq1 DUL|comp21922_c0_seq2 pgsc|PGSC0003DMP400028200 pgsc|PGSC0003DMP400028329 pgsc|PGSC0003DMP400040889 PHY|comp33093_c0_seq1 PHY|comp6027_c0_seq2 SAR|comp34751_c0_seq1 SAR|comp40982_c0_seq6 slyc|Solyc04g014210.2.1|PACid:27277365 slyc|Solyc11g010310.1.1|PACid:…
WILD0000784: atha|AT4G01210.1|PACid:19648473 atha|AT5G04480.1|PACid:19665520 atha|AT5G04480.2|PACid:19665521 pgsc|PGSC0003DMP400000183 pgsc|PGSC0003DMP400047521 slyc|Solyc01g095300.2.1|PACid:27301054 slyc|Solyc11g007840.1.1|PACid:27295545 stub|Sotub01g032730.1.1 stub|Sotub11g010690.1.1 DES|comp89708_c0_seq1 DUL|comp23496_c0_seq3 NIG|comp54527_c0_seq2 osat|LOC_Os01g43380.1|PACid:24114291 osat|LOC_…
WILD0000785: atha|AT4G11960.1|PACid:19644498 atha|AT4G11960.2|PACid:19644499 atha|AT4G22890.1|PACid:19644537 atha|AT4G22890.2|PACid:19644538 atha|AT4G22890.3|PACid:19644539 atha|AT4G22890.4|PACid:19644541 atha|AT4G22890.5|PACid:19644540 osat|LOC_Os03g64020.1|PACid:24121825 osat|LOC_Os03g64020.2|PACid:24121826 osat|LOC_Os08g41460.10|PACid:24101990 osat|LOC_Os08g41460.1|PACid:24101988 osat|LOC_Os08…
WILD0000786: atha|AT4G12430.1|PACid:19646245 atha|AT4G22590.1|PACid:19648923 atha|AT5G51460.1|PACid:19669170 atha|AT5G51460.2|PACid:19669172 atha|AT5G51460.3|PACid:19669171 DUL|comp13374_c0_seq1 DUL|comp21126_c0_seq4 osat|LOC_Os02g44230.1|PACid:24135145 osat|LOC_Os02g44230.2|PACid:24135146 osat|LOC_Os02g44230.3|PACid:24135147 osat|LOC_Os02g44230.4|PACid:24135148 osat|LOC_Os02g44235.1|PACid:241290…
WILD0000787: atha|AT4G19080.1|PACid:19648986 atha|AT5G45470.1|PACid:19668922 atha|AT5G45480.1|PACid:19668080 atha|AT4G19090.1|PACid:19644961 atha|AT5G45460.1|PACid:19672145 atha|AT5G45530.1|PACid:19665264 atha|AT5G45540.1|PACid:19665488 osat|LOC_Os01g58500.1|PACid:24113860 osat|LOC_Os01g72380.1|PACid:24118070 osat|LOC_Os11g42030.1|PACid:24159489 osat|LOC_Os11g42080.1|PACid:24156657 osat|LOC_Os07g…
WILD0000788: atha|AT4G33520.2|PACid:19645604 atha|AT4G33520.3|PACid:19645605 atha|AT5G21930.1|PACid:19665627 atha|AT5G21930.2|PACid:19665628 atha|AT5G21930.3|PACid:19665629 DUL|comp19640_c0_seq1 DUL|comp8576_c0_seq1 osat|LOC_Os03g08070.1|PACid:24122413 osat|LOC_Os03g08070.2|PACid:24122414 osat|LOC_Os03g08070.3|PACid:24122415 osat|LOC_Os08g37950.1|PACid:24101211 SAR|comp33533_c0_seq2 SAR|comp37804…
WILD0000789: atha|ATCG00340.1|PACid:19637953 atha|ATCG00350.1|PACid:19637978 osat|LOC_Os01g57962.1|PACid:24114269 osat|LOC_Os01g57964.1|PACid:24119987 osat|LOC_Os04g16760.1|PACid:24106819 osat|LOC_Os05g01675.1|PACid:24153673 osat|LOC_Os10g21248.1|PACid:24093353 osat|LOC_Os10g21250.1|PACid:24094274 osat|LOC_Os10g38229.1|PACid:24096717 osat|LOC_Os10g38234.1|PACid:24096433 DES|comp71840_c0_seq2 DUL|…
WILD0000790: DES|comp85234_c1_seq1 DES|comp89289_c0_seq1 NIG|comp43423_c1_seq1 NIG|comp50667_c0_seq5 osat|LOC_Os02g53180.1|PACid:24133139 osat|LOC_Os02g53180.2|PACid:24133140 osat|LOC_Os02g53180.3|PACid:24133141 osat|LOC_Os09g27750.1|PACid:24137562 osat|LOC_Os09g27820.1|PACid:24137591 pgsc|PGSC0003DMP400024510 pgsc|PGSC0003DMP400029229 pgsc|PGSC0003DMP400037236 PHY|comp17369_c0_seq1 PHY|comp18246…
WILD0000791: DUL|comp16963_c0_seq2 DUL|comp8390_c0_seq1 SAR|comp30624_c0_seq3 SAR|comp40262_c0_seq4 slyc|Solyc01g103180.2.1|PACid:27302181 slyc|Solyc09g075640.2.1|PACid:27308922 stub|Sotub01g040170.1.1 stub|Sotub09g023160.1.1 SWT|comp66183_c0_seq1 SWT|comp67386_c0_seq3 atha|AT1G10240.1|PACid:19655212 DES|comp92947_c0_seq1 DES|comp94184_c0_seq3 NIG|comp50222_c0_seq2 PHY|comp10307_c0_seq1 slyc|Soly…
WILD0000792: DUL|comp27037_c0_seq1 DUL|comp6587_c0_seq1 NIG|comp48020_c0_seq1 NIG|comp50387_c0_seq2 osat|LOC_Os02g06930.1|PACid:24135343 osat|LOC_Os02g06930.2|PACid:24135344 osat|LOC_Os02g06930.3|PACid:24135345 osat|LOC_Os02g06930.4|PACid:24135346 osat|LOC_Os06g46330.1|PACid:24142603 osat|LOC_Os04g52840.1|PACid:24107284 osat|LOC_Os04g52840.2|PACid:24107285 osat|LOC_Os08g10070.1|PACid:24099665 osa…
WILD0000793: osat|LOC_Os02g17780.1|PACid:24132611 osat|LOC_Os02g36210.1|PACid:24131702 osat|LOC_Os04g09900.1|PACid:24104004 osat|LOC_Os04g09900.2|PACid:24104005 osat|LOC_Os04g09900.3|PACid:24104006 pgsc|PGSC0003DMP400003484 pgsc|PGSC0003DMP400034762 pgsc|PGSC0003DMP400041739 slyc|Solyc06g084240.1.1|PACid:27285176 slyc|Solyc08g005710.2.1|PACid:27304406 stub|Sotub06g034690.1.1 stub|Sotub08g006560.1…
WILD0000794: osat|LOC_Os02g19970.1|PACid:24133491 osat|LOC_Os02g19970.2|PACid:24133492 osat|LOC_Os02g20360.1|PACid:24135129 osat|LOC_Os06g23684.1|PACid:24140785 osat|LOC_Os11g35040.1|PACid:24155714 osat|LOC_Os02g20360.2|PACid:24135130 osat|LOC_Os06g23684.2|PACid:24140786 pgsc|PGSC0003DMP400037877 pgsc|PGSC0003DMP400046570 slyc|Solyc07g053710.2.1|PACid:27293145 slyc|Solyc07g053720.2.1|PACid:272925…
WILD0000795: osat|LOC_Os02g38050.1|PACid:24129823 osat|LOC_Os02g38050.2|PACid:24129824 osat|LOC_Os02g38050.3|PACid:24129825 osat|LOC_Os02g38050.4|PACid:24129826 osat|LOC_Os02g38050.5|PACid:24129827 osat|LOC_Os02g38050.6|PACid:24129828 osat|LOC_Os04g40090.1|PACid:24105499 pgsc|PGSC0003DMP400031572 pgsc|PGSC0003DMP400047024 slyc|Solyc03g112230.2.1|PACid:27290220 slyc|Solyc06g071770.2.1|PACid:272842…
WILD0000796: osat|LOC_Os02g47280.1|PACid:24130777 osat|LOC_Os02g47280.2|PACid:24130778 osat|LOC_Os04g51190.1|PACid:24103296 osat|LOC_Os04g51190.2|PACid:24103297 osat|LOC_Os04g51190.3|PACid:24103298 osat|LOC_Os06g02560.1|PACid:24143975 osat|LOC_Os06g02560.2|PACid:24143976 osat|LOC_Os06g02560.3|PACid:24143977 slyc|Solyc08g075950.1.1|PACid:27305357 slyc|Solyc12g096070.1.1|PACid:27307635 DES|comp8387…
WILD0000797: osat|LOC_Os04g05090.1|PACid:24106585 osat|LOC_Os04g05400.1|PACid:24107471 osat|LOC_Os04g05700.1|PACid:24106022 osat|LOC_Os04g06050.1|PACid:24104769 osat|LOC_Os04g06300.1|PACid:24104647 osat|LOC_Os04g06500.1|PACid:24103040 osat|LOC_Os04g06590.1|PACid:24104972 osat|LOC_Os04g06700.1|PACid:24105501 osat|LOC_Os04g06840.1|PACid:24104988 osat|LOC_Os04g06850.1|PACid:24107927 osat|LOC_Os04g06…
WILD0000798: osat|LOC_Os04g08640.1|PACid:24102334 osat|LOC_Os04g08640.2|PACid:24102335 osat|LOC_Os06g17560.1|PACid:24144180 osat|LOC_Os06g17570.1|PACid:24141213 osat|LOC_Os06g17600.1|PACid:24140730 osat|LOC_Os06g17700.1|PACid:24142163 osat|LOC_Os06g18850.1|PACid:24141370 osat|LOC_Os06g18880.1|PACid:24141018 osat|LOC_Os06g18900.1|PACid:24141774 osat|LOC_Os06g18930.1|PACid:24141614 osat|LOC_Os06g18…
WILD0000799: osat|LOC_Os04g14690.1|PACid:24103064 osat|LOC_Os04g14710.1|PACid:24102769 osat|LOC_Os04g14710.2|PACid:24102770 osat|LOC_Os06g10170.1|PACid:24143862 osat|LOC_Os09g37620.1|PACid:24138393 osat|LOC_Os09g37650.1|PACid:24138139 osat|LOC_Os09g37650.2|PACid:24138138 osat|LOC_Os06g10170.2|PACid:24143863 osat|LOC_Os09g37690.1|PACid:24137881 pgsc|PGSC0003DMP400025851 pgsc|PGSC0003DMP400032517 p…
WILD0000800: pgsc|PGSC0003DMP400000235 pgsc|PGSC0003DMP400026270 pgsc|PGSC0003DMP400036296 pgsc|PGSC0003DMP400063180 pgsc|PGSC0003DMP400007999 pgsc|PGSC0003DMP400033871 pgsc|PGSC0003DMP400028068 pgsc|PGSC0003DMP400047535 pgsc|PGSC0003DMP400056776 slyc|Solyc01g095760.2.1|PACid:27300893 slyc|Solyc04g081830.1.1|PACid:27279238 slyc|Solyc11g007370.1.1|PACid:27296311 slyc|Solyc11g007490.1.1|PACid:27296…
WILD0000801: pgsc|PGSC0003DMP400060958 pgsc|PGSC0003DMP400009406 pgsc|PGSC0003DMP400057589 pgsc|PGSC0003DMP400057892 pgsc|PGSC0003DMP400058621 pgsc|PGSC0003DMP400058688 pgsc|PGSC0003DMP400058694 pgsc|PGSC0003DMP400060987 pgsc|PGSC0003DMP400062708 pgsc|PGSC0003DMP400063079 pgsc|PGSC0003DMP400064599 pgsc|PGSC0003DMP400066279 pgsc|PGSC0003DMP400067234 pgsc|PGSC0003DMP400068166 pgsc|PGSC0003DMP400056…
WILD0000802: pgsc|PGSC0003DMP400003485 pgsc|PGSC0003DMP400056491 pgsc|PGSC0003DMP400065747 pgsc|PGSC0003DMP400065985 pgsc|PGSC0003DMP400068061 pgsc|PGSC0003DMP400069281 pgsc|PGSC0003DMP400007903 pgsc|PGSC0003DMP400064817 pgsc|PGSC0003DMP400062712 pgsc|PGSC0003DMP400016986 pgsc|PGSC0003DMP400063558 pgsc|PGSC0003DMP400065027 pgsc|PGSC0003DMP400065170 pgsc|PGSC0003DMP400025604 pgsc|PGSC0003DMP400056…
WILD0000803: pgsc|PGSC0003DMP400062354 pgsc|PGSC0003DMP400057875 pgsc|PGSC0003DMP400061974 pgsc|PGSC0003DMP400063203 pgsc|PGSC0003DMP400063949 pgsc|PGSC0003DMP400064091 pgsc|PGSC0003DMP400064926 pgsc|PGSC0003DMP400065811 pgsc|PGSC0003DMP400065832 pgsc|PGSC0003DMP400067246 pgsc|PGSC0003DMP400065808 pgsc|PGSC0003DMP400064108 pgsc|PGSC0003DMP400063718 pgsc|PGSC0003DMP400065021 pgsc|PGSC0003DMP400068…
WILD0000804: DES|comp14243_c0_seq1 DUL|comp40611_c0_seq1 NIG|comp42527_c0_seq1 pgsc|PGSC0003DMP400011293 PHY|comp28677_c0_seq1 slyc|Solyc04g071660.2.1|PACid:27279099 stub|Sotub04g025750.1.1 SWT|comp49074_c0_seq1 DUL|comp12537_c0_seq1 NIG|comp34422_c0_seq1 PHY|comp31706_c0_seq1 SAR|comp74578_c0_seq1 SWT|comp49074_c1_seq1 DUL|comp47119_c0_seq1 NIG|comp36879_c0_seq1 SAR|comp6601_c0_seq1 DUL|comp5328…
WILD0000805: atha|AT1G07510.1|PACid:19657479 atha|AT2G29080.1|PACid:19638381 DES|comp90652_c1_seq4 DES|comp90652_c3_seq1 DUL|comp23322_c0_seq1 DUL|comp7192_c0_seq1 osat|LOC_Os01g62500.1|PACid:24120142 osat|LOC_Os05g38400.1|PACid:24149704 osat|LOC_Os05g38400.2|PACid:24149705 osat|LOC_Os05g38400.3|PACid:24149706 PHY|comp11799_c0_seq2 PHY|comp6016_c0_seq2 slyc|Solyc09g010950.2.1|PACid:27310029 slyc|…
WILD0000806: atha|AT1G08360.1|PACid:19656179 atha|AT2G27530.1|PACid:19642446 atha|AT2G27530.2|PACid:19642447 atha|AT5G22440.1|PACid:19667303 atha|AT5G22440.2|PACid:19667304 osat|LOC_Os01g64090.1|PACid:24114526 osat|LOC_Os02g21660.1|PACid:24129659 osat|LOC_Os08g44450.1|PACid:24097631 osat|LOC_Os08g44450.2|PACid:24097632 osat|LOC_Os02g21660.2|PACid:24129660 osat|LOC_Os08g44380.1|PACid:24101014 osat…
WILD0000807: atha|AT1G10750.1|PACid:19649554 atha|AT1G23340.1|PACid:19657724 atha|AT1G23340.2|PACid:19657725 atha|AT1G70550.1|PACid:19654829 atha|AT1G70550.2|PACid:19654830 atha|AT5G50150.1|PACid:19673100 osat|LOC_Os01g07570.1|PACid:24116727 osat|LOC_Os05g07764.1|PACid:24153229 osat|LOC_Os05g07764.2|PACid:24153230 osat|LOC_Os06g28000.1|PACid:24141367 osat|LOC_Os01g36660.1|PACid:24115931 pgsc|PGSC…
WILD0000808: atha|AT1G12900.1|PACid:19655061 atha|AT1G12900.2|PACid:19655064 atha|AT1G12900.3|PACid:19655062 atha|AT1G12900.4|PACid:19655063 atha|AT1G42970.1|PACid:19652139 atha|AT3G26650.1|PACid:19661609 osat|LOC_Os03g03720.1|PACid:24123928 osat|LOC_Os03g03720.2|PACid:24123929 osat|LOC_Os04g38600.1|PACid:24103217 osat|LOC_Os04g38600.2|PACid:24103218 osat|LOC_Os04g38600.3|PACid:24103219 pgsc|PGSC…
WILD0000809: atha|AT1G14070.1|PACid:19656618 atha|AT1G14080.1|PACid:19651345 atha|AT1G14100.1|PACid:19649119 atha|AT1G14110.1|PACid:19657079 atha|AT2G03210.1|PACid:19643390 atha|AT2G03220.1|PACid:19642081 atha|AT2G15350.1|PACid:19642938 atha|AT2G15370.1|PACid:19639758 atha|AT2G15390.1|PACid:19642599 atha|AT2G15390.2|PACid:19642598 osat|LOC_Os02g52610.1|PACid:24129513 osat|LOC_Os02g52610.2|PACid:2…
WILD0000810: atha|AT1G14660.1|PACid:19657237 atha|AT1G14660.2|PACid:19657238 atha|AT2G01980.1|PACid:19642900 osat|LOC_Os12g44360.1|PACid:24146106 osat|LOC_Os12g44360.2|PACid:24146107 osat|LOC_Os12g44360.3|PACid:24146108 osat|LOC_Os12g44360.4|PACid:24146109 stub|Sotub01g005560.1.1 stub|Sotub04g018590.1.1 DES|comp92311_c0_seq3 NIG|comp54220_c0_seq15 pgsc|PGSC0003DMP400039506 SAR|comp39033_c0_seq1 s…
WILD0000811: atha|AT1G16270.1|PACid:19650815 atha|AT1G16270.2|PACid:19650816 atha|AT1G79570.1|PACid:19653568 atha|AT2G35050.1|PACid:19642955 DES|comp90155_c0_seq2 DES|comp93175_c0_seq5 DUL|comp22025_c0_seq3 DUL|comp22722_c0_seq1 NIG|comp51527_c0_seq1 NIG|comp54654_c1_seq2 pgsc|PGSC0003DMP400018472 pgsc|PGSC0003DMP400038226 PHY|comp14801_c0_seq1 PHY|comp7416_c0_seq1 slyc|Solyc02g031860.2.1|PACid:2…
WILD0000812: atha|AT1G17150.1|PACid:19656583 atha|AT1G43080.1|PACid:19651837 atha|AT1G43090.1|PACid:19657793 atha|AT1G43100.1|PACid:19649668 atha|AT1G78400.1|PACid:19653780 atha|AT2G15450.1|PACid:19638929 atha|AT2G15460.1|PACid:19641950 atha|AT2G15470.1|PACid:19638261 atha|AT2G26620.1|PACid:19640639 atha|AT2G33160.1|PACid:19639715 atha|AT2G40310.1|PACid:19642234 atha|AT4G13760.1|PACid:19645509 os…
WILD0000813: atha|AT1G17590.1|PACid:19652152 atha|AT1G17590.2|PACid:19652153 atha|AT1G17590.3|PACid:19652154 atha|AT1G17590.4|PACid:19652155 atha|AT1G72830.1|PACid:19656115 atha|AT1G72830.2|PACid:19656114 atha|AT1G72830.3|PACid:19656116 atha|AT1G54160.1|PACid:19655219 atha|AT3G14020.1|PACid:19659396 osat|LOC_Os02g53620.1|PACid:24132206 osat|LOC_Os03g07880.1|PACid:24124717 osat|LOC_Os03g07880.2|PA…
WILD0000814: atha|AT1G21650.1|PACid:19650870 atha|AT1G21650.2|PACid:19650869 atha|AT1G21650.3|PACid:19650868 atha|AT4G01800.1|PACid:19647390 atha|AT4G01800.2|PACid:19647389 DES|comp81618_c0_seq1 DES|comp95418_c0_seq3 DUL|comp15142_c0_seq1 DUL|comp22301_c0_seq7 NIG|comp48025_c0_seq2 NIG|comp54580_c0_seq2 osat|LOC_Os01g21820.1|PACid:24119614 osat|LOC_Os11g08980.1|PACid:24158460 slyc|Solyc01g080840.…
WILD0000815: atha|AT1G22540.1|PACid:19657244 atha|AT1G22550.1|PACid:19651744 atha|AT1G22570.1|PACid:19656053 atha|AT1G72120.1|PACid:19650053 atha|AT1G72125.1|PACid:19655722 atha|AT1G72130.1|PACid:19650398 atha|AT1G72140.1|PACid:19650114 atha|AT1G72130.2|PACid:19650399 osat|LOC_Os01g65100.1|PACid:24117540 osat|LOC_Os01g65100.2|PACid:24117541 osat|LOC_Os01g65100.3|PACid:24117542 osat|LOC_Os01g65110…
WILD0000816: atha|AT1G26310.1|PACid:19650942 atha|AT1G69120.1|PACid:19653480 atha|AT5G60910.1|PACid:19670614 atha|AT5G60910.2|PACid:19670615 osat|LOC_Os03g54160.1|PACid:24124812 osat|LOC_Os03g54160.2|PACid:24124813 osat|LOC_Os07g01820.1|PACid:24113589 osat|LOC_Os07g01820.2|PACid:24113590 osat|LOC_Os07g01820.3|PACid:24113591 osat|LOC_Os07g01820.4|PACid:24113592 osat|LOC_Os07g01820.5|PACid:24113593…
WILD0000817: atha|AT1G27040.1|PACid:19650090 atha|AT1G27040.2|PACid:19650091 atha|AT1G69850.1|PACid:19652856 atha|AT5G62730.1|PACid:19668921 DUL|comp21495_c0_seq7 DUL|comp22310_c0_seq2 pgsc|PGSC0003DMP400005176 pgsc|PGSC0003DMP400030769 pgsc|PGSC0003DMP400030771 pgsc|PGSC0003DMP400043949 PHY|comp17025_c0_seq3 PHY|comp30138_c0_seq1 SAR|comp31118_c0_seq1 SAR|comp38854_c0_seq2 slyc|Solyc03g113250.2.…
WILD0000818: atha|AT1G27360.1|PACid:19655416 atha|AT1G27360.2|PACid:19655417 atha|AT1G27360.3|PACid:19655418 atha|AT1G27360.4|PACid:19655419 atha|AT1G27370.1|PACid:19653339 atha|AT1G27370.2|PACid:19653340 atha|AT1G27370.3|PACid:19653341 atha|AT1G27370.4|PACid:19653342 atha|AT5G43270.1|PACid:19665478 atha|AT5G43270.2|PACid:19665479 atha|AT5G43270.3|PACid:19665480 osat|LOC_Os02g04680.1|PACid:241311…
WILD0000819: atha|AT1G30040.1|PACid:19653226 atha|AT1G30040.2|PACid:19653227 atha|AT2G34555.1|PACid:19640008 pgsc|PGSC0003DMP400036894 pgsc|PGSC0003DMP400048039 pgsc|PGSC0003DMP400048041 pgsc|PGSC0003DMP400048080 slyc|Solyc07g056670.2.1|PACid:27294798 slyc|Solyc07g061720.2.1|PACid:27293903 slyc|Solyc07g061730.2.1|PACid:27292458 stub|Sotub07g025590.1.1 stub|Sotub07g025600.1.1 stub|Sotub07g025610.1…
WILD0000820: atha|AT1G31300.1|PACid:19653731 atha|AT1G31300.2|PACid:19653732 atha|AT4G19645.1|PACid:19644997 atha|AT4G19645.2|PACid:19644998 osat|LOC_Os01g56230.1|PACid:24117452 osat|LOC_Os01g56230.2|PACid:24117453 osat|LOC_Os01g56230.3|PACid:24117454 osat|LOC_Os01g56230.4|PACid:24117455 osat|LOC_Os01g56230.5|PACid:24117456 osat|LOC_Os03g46410.1|PACid:24125896 osat|LOC_Os05g43540.1|PACid:24153344…
WILD0000821: atha|AT1G47056.1|PACid:19649346 atha|AT4G07400.1|PACid:19645735 atha|AT3G50080.1|PACid:19662075 atha|AT5G67250.1|PACid:19670225 DES|comp80070_c0_seq1 DES|comp92930_c0_seq1 DUL|comp12253_c0_seq1 DUL|comp22373_c0_seq10 pgsc|PGSC0003DMP400036329 pgsc|PGSC0003DMP400043317 pgsc|PGSC0003DMP400063440 SAR|comp31309_c0_seq1 SAR|comp35988_c0_seq2 slyc|Solyc02g092990.1.1|PACid:27287804 slyc|Sol…
WILD0000822: atha|AT1G47210.2|PACid:19655801 atha|AT1G47220.1|PACid:19652328 atha|AT1G47230.1|PACid:19649541 atha|AT1G47230.2|PACid:19649540 atha|AT5G43080.1|PACid:19672053 osat|LOC_Os03g41100.1|PACid:24125452 osat|LOC_Os12g39210.1|PACid:24146916 pgsc|PGSC0003DMP400020506 pgsc|PGSC0003DMP400020529 pgsc|PGSC0003DMP400037309 slyc|Solyc12g088470.1.1|PACid:27307611 slyc|Solyc12g088500.1.1|PACid:27308…
WILD0000823: atha|AT1G48600.1|PACid:19656092 atha|AT1G48600.2|PACid:19656091 atha|AT1G73600.1|PACid:19652800 atha|AT1G73600.2|PACid:19652799 atha|AT3G18000.1|PACid:19662939 osat|LOC_Os01g50030.1|PACid:24116389 osat|LOC_Os01g50032.1|PACid:24121027 osat|LOC_Os05g47540.1|PACid:24154801 osat|LOC_Os05g47540.2|PACid:24154802 osat|LOC_Os05g47540.3|PACid:24154803 osat|LOC_Os05g47540.4|PACid:24154804 osat…
WILD0000824: atha|AT1G51340.1|PACid:19653713 atha|AT1G51340.2|PACid:19653712 atha|AT3G08040.1|PACid:19658959 atha|AT3G08040.2|PACid:19658960 osat|LOC_Os01g69010.1|PACid:24120196 osat|LOC_Os03g11734.1|PACid:24125797 osat|LOC_Os03g11734.2|PACid:24125798 osat|LOC_Os03g11734.3|PACid:24125799 osat|LOC_Os10g13940.1|PACid:24093886 pgsc|PGSC0003DMP400012166 pgsc|PGSC0003DMP400012167 pgsc|PGSC0003DMP40001…
WILD0000825: atha|AT1G52240.1|PACid:19652944 atha|AT1G79860.1|PACid:19656276 atha|AT3G16130.1|PACid:19659743 atha|AT3G24620.1|PACid:19662233 atha|AT4G13240.1|PACid:19644480 atha|AT5G19560.1|PACid:19667790 osat|LOC_Os01g48410.1|PACid:24121366 osat|LOC_Os05g48640.1|PACid:24154861 osat|LOC_Os01g55520.1|PACid:24119970 osat|LOC_Os02g17240.1|PACid:24130058 pgsc|PGSC0003DMP400000753 pgsc|PGSC0003DMP4000…
WILD0000826: atha|AT1G53023.1|PACid:19652447 atha|AT1G53025.1|PACid:19650849 atha|AT3G15355.1|PACid:19661477 osat|LOC_Os05g14300.1|PACid:24150680 osat|LOC_Os01g48580.1|PACid:24114206 osat|LOC_Os05g48380.1|PACid:24151006 osat|LOC_Os09g12310.1|PACid:24137149 pgsc|PGSC0003DMP400026930 pgsc|PGSC0003DMP400043450 stub|Sotub10g007220.1.1 stub|Sotub12g005600.1.1 DES|comp94087_c0_seq2 PHY|comp11617_c0_seq…
WILD0000827: atha|AT1G53470.1|PACid:19657354 atha|AT1G78610.1|PACid:19653850 atha|AT2G17000.1|PACid:19640226 atha|AT3G14810.1|PACid:19660713 atha|AT3G14810.2|PACid:19660714 atha|AT2G17010.1|PACid:19640266 osat|LOC_Os02g44770.1|PACid:24132941 osat|LOC_Os04g47320.1|PACid:24104081 pgsc|PGSC0003DMP400017440 pgsc|PGSC0003DMP400032976 pgsc|PGSC0003DMP400051229 slyc|Solyc04g082040.2.1|PACid:27276778 sly…
WILD0000828: atha|AT1G54340.1|PACid:19657336 atha|AT1G65930.1|PACid:19656778 atha|AT5G14590.1|PACid:19668890 DES|comp67025_c0_seq1 DES|comp85488_c0_seq1 DUL|comp16682_c0_seq2 DUL|comp7829_c0_seq1 NIG|comp50894_c0_seq1 NIG|comp52404_c0_seq1 osat|LOC_Os01g14580.1|PACid:24114811 osat|LOC_Os01g46610.1|PACid:24118972 osat|LOC_Os04g42920.1|PACid:24103564 osat|LOC_Os05g49760.1|PACid:24151925 pgsc|PGSC00…
WILD0000829: atha|AT1G55320.1|PACid:19656664 atha|AT1G55320.2|PACid:19656665 atha|AT5G23050.1|PACid:19670223 DUL|comp12471_c1_seq2 DUL|comp19726_c0_seq7 osat|LOC_Os03g59080.1|PACid:24124290 osat|LOC_Os09g21230.1|PACid:24138687 osat|LOC_Os09g21230.2|PACid:24138688 osat|LOC_Os09g21230.4|PACid:24138690 osat|LOC_Os09g21230.3|PACid:24138689 osat|LOC_Os09g21230.5|PACid:24138691 slyc|Solyc03g114460.2.1|…
WILD0000830: atha|AT1G58250.1|PACid:19657104 atha|AT1G58250.2|PACid:19657103 atha|AT5G49680.2|PACid:19671205 osat|LOC_Os03g23030.1|PACid:24126613 osat|LOC_Os03g47754.1|PACid:24127062 osat|LOC_Os03g47760.1|PACid:24127913 slyc|Solyc04g076540.2.1|PACid:27278234 slyc|Solyc12g088010.1.1|PACid:27306487 slyc|Solyc04g076550.2.1|PACid:27278502 stub|Sotub04g029090.1.1 stub|Sotub12g026090.1.1 stub|Sotub04g0…
WILD0000831: atha|AT1G58440.1|PACid:19653299 atha|AT2G22830.1|PACid:19641270 atha|AT4G37760.1|PACid:19644014 DUL|comp20430_c0_seq2 DUL|comp24230_c0_seq1 NIG|comp47884_c0_seq1 NIG|comp50223_c0_seq1 osat|LOC_Os03g12900.1|PACid:24124817 osat|LOC_Os03g12900.2|PACid:24124818 osat|LOC_Os03g12900.3|PACid:24124819 osat|LOC_Os03g12900.4|PACid:24124820 osat|LOC_Os03g12900.5|PACid:24124821 osat|LOC_Os03g129…
WILD0000832: atha|AT1G72250.1|PACid:19654748 atha|AT1G72250.2|PACid:19654747 atha|AT2G22610.1|PACid:19639205 atha|AT2G22610.2|PACid:19639206 osat|LOC_Os03g02290.1|PACid:24123011 osat|LOC_Os03g02290.2|PACid:24123012 pgsc|PGSC0003DMP400013828 pgsc|PGSC0003DMP400028283 pgsc|PGSC0003DMP400033047 slyc|Solyc11g010920.1.1|PACid:27297159 slyc|Solyc12g011290.1.1|PACid:27307935 stub|Sotub11g008770.1.1 stub…
WILD0000833: atha|AT2G12400.1|PACid:19638468 atha|AT2G25270.1|PACid:19643067 osat|LOC_Os02g55590.1|PACid:24133006 osat|LOC_Os02g55590.2|PACid:24133007 osat|LOC_Os02g55590.3|PACid:24133008 osat|LOC_Os04g55110.1|PACid:24102406 pgsc|PGSC0003DMP400024843 pgsc|PGSC0003DMP400027377 pgsc|PGSC0003DMP400045288 SAR|comp32020_c0_seq1 SAR|comp38645_c0_seq1 slyc|Solyc03g117280.2.1|PACid:27292075 slyc|Solyc08g…
WILD0000834: atha|AT2G14120.1|PACid:19638213 atha|AT2G14120.2|PACid:19638214 atha|AT2G14120.3|PACid:19638212 atha|AT4G33650.1|PACid:19647164 atha|AT4G33650.2|PACid:19647163 osat|LOC_Os01g69130.1|PACid:24119535 osat|LOC_Os01g69130.2|PACid:24119536 osat|LOC_Os04g31190.1|PACid:24105916 slyc|Solyc01g106050.2.1|PACid:27303608 slyc|Solyc08g006600.2.1|PACid:27304922 slyc|Solyc11g043210.1.1|PACid:2729524…
WILD0000835: atha|AT2G17930.1|PACid:19642539 atha|AT4G36080.1|PACid:19645257 atha|AT4G36080.2|PACid:19645259 atha|AT4G36080.3|PACid:19645258 DES|comp93258_c0_seq1 DES|comp93593_c0_seq1 DUL|comp16986_c0_seq1 DUL|comp40599_c0_seq1 DUL|comp4464_c0_seq1 DUL|comp4881_c0_seq1 NIG|comp14757_c0_seq1 NIG|comp24795_c0_seq1 NIG|comp30083_c0_seq1 NIG|comp53926_c0_seq3 osat|LOC_Os07g45064.1|PACid:24109707 osa…
WILD0000836: atha|AT2G21140.1|PACid:19638650 atha|AT4G38770.1|PACid:19647959 osat|LOC_Os03g14130.1|PACid:24123947 osat|LOC_Os03g14140.1|PACid:24126578 osat|LOC_Os10g05750.1|PACid:24093445 osat|LOC_Os10g05790.1|PACid:24096472 osat|LOC_Os10g05820.1|PACid:24095781 osat|LOC_Os10g05860.1|PACid:24096099 osat|LOC_Os10g05880.1|PACid:24096481 osat|LOC_Os10g05910.1|PACid:24095016 osat|LOC_Os10g05930.1|PACi…
WILD0000837: atha|AT2G23070.1|PACid:19639160 atha|AT2G23080.1|PACid:19643072 atha|AT3G50000.1|PACid:19659191 atha|AT5G67380.1|PACid:19668456 atha|AT5G67380.2|PACid:19668457 atha|AT2G23080.2|PACid:19643073 DES|comp88438_c0_seq8 DES|comp88711_c0_seq1 DUL|comp19422_c0_seq1 DUL|comp25081_c0_seq1 NIG|comp49509_c0_seq1 NIG|comp49853_c0_seq5 osat|LOC_Os03g10940.1|PACid:24122078 osat|LOC_Os07g02350.1|PAC…
WILD0000838: atha|AT2G24280.1|PACid:19638281 atha|AT5G65760.1|PACid:19665457 DUL|comp23883_c0_seq1 DUL|comp25474_c0_seq1 osat|LOC_Os06g43930.1|PACid:24143899 osat|LOC_Os06g43930.2|PACid:24143900 PHY|comp10273_c0_seq1 PHY|comp14650_c0_seq1 PHY|comp23020_c0_seq1 slyc|Solyc02g091950.2.1|PACid:27286884 slyc|Solyc09g010220.2.1|PACid:27309604 slyc|Solyc07g005190.2.1|PACid:27294505 stub|Sotub02g030440.1…
WILD0000839: atha|AT2G25520.1|PACid:19638581 atha|AT4G32390.1|PACid:19646698 atha|AT5G11230.1|PACid:19672809 atha|AT5G25400.1|PACid:19666141 DES|comp79403_c0_seq1 DES|comp88336_c0_seq1 DUL|comp10440_c0_seq1 DUL|comp12420_c0_seq2 osat|LOC_Os01g58870.1|PACid:24115818 osat|LOC_Os05g41480.1|PACid:24151181 osat|LOC_Os05g41480.2|PACid:24151182 pgsc|PGSC0003DMP400027797 pgsc|PGSC0003DMP400035566 pgsc|PG…
WILD0000840: atha|AT2G26140.1|PACid:19642775 atha|AT5G53170.1|PACid:19669429 DES|comp91180_c0_seq1 DES|comp94327_c0_seq5 DUL|comp12796_c0_seq2 DUL|comp21866_c0_seq4 osat|LOC_Os01g39250.1|PACid:24113792 osat|LOC_Os01g39260.1|PACid:24119832 osat|LOC_Os01g43150.1|PACid:24114777 osat|LOC_Os01g43150.2|PACid:24114778 pgsc|PGSC0003DMP400014432 pgsc|PGSC0003DMP400016028 pgsc|PGSC0003DMP400034190 SAR|comp…
WILD0000841: atha|AT2G27710.1|PACid:19642584 atha|AT2G27710.2|PACid:19642585 atha|AT2G27710.3|PACid:19642586 atha|AT2G27710.4|PACid:19642587 atha|AT2G27720.1|PACid:19639695 atha|AT2G27720.2|PACid:19639693 atha|AT2G27720.3|PACid:19639694 atha|AT3G44590.1|PACid:19660497 atha|AT3G44590.2|PACid:19660498 osat|LOC_Os01g09510.1|PACid:24114647 osat|LOC_Os01g09510.4|PACid:24114646 osat|LOC_Os02g32760.1|PA…
WILD0000842: atha|AT2G28840.1|PACid:19641385 atha|AT2G28840.2|PACid:19641386 DUL|comp17124_c1_seq2 DUL|comp7088_c0_seq1 NIG|comp51155_c0_seq2 NIG|comp52176_c0_seq2 osat|LOC_Os01g74320.1|PACid:24118061 osat|LOC_Os05g02130.1|PACid:24154139 osat|LOC_Os03g16780.1|PACid:24123948 pgsc|PGSC0003DMP400000870 pgsc|PGSC0003DMP400052765 PHY|comp17335_c0_seq1 PHY|comp23371_c0_seq1 slyc|Solyc06g076050.2.1|PACi…
WILD0000843: atha|AT2G33210.1|PACid:19639822 atha|AT2G33210.2|PACid:19639823 atha|AT3G13860.1|PACid:19661424 atha|AT3G23990.1|PACid:19663432 DES|comp86913_c0_seq3 DES|comp90476_c0_seq3 DUL|comp19890_c0_seq1 DUL|comp7313_c0_seq1 NIG|comp42427_c0_seq1 NIG|comp53699_c0_seq1 osat|LOC_Os03g04970.1|PACid:24124733 osat|LOC_Os05g46290.1|PACid:24151848 osat|LOC_Os10g32550.1|PACid:24095606 pgsc|PGSC0003DMP…
WILD0000844: atha|AT2G37290.1|PACid:19643365 atha|AT2G37290.2|PACid:19643364 atha|AT2G39280.1|PACid:19638219 atha|AT2G39280.2|PACid:19638218 atha|AT3G55020.1|PACid:19664321 DES|comp76306_c0_seq1 DES|comp91133_c0_seq2 DUL|comp23298_c0_seq2 DUL|comp25854_c0_seq1 osat|LOC_Os01g61860.1|PACid:24120209 osat|LOC_Os01g61860.2|PACid:24120210 osat|LOC_Os03g17540.1|PACid:24128011 osat|LOC_Os05g38950.1|PACid…
WILD0000845: atha|AT2G38280.1|PACid:19641163 atha|AT2G38280.2|PACid:19641164 DUL|comp22660_c0_seq2 DUL|comp27739_c0_seq1 NIG|comp49461_c0_seq1 NIG|comp53498_c0_seq2 osat|LOC_Os05g28180.1|PACid:24151707 osat|LOC_Os05g28180.2|PACid:24151708 osat|LOC_Os05g28180.3|PACid:24151709 osat|LOC_Os07g49270.1|PACid:24109460 osat|LOC_Os07g49270.2|PACid:24109461 SAR|comp31209_c0_seq1 SAR|comp32362_c0_seq1 slyc|…
WILD0000846: atha|AT2G38400.1|PACid:19641914 atha|AT2G38400.2|PACid:19641913 atha|AT3G08860.1|PACid:19664505 atha|AT4G39660.1|PACid:19648805 DES|comp21901_c0_seq1 DES|comp95578_c0_seq1 DUL|comp19176_c1_seq1 DUL|comp24580_c0_seq1 osat|LOC_Os03g07570.1|PACid:24127165 osat|LOC_Os03g07570.3|PACid:24127167 osat|LOC_Os03g07570.4|PACid:24127166 osat|LOC_Os03g21960.1|PACid:24122893 osat|LOC_Os05g39770.1|…
WILD0000847: atha|AT3G03650.1|PACid:19663159 atha|AT3G45400.1|PACid:19659485 osat|LOC_Os03g20850.1|PACid:24123622 osat|LOC_Os11g03410.1|PACid:24156592 osat|LOC_Os12g03100.1|PACid:24145987 osat|LOC_Os08g34020.1|PACid:24100161 osat|LOC_Os08g34020.2|PACid:24100162 pgsc|PGSC0003DMP400024786 pgsc|PGSC0003DMP400033940 pgsc|PGSC0003DMP400049039 slyc|Solyc03g116040.2.1|PACid:27291207 slyc|Solyc07g021410.…
WILD0000848: atha|AT3G04910.1|PACid:19660836 atha|AT3G04910.2|PACid:19660837 atha|AT3G04910.3|PACid:19660838 atha|AT3G22420.1|PACid:19658733 atha|AT3G22420.2|PACid:19658732 atha|AT5G28080.1|PACid:19670450 atha|AT5G28080.2|PACid:19670449 DES|comp88484_c0_seq1 DES|comp88558_c0_seq1 DUL|comp12036_c0_seq1 DUL|comp19246_c1_seq1 NIG|comp52704_c0_seq2 NIG|comp52720_c0_seq1 osat|LOC_Os07g08750.1|PACid:24…
WILD0000849: atha|AT3G05610.1|PACid:19660462 atha|AT5G27870.1|PACid:19665363 atha|AT5G49180.1|PACid:19671342 atha|AT3G06830.1|PACid:19659534 osat|LOC_Os03g18860.1|PACid:24128385 osat|LOC_Os07g49100.1|PACid:24110024 pgsc|PGSC0003DMP400008185 pgsc|PGSC0003DMP400048402 pgsc|PGSC0003DMP400042916 pgsc|PGSC0003DMP400048416 pgsc|PGSC0003DMP400062062 slyc|Solyc01g066360.2.1|PACid:27303460 slyc|Solyc01g06…
WILD0000850: atha|AT3G06530.1|PACid:19659329 atha|AT3G06530.2|PACid:19659328 atha|AT3G06530.3|PACid:19659330 osat|LOC_Os04g46310.1|PACid:24104695 osat|LOC_Os04g46310.2|PACid:24104696 DES|comp89600_c0_seq1 DUL|comp32303_c0_seq1 NIG|comp47926_c0_seq1 PHY|comp6499_c0_seq1 SAR|comp39822_c0_seq1 slyc|Solyc03g093480.2.1|PACid:27289889 stub|Sotub12g018830.1.1 SWT|comp58898_c1_seq1 pgsc|PGSC0003DMP400019…
WILD0000851: atha|AT3G20290.1|PACid:19661620 atha|AT3G20290.2|PACid:19661621 atha|AT4G05520.1|PACid:19648793 atha|AT4G05520.2|PACid:19648794 osat|LOC_Os02g06340.1|PACid:24129102 osat|LOC_Os04g57350.1|PACid:24103164 osat|LOC_Os06g47330.1|PACid:24141067 osat|LOC_Os06g47330.2|PACid:24141068 pgsc|PGSC0003DMP400022777 pgsc|PGSC0003DMP400025388 pgsc|PGSC0003DMP400038641 PHY|comp17705_c0_seq3 PHY|comp81…
WILD0000852: atha|AT3G44190.1|PACid:19660819 atha|AT5G22140.1|PACid:19672185 atha|AT5G22140.2|PACid:19672186 osat|LOC_Os02g05680.1|PACid:24132526 osat|LOC_Os02g05680.2|PACid:24132527 stub|Sotub11g028430.1.1 stub|Sotub11g028590.1.1 DES|comp94509_c0_seq15 DUL|comp23006_c0_seq2 NIG|comp22293_c0_seq1 pgsc|PGSC0003DMP400003554 PHY|comp14969_c0_seq1 SAR|comp35023_c0_seq2 slyc|Solyc11g071990.1.1|PACid:2…
WILD0000853: atha|AT3G61790.1|PACid:19661261 atha|AT4G27880.1|PACid:19648492 osat|LOC_Os01g13370.1|PACid:24116998 osat|LOC_Os02g19140.1|PACid:24132980 osat|LOC_Os05g14860.1|PACid:24151869 pgsc|PGSC0003DMP400000486 pgsc|PGSC0003DMP400012421 pgsc|PGSC0003DMP400016077 pgsc|PGSC0003DMP400032898 pgsc|PGSC0003DMP400034039 SAR|comp36827_c0_seq1 SAR|comp37902_c0_seq5 slyc|Solyc01g096020.2.1|PACid:2730089…
WILD0000854: atha|AT5G08390.1|PACid:19668496 atha|AT5G23430.1|PACid:19672660 atha|AT5G23430.2|PACid:19672661 DUL|comp21983_c0_seq2 DUL|comp4836_c0_seq1 osat|LOC_Os01g57210.1|PACid:24121573 osat|LOC_Os01g57210.2|PACid:24121574 osat|LOC_Os04g58130.1|PACid:24105364 osat|LOC_Os10g35200.1|PACid:24095924 pgsc|PGSC0003DMP400037973 pgsc|PGSC0003DMP400043910 slyc|Solyc02g021360.2.1|PACid:27285986 slyc|Sol…
WILD0000855: atha|AT5G10420.1|PACid:19665867 atha|AT5G44050.1|PACid:19668654 atha|AT5G65380.1|PACid:19668917 NIG|comp45305_c0_seq1 NIG|comp49527_c0_seq5 osat|LOC_Os03g08900.1|PACid:24125163 osat|LOC_Os08g37432.1|PACid:24100184 osat|LOC_Os09g29284.1|PACid:24135798 osat|LOC_Os08g37432.2|PACid:24100185 pgsc|PGSC0003DMP400003803 pgsc|PGSC0003DMP400003805 pgsc|PGSC0003DMP400028195 PHY|comp14594_c0_seq…
WILD0000856: atha|AT5G15410.1|PACid:19665711 atha|AT5G15410.2|PACid:19665712 atha|AT5G54250.1|PACid:19670464 atha|AT5G54250.2|PACid:19670465 atha|AT5G54250.3|PACid:19670466 DES|comp91142_c0_seq1 DES|comp94222_c2_seq4 NIG|comp51231_c0_seq1 NIG|comp54181_c0_seq3 osat|LOC_Os01g57370.1|PACid:24116324 osat|LOC_Os03g55100.1|PACid:24122497 osat|LOC_Os05g42250.1|PACid:24153453 pgsc|PGSC0003DMP400002609 p…
WILD0000857: DES|comp88575_c0_seq2 DES|comp93950_c0_seq1 DES|comp95273_c1_seq2 DUL|comp23591_c1_seq2 DUL|comp23979_c0_seq5 osat|LOC_Os01g38530.1|PACid:24121006 osat|LOC_Os01g38530.2|PACid:24121007 osat|LOC_Os06g05060.1|PACid:24140619 pgsc|PGSC0003DMP400024410 pgsc|PGSC0003DMP400044263 pgsc|PGSC0003DMP400051022 slyc|Solyc08g065870.2.1|PACid:27304805 slyc|Solyc11g070100.1.1|PACid:27295243 slyc|Soly…
WILD0000858: DES|comp89062_c0_seq1 DES|comp93016_c0_seq1 osat|LOC_Os09g29470.1|PACid:24137713 osat|LOC_Os09g29470.2|PACid:24137714 osat|LOC_Os09g29470.3|PACid:24137715 osat|LOC_Os09g40000.1|PACid:24138978 osat|LOC_Os09g40000.2|PACid:24138979 osat|LOC_Os09g40000.3|PACid:24138980 osat|LOC_Os09g40000.5|PACid:24138981 slyc|Solyc01g081030.2.1|PACid:27301332 slyc|Solyc11g010240.1.1|PACid:27296040 stub|…
WILD0000859: osat|LOC_Os04g10410.1|PACid:24103630 osat|LOC_Os04g10460.1|PACid:24105498 osat|LOC_Os04g10530.1|PACid:24105623 osat|LOC_Os06g16030.1|PACid:24141054 osat|LOC_Os04g10434.1|PACid:24104372 pgsc|PGSC0003DMP400002944 pgsc|PGSC0003DMP400032609 pgsc|PGSC0003DMP400003615 slyc|Solyc01g111210.2.1|PACid:27303111 slyc|Solyc01g111220.2.1|PACid:27303776 slyc|Solyc11g071550.1.1|PACid:27295120 stub|S…
WILD0000860: osat|LOC_Os08g07290.1|PACid:24101117 osat|LOC_Os08g07290.2|PACid:24101118 atha|AT3G55160.1|PACid:19660582 DES|comp69299_c0_seq1 DUL|comp5486_c0_seq1 NIG|comp44255_c0_seq1 PHY|comp26173_c0_seq1 SAR|comp10447_c0_seq1 slyc|Solyc03g062650.2.1|PACid:27291210 SWT|comp38130_c3_seq1 DES|comp21033_c0_seq1 NIG|comp31546_c0_seq1 SAR|comp46010_c0_seq1 SWT|comp38130_c0_seq1 NIG|comp40962_c0_seq1 …
WILD0000861: pgsc|PGSC0003DMP400001897 pgsc|PGSC0003DMP400057300 pgsc|PGSC0003DMP400057329 pgsc|PGSC0003DMP400060658 pgsc|PGSC0003DMP400062009 pgsc|PGSC0003DMP400061413 pgsc|PGSC0003DMP400052239 pgsc|PGSC0003DMP400063953 pgsc|PGSC0003DMP400057964 pgsc|PGSC0003DMP400057128 pgsc|PGSC0003DMP400060442 pgsc|PGSC0003DMP400068384 pgsc|PGSC0003DMP400069152 pgsc|PGSC0003DMP400058007 pgsc|PGSC0003DMP400065…
WILD0000862: pgsc|PGSC0003DMP400002024 pgsc|PGSC0003DMP400015160 pgsc|PGSC0003DMP400024263 pgsc|PGSC0003DMP400040184 pgsc|PGSC0003DMP400041408 pgsc|PGSC0003DMP400062065 pgsc|PGSC0003DMP400065867 pgsc|PGSC0003DMP400066354 pgsc|PGSC0003DMP400067926 pgsc|PGSC0003DMP400002310 pgsc|PGSC0003DMP400016943 pgsc|PGSC0003DMP400024264 pgsc|PGSC0003DMP400033030 pgsc|PGSC0003DMP400052520 pgsc|PGSC0003DMP400054…
WILD0000863: pgsc|PGSC0003DMP400004063 pgsc|PGSC0003DMP400056959 pgsc|PGSC0003DMP400057916 pgsc|PGSC0003DMP400059394 pgsc|PGSC0003DMP400062710 pgsc|PGSC0003DMP400065150 pgsc|PGSC0003DMP400059177 pgsc|PGSC0003DMP400062807 pgsc|PGSC0003DMP400062068 pgsc|PGSC0003DMP400067525 pgsc|PGSC0003DMP400057981 pgsc|PGSC0003DMP400059540 pgsc|PGSC0003DMP400060045 pgsc|PGSC0003DMP400061689 pgsc|PGSC0003DMP400058…
WILD0000864: pgsc|PGSC0003DMP400007944 pgsc|PGSC0003DMP400029290 pgsc|PGSC0003DMP400056779 pgsc|PGSC0003DMP400057081 pgsc|PGSC0003DMP400057176 pgsc|PGSC0003DMP400057260 pgsc|PGSC0003DMP400057486 pgsc|PGSC0003DMP400061688 pgsc|PGSC0003DMP400063115 pgsc|PGSC0003DMP400065383 pgsc|PGSC0003DMP400066643 pgsc|PGSC0003DMP400067015 pgsc|PGSC0003DMP400068175 pgsc|PGSC0003DMP400069260 pgsc|PGSC0003DMP400068…
WILD0000865: pgsc|PGSC0003DMP400014438 pgsc|PGSC0003DMP400019165 pgsc|PGSC0003DMP400036364 slyc|Solyc05g032750.2.1|PACid:27299371 slyc|Solyc07g041180.2.1|PACid:27294824 slyc|Solyc08g062500.2.1|PACid:27304686 stub|Sotub05g016980.1.1 stub|Sotub07g014560.1.1 stub|Sotub08g013080.1.1 SWT|comp65520_c0_seq1 SWT|comp67427_c0_seq13 atha|AT5G20610.1|PACid:19671231 DES|comp94856_c0_seq7 DUL|comp20917_c0_seq…
WILD0000866: pgsc|PGSC0003DMP400018474 pgsc|PGSC0003DMP400025963 pgsc|PGSC0003DMP400025964 pgsc|PGSC0003DMP400025971 pgsc|PGSC0003DMP400033152 pgsc|PGSC0003DMP400033151 stub|Sotub01g010460.1.1 stub|Sotub01g010490.1.1 stub|Sotub01g010510.1.1 stub|Sotub01g010570.1.1 stub|Sotub01g010600.1.1 stub|Sotub01g010610.1.1 stub|Sotub01g010540.1.1 stub|Sotub02g014680.1.1 PHY|comp12089_c0_seq1 slyc|Solyc02g068…
WILD0000867: pgsc|PGSC0003DMP400024090 pgsc|PGSC0003DMP400024095 pgsc|PGSC0003DMP400024099 pgsc|PGSC0003DMP400038098 pgsc|PGSC0003DMP400055536 pgsc|PGSC0003DMP400055539 pgsc|PGSC0003DMP400058876 stub|Sotub11g016010.1.1 stub|Sotub11g016030.1.1 stub|Sotub11g016070.1.1 stub|Sotub11g016110.1.1 stub|Sotub11g016160.1.1 stub|Sotub11g016200.1.1 stub|Sotub11g021270.1.1 stub|Sotub11g021300.1.1 stub|Sotub11…
WILD0000868: pgsc|PGSC0003DMP400048207 pgsc|PGSC0003DMP400052308 pgsc|PGSC0003DMP400052320 PHY|comp20494_c0_seq1 PHY|comp6580_c0_seq1 PHY|comp28687_c0_seq1 slyc|Solyc03g095850.1.1|PACid:27291445 slyc|Solyc06g051010.1.1|PACid:27283050 stub|Sotub03g020960.1.1 stub|Sotub06g011300.1.1 stub|Sotub06g011310.1.1 atha|AT5G05480.1|PACid:19672716 DES|comp86379_c0_seq2 DUL|comp11377_c0_seq1 NIG|comp52809_c0_…
WILD0000869: slyc|Solyc00g105340.1.1|PACid:27282007 slyc|Solyc05g026230.1.1|PACid:27297568 slyc|Solyc06g069200.1.1|PACid:27285278 slyc|Solyc09g047880.1.1|PACid:27310543 slyc|Solyc10g077140.1.1|PACid:27281337 slyc|Solyc00g105350.1.1|PACid:27282411 slyc|Solyc01g008750.1.1|PACid:27301613 slyc|Solyc04g054620.1.1|PACid:27277873 slyc|Solyc05g014520.1.1|PACid:27299414 slyc|Solyc09g059350.1.1|PACid:27310…
WILD0000870: slyc|Solyc00g005280.1.1|PACid:27282358 slyc|Solyc12g082780.1.1|PACid:27308715 slyc|Solyc00g007990.1.1|PACid:27282382 slyc|Solyc12g082760.1.1|PACid:27308108 slyc|Solyc00g014290.1.1|PACid:27282199 slyc|Solyc00g010520.1.1|PACid:27282545 slyc|Solyc06g016680.1.1|PACid:27285528 slyc|Solyc02g005550.1.1|PACid:27285802 slyc|Solyc00g313530.1.1|PACid:27282511 slyc|Solyc00g008910.1.1|PACid:27282…
WILD0000871: osat|LOC_Os05g26250.1|PACid:24153196 osat|LOC_Os05g26400.1|PACid:24151088 osat|LOC_Os05g26359.1|PACid:24151355 osat|LOC_Os05g26368.1|PACid:24153907 osat|LOC_Os05g26620.1|PACid:24152803 osat|LOC_Os05g26386.1|PACid:24149812 osat|LOC_Os05g26377.1|PACid:24152101 osat|LOC_Os05g26350.1|PACid:24150035 osat|LOC_Os05g26460.1|PACid:24150268 osat|LOC_Os05g26490.1|PACid:24149454 osat|LOC_Os05g26…
WILD0000872: atha|AT1G21835.1|PACid:19656472 atha|AT1G34792.1|PACid:19651936 atha|AT1G34825.1|PACid:19655445 atha|AT1G34820.1|PACid:19653830 atha|AT1G34805.1|PACid:19655140 atha|AT1G34800.1|PACid:19657436 atha|AT1G35035.1|PACid:19650081 atha|AT1G34830.1|PACid:19649122 atha|AT1G34815.1|PACid:19652148 atha|AT1G34810.1|PACid:19658310 atha|AT1G34795.1|PACid:19653324 atha|AT1G34860.1|PACid:19656186 at…
WILD0000873: atha|AT3G12810.1|PACid:19660244 DES|comp93478_c0_seq4 DUL|comp31685_c0_seq1 NIG|comp51335_c0_seq1 PHY|comp28028_c0_seq1 SAR|comp37046_c0_seq1 slyc|Solyc03g063220.1.1|PACid:27289529 stub|Sotub06g005730.1.1 SWT|comp59555_c0_seq1 SWT|comp59555_c1_seq1 DES|comp36944_c0_seq1 DUL|comp4456_c0_seq1 PHY|comp42264_c0_seq1 SAR|comp26716_c0_seq1 DES|comp58903_c0_seq1 NIG|comp32094_c0_seq1 PHY|co…
WILD0000874: atha|AT1G01600.1|PACid:19651895 atha|AT1G63710.1|PACid:19654404 atha|AT2G45970.1|PACid:19641920 atha|AT4G00360.1|PACid:19645732 atha|AT5G58860.1|PACid:19671746 osat|LOC_Os01g63540.1|PACid:24115856 osat|LOC_Os02g44654.1|PACid:24130972 osat|LOC_Os02g44654.2|PACid:24130973 osat|LOC_Os04g47250.1|PACid:24105667 pgsc|PGSC0003DMP400021569 pgsc|PGSC0003DMP400052827 pgsc|PGSC0003DMP400068917 …
WILD0000875: atha|AT1G01750.1|PACid:19657696 atha|AT4G00680.1|PACid:19645832 atha|AT3G46010.1|PACid:19658857 atha|AT3G46010.2|PACid:19658856 atha|AT5G59890.1|PACid:19670926 atha|AT5G59890.2|PACid:19670927 atha|AT4G25590.1|PACid:19645746 atha|AT5G52360.1|PACid:19670840 osat|LOC_Os02g44470.1|PACid:24134030 osat|LOC_Os04g46910.1|PACid:24104649 DES|comp84086_c0_seq1 DUL|comp24224_c0_seq1 NIG|comp3524…
WILD0000876: atha|AT1G03780.1|PACid:19652236 atha|AT1G03780.2|PACid:19652235 atha|AT1G03780.3|PACid:19652234 pgsc|PGSC0003DMP400024295 pgsc|PGSC0003DMP400037867 slyc|Solyc07g053790.1.1|PACid:27293151 slyc|Solyc10g008210.2.1|PACid:27280245 slyc|Solyc12g005480.1.1|PACid:27308171 stub|Sotub07g021460.1.1 stub|Sotub10g008690.1.1 stub|Sotub12g012280.1.1 DUL|comp39073_c0_seq1 NIG|comp42416_c0_seq2 osat|…
WILD0000877: atha|AT1G04780.1|PACid:19652068 atha|AT3G04470.1|PACid:19660618 atha|AT3G24210.1|PACid:19660881 DES|comp92454_c0_seq8 DES|comp94565_c0_seq3 DUL|comp22828_c0_seq3 DUL|comp27968_c0_seq1 pgsc|PGSC0003DMP400017289 pgsc|PGSC0003DMP400040491 pgsc|PGSC0003DMP400051595 slyc|Solyc05g054970.2.1|PACid:27299171 slyc|Solyc06g036620.1.1|PACid:27284950 slyc|Solyc09g091560.2.1|PACid:27309252 stub|So…
WILD0000878: atha|AT1G05380.1|PACid:19657219 atha|AT1G05380.2|PACid:19657220 atha|AT4G14920.1|PACid:19646410 osat|LOC_Os07g07690.1|PACid:24112627 osat|LOC_Os07g07690.2|PACid:24112628 slyc|Solyc03g005170.2.1|PACid:27289223 slyc|Solyc09g076010.2.1|PACid:27309682 stub|Sotub03g005390.1.1 stub|Sotub09g024090.1.1 DES|comp95108_c0_seq6 DUL|comp23713_c0_seq2 NIG|comp50630_c0_seq6 pgsc|PGSC0003DMP40004557…
WILD0000879: atha|AT1G09665.1|PACid:19657330 atha|AT1G47370.1|PACid:19650040 atha|AT1G57670.1|PACid:19657810 atha|AT1G57830.1|PACid:19651124 atha|AT1G57850.1|PACid:19651937 atha|AT1G57850.2|PACid:19651938 atha|AT1G60320.1|PACid:19652715 atha|AT1G65390.2|PACid:19657293 atha|AT2G03030.1|PACid:19638515 atha|AT2G03300.1|PACid:19638557 atha|AT2G32140.1|PACid:19641755 atha|AT4G19920.1|PACid:19647065 at…
WILD0000880: atha|AT1G09720.1|PACid:19656836 atha|AT1G58210.1|PACid:19655946 atha|AT2G22560.1|PACid:19638508 atha|AT5G10500.1|PACid:19672543 atha|AT4G38060.1|PACid:19644685 atha|AT4G38060.2|PACid:19644684 osat|LOC_Os01g61910.1|PACid:24119897 osat|LOC_Os05g39000.1|PACid:24153812 osat|LOC_Os01g74510.1|PACid:24119716 osat|LOC_Os05g02790.1|PACid:24153320 pgsc|PGSC0003DMP400025691 pgsc|PGSC0003DMP4000…
WILD0000881: atha|AT1G10210.1|PACid:19651898 atha|AT1G10210.2|PACid:19651899 atha|AT1G59580.1|PACid:19657015 atha|AT1G59580.2|PACid:19657016 atha|AT2G18170.1|PACid:19638150 atha|AT4G36450.1|PACid:19644834 DES|comp88020_c1_seq2 DES|comp92634_c0_seq1 NIG|comp52395_c0_seq1 NIG|comp53801_c0_seq2 osat|LOC_Os02g05480.1|PACid:24131282 osat|LOC_Os02g05480.2|PACid:24131283 osat|LOC_Os06g48590.1|PACid:2414…
WILD0000882: atha|AT1G12710.1|PACid:19658202 atha|AT1G63090.1|PACid:19654596 atha|AT3G61060.1|PACid:19662350 atha|AT3G61060.2|PACid:19662349 osat|LOC_Os02g45320.1|PACid:24132559 osat|LOC_Os03g02550.1|PACid:24122244 osat|LOC_Os04g48270.1|PACid:24104024 osat|LOC_Os04g48270.2|PACid:24104025 osat|LOC_Os04g48270.3|PACid:24104026 osat|LOC_Os10g37830.1|PACid:24094752 osat|LOC_Os09g35680.1|PACid:24136732…
WILD0000883: atha|AT1G13470.1|PACid:19657218 atha|AT1G13480.1|PACid:19657941 atha|AT1G13490.1|PACid:19654901 atha|AT1G13500.1|PACid:19654532 atha|AT1G13510.1|PACid:19650290 atha|AT1G13520.1|PACid:19658306 atha|AT1G13530.1|PACid:19652326 atha|AT1G13540.1|PACid:19651833 atha|AT1G13550.1|PACid:19649607 osat|LOC_Os08g31850.1|PACid:24098825 osat|LOC_Os08g31860.1|PACid:24099918 osat|LOC_Os08g31880.1|PA…
WILD0000884: atha|AT1G17360.1|PACid:19654868 atha|AT1G72410.1|PACid:19653402 atha|AT1G72410.2|PACid:19653401 atha|AT3G14172.1|PACid:19660517 atha|AT3G14172.2|PACid:19660518 slyc|Solyc03g122040.2.1|PACid:27289933 slyc|Solyc12g049510.1.1|PACid:27307801 stub|Sotub03g034910.1.1 stub|Sotub12g023450.1.1 DUL|comp6241_c0_seq1 PHY|comp10580_c0_seq2 DES|comp95291_c1_seq1 NIG|comp54801_c1_seq20 osat|LOC_Os0…
WILD0000885: atha|AT1G17370.1|PACid:19650376 atha|AT1G17370.2|PACid:19650377 atha|AT1G54080.1|PACid:19649861 atha|AT1G54080.2|PACid:19649860 atha|AT3G14100.1|PACid:19662863 DES|comp85721_c0_seq1 DES|comp85990_c0_seq2 osat|LOC_Os07g42380.1|PACid:24111381 osat|LOC_Os11g40510.1|PACid:24156550 osat|LOC_Os11g40510.2|PACid:24156551 pgsc|PGSC0003DMP400005226 pgsc|PGSC0003DMP400008635 pgsc|PGSC0003DMP400…
WILD0000886: atha|AT1G17550.1|PACid:19656972 atha|AT1G72770.1|PACid:19657804 atha|AT1G72770.2|PACid:19657806 atha|AT1G72770.3|PACid:19657805 osat|LOC_Os01g40094.1|PACid:24116115 osat|LOC_Os05g51510.1|PACid:24150848 osat|LOC_Os05g51510.2|PACid:24150849 pgsc|PGSC0003DMP400004586 pgsc|PGSC0003DMP400051011 stub|Sotub08g012980.1.1 stub|Sotub12g028380.1.1 DUL|comp22579_c0_seq2 PHY|comp14409_c0_seq3 sly…
WILD0000887: atha|AT1G28330.1|PACid:19652786 atha|AT1G28330.2|PACid:19652783 atha|AT1G28330.3|PACid:19652784 atha|AT1G28330.4|PACid:19652785 atha|AT1G28330.5|PACid:19652782 atha|AT2G33830.2|PACid:19641624 atha|AT2G33830.1|PACid:19641625 atha|AT5G44300.1|PACid:19666964 osat|LOC_Os11g44810.1|PACid:24156973 osat|LOC_Os11g44810.2|PACid:24156974 NIG|comp39481_c0_seq1 PHY|comp18355_c0_seq1 DES|comp7779…
WILD0000888: atha|AT1G31820.1|PACid:19654948 atha|AT1G31830.1|PACid:19652915 atha|AT1G31830.2|PACid:19652916 atha|AT5G05630.1|PACid:19666480 osat|LOC_Os02g47210.1|PACid:24132784 osat|LOC_Os03g37984.1|PACid:24124922 osat|LOC_Os03g37984.2|PACid:24124923 osat|LOC_Os03g37984.3|PACid:24124924 osat|LOC_Os03g37984.4|PACid:24124925 osat|LOC_Os03g37984.5|PACid:24124926 pgsc|PGSC0003DMP400006093 pgsc|PGSC0…
WILD0000889: atha|AT1G34020.1|PACid:19654446 atha|AT4G09810.1|PACid:19644642 atha|AT4G39390.1|PACid:19644725 atha|AT4G39390.2|PACid:19644726 atha|AT4G39390.3|PACid:19644727 DES|comp85500_c0_seq1 DES|comp85700_c0_seq1 DUL|comp27198_c0_seq1 DUL|comp6726_c0_seq2 osat|LOC_Os02g40090.1|PACid:24130704 osat|LOC_Os02g40090.3|PACid:24130705 osat|LOC_Os02g40090.4|PACid:24130706 osat|LOC_Os05g12490.1|PACid:…
WILD0000890: atha|AT1G52360.1|PACid:19656118 atha|AT1G52360.2|PACid:19656117 atha|AT1G79990.1|PACid:19653587 atha|AT1G79990.3|PACid:19653588 atha|AT1G79990.5|PACid:19653589 atha|AT3G15980.1|PACid:19662271 atha|AT3G15980.2|PACid:19662268 atha|AT3G15980.3|PACid:19662269 atha|AT3G15980.4|PACid:19662270 atha|AT3G15980.5|PACid:19662267 osat|LOC_Os02g11830.2|PACid:24131108 osat|LOC_Os02g11840.1|PACid:2…
WILD0000891: atha|AT1G56190.1|PACid:19650586 atha|AT1G56190.2|PACid:19650587 atha|AT1G79550.1|PACid:19653788 atha|AT1G79550.2|PACid:19653789 atha|AT3G12780.1|PACid:19663955 DUL|comp24080_c0_seq1 DUL|comp6902_c0_seq1 osat|LOC_Os01g58610.1|PACid:24115147 osat|LOC_Os05g41640.1|PACid:24152600 osat|LOC_Os05g41640.2|PACid:24152601 osat|LOC_Os05g41640.3|PACid:24152599 osat|LOC_Os02g07260.1|PACid:2413110…
WILD0000892: atha|AT1G64190.1|PACid:19653716 atha|AT3G02360.1|PACid:19661885 atha|AT3G02360.2|PACid:19661886 atha|AT5G41670.1|PACid:19666714 atha|AT5G41670.2|PACid:19666715 DES|comp80205_c0_seq3 DES|comp86282_c0_seq1 NIG|comp49502_c0_seq2 NIG|comp52543_c0_seq10 osat|LOC_Os06g02144.1|PACid:24144149 osat|LOC_Os06g02144.2|PACid:24144150 osat|LOC_Os11g29400.1|PACid:24159120 pgsc|PGSC0003DMP400003446 …
WILD0000893: atha|AT1G66340.1|PACid:19655638 atha|AT2G40940.1|PACid:19642678 DUL|comp12291_c0_seq1 DUL|comp21511_c0_seq3 NIG|comp52955_c0_seq1 NIG|comp54195_c0_seq3 osat|LOC_Os03g49500.1|PACid:24123046 osat|LOC_Os03g49500.2|PACid:24123047 osat|LOC_Os05g06320.2|PACid:24151139 pgsc|PGSC0003DMP400013825 pgsc|PGSC0003DMP400048093 pgsc|PGSC0003DMP400055080 PHY|comp16324_c0_seq1 PHY|comp19717_c0_seq1 S…
WILD0000894: atha|AT1G67500.1|PACid:19653496 atha|AT1G67500.2|PACid:19653495 DES|comp95017_c0_seq4 DUL|comp10940_c0_seq1 NIG|comp40036_c0_seq1 PHY|comp36558_c0_seq1 SAR|comp38803_c0_seq2 slyc|Solyc01g099220.2.1|PACid:27303881 stub|Sotub01g037030.1.1 SWT|comp67576_c1_seq1 DES|comp83654_c0_seq1 DUL|comp35828_c0_seq1 NIG|comp36393_c0_seq1 PHY|comp41833_c0_seq1 SAR|comp32593_c0_seq2 SWT|comp67576_c0_…
WILD0000895: atha|AT1G67890.1|PACid:19652312 atha|AT1G67890.2|PACid:19652313 atha|AT3G06620.1|PACid:19663448 atha|AT3G06630.1|PACid:19660646 atha|AT3G06640.1|PACid:19659763 atha|AT5G49470.1|PACid:19668735 atha|AT5G49470.2|PACid:19668732 atha|AT5G49470.3|PACid:19668733 atha|AT5G49470.4|PACid:19668734 osat|LOC_Os11g45280.1|PACid:24157986 osat|LOC_Os11g45280.2|PACid:24157987 osat|LOC_Os12g37570.1|PA…
WILD0000896: atha|AT1G69040.1|PACid:19657128 atha|AT1G69040.2|PACid:19657127 atha|AT2G03730.1|PACid:19640836 atha|AT2G03730.2|PACid:19640837 DES|comp87076_c0_seq1 DES|comp91624_c0_seq1 pgsc|PGSC0003DMP400035186 pgsc|PGSC0003DMP400044500 pgsc|PGSC0003DMP400049196 SAR|comp35292_c0_seq2 SAR|comp36269_c0_seq2 slyc|Solyc01g010150.2.1|PACid:27300637 slyc|Solyc05g011920.2.1|PACid:27297595 SWT|comp59597_…
WILD0000897: atha|AT1G72960.1|PACid:19653203 atha|AT3G13870.1|PACid:19659194 atha|AT3G13870.2|PACid:19659195 atha|AT5G45160.1|PACid:19672549 DUL|comp18372_c0_seq1 DUL|comp23134_c0_seq1 osat|LOC_Os01g39310.1|PACid:24119478 osat|LOC_Os01g39310.3|PACid:24119479 osat|LOC_Os11g37260.1|PACid:24158279 osat|LOC_Os12g41170.1|PACid:24146499 slyc|Solyc02g030450.2.1|PACid:27288002 slyc|Solyc03g121590.2.1|PAC…
WILD0000898: atha|AT1G73450.1|PACid:19657282 atha|AT1G73460.1|PACid:19649843 atha|AT3G17750.1|PACid:19659981 pgsc|PGSC0003DMP400046795 pgsc|PGSC0003DMP400054053 pgsc|PGSC0003DMP400046796 pgsc|PGSC0003DMP400054054 PHY|comp14954_c0_seq1 PHY|comp26273_c0_seq1 slyc|Solyc03g098150.2.1|PACid:27291742 slyc|Solyc06g072340.2.1|PACid:27285249 stub|Sotub03g022800.1.1 stub|Sotub06g028640.1.1 SWT|comp60273_c0…
WILD0000899: atha|AT2G04280.1|PACid:19642999 atha|AT4G12700.1|PACid:19645332 DES|comp88410_c0_seq1 DES|comp94012_c0_seq3 DUL|comp14938_c0_seq1 DUL|comp26679_c0_seq1 NIG|comp53320_c0_seq1 NIG|comp53788_c0_seq4 pgsc|PGSC0003DMP400030371 pgsc|PGSC0003DMP400050231 pgsc|PGSC0003DMP400055425 PHY|comp20781_c0_seq1 PHY|comp21283_c0_seq1 SAR|comp39457_c0_seq1 SAR|comp40964_c0_seq4 slyc|Solyc07g045210.1.1|…
WILD0000900: atha|AT2G05850.1|PACid:19641495 atha|AT3G52000.1|PACid:19662143 atha|AT3G52010.1|PACid:19663043 atha|AT3G52020.1|PACid:19665021 atha|AT3G63470.1|PACid:19658415 pgsc|PGSC0003DMP400011979 pgsc|PGSC0003DMP400011981 pgsc|PGSC0003DMP400011982 slyc|Solyc01g087920.1.1|PACid:27301271 slyc|Solyc01g087940.1.1|PACid:27303913 slyc|Solyc01g087950.2.1|PACid:27301437 slyc|Solyc01g087970.2.1|PACid:2…
WILD0000901: atha|AT2G07698.1|PACid:19641574 atha|ATCG00120.1|PACid:19637997 atha|ATMG01190.1|PACid:19643599 atha|ATMG01200.1|PACid:19643604 DES|comp80305_c0_seq2 DES|comp91773_c1_seq20 DUL|comp21433_c1_seq7 DUL|comp6828_c0_seq1 osat|LOC_Os04g16740.1|PACid:24105157 osat|LOC_Os09g08880.1|PACid:24138566 osat|LOC_Os09g08910.1|PACid:24135602 osat|LOC_Os10g21240.1|PACid:24094831 PHY|comp15746_c0_seq3 …
WILD0000902: atha|AT2G16090.1|PACid:19640854 atha|AT3G27710.1|PACid:19662471 atha|AT4G34370.1|PACid:19644778 atha|AT4G34370.2|PACid:19644779 atha|AT3G27720.1|PACid:19659565 pgsc|PGSC0003DMP400027076 pgsc|PGSC0003DMP400029504 pgsc|PGSC0003DMP400043710 slyc|Solyc01g109280.2.1|PACid:27300968 slyc|Solyc04g079780.2.1|PACid:27277677 slyc|Solyc12g089000.1.1|PACid:27308536 stub|Sotub01g046590.1.1 stub|So…
WILD0000903: atha|AT2G17520.1|PACid:19641997 atha|AT5G24360.1|PACid:19669406 atha|AT5G24360.2|PACid:19669405 atha|AT5G24360.3|PACid:19669407 DUL|comp14439_c0_seq2 DUL|comp22761_c0_seq4 NIG|comp52904_c0_seq1 NIG|comp54591_c0_seq3 pgsc|PGSC0003DMP400002716 pgsc|PGSC0003DMP400017649 PHY|comp5595_c0_seq1 PHY|comp5990_c0_seq1 SAR|comp32600_c0_seq1 SAR|comp34266_c0_seq3 slyc|Solyc02g082470.2.1|PACid:27…
WILD0000904: atha|AT2G20300.1|PACid:19638231 atha|AT5G56890.1|PACid:19672715 osat|LOC_Os01g51290.1|PACid:24116994 osat|LOC_Os01g51290.2|PACid:24116995 osat|LOC_Os02g57080.1|PACid:24133904 osat|LOC_Os02g57080.2|PACid:24133905 osat|LOC_Os04g43020.1|PACid:24103439 pgsc|PGSC0003DMP400004416 pgsc|PGSC0003DMP400031150 slyc|Solyc03g121610.2.1|PACid:27291839 slyc|Solyc07g039340.2.1|PACid:27292824 stub|So…
WILD0000905: atha|AT2G21200.1|PACid:19642454 atha|AT3G03820.1|PACid:19664621 atha|AT3G03830.1|PACid:19664708 atha|AT3G03840.1|PACid:19664888 atha|AT3G03850.1|PACid:19658587 atha|AT4G38825.1|PACid:19644173 atha|AT4G38850.1|PACid:19645524 atha|AT5G18010.1|PACid:19670511 atha|AT5G18020.1|PACid:19673062 atha|AT5G18030.1|PACid:19668599 atha|AT5G18050.1|PACid:19669889 atha|AT5G18060.1|PACid:19671257 at…
WILD0000906: atha|AT2G23380.1|PACid:19642300 atha|AT4G02020.1|PACid:19644418 DUL|comp12495_c0_seq1 DUL|comp21502_c0_seq3 osat|LOC_Os03g19480.1|PACid:24122384 osat|LOC_Os06g16390.1|PACid:24141469 pgsc|PGSC0003DMP400007142 pgsc|PGSC0003DMP400056358 slyc|Solyc02g093200.2.1|PACid:27287531 slyc|Solyc03g044380.2.1|PACid:27291329 stub|Sotub02g031670.1.1 stub|Sotub10g015660.1.1 DES|comp90771_c0_seq1 NIG|…
WILD0000907: atha|AT2G31010.1|PACid:19643242 atha|AT2G31010.2|PACid:19643243 atha|AT2G42640.1|PACid:19641530 atha|AT3G58640.1|PACid:19664453 atha|AT3G58640.2|PACid:19664454 osat|LOC_Os01g48330.1|PACid:24114057 osat|LOC_Os02g14530.1|PACid:24131562 slyc|Solyc02g076780.2.1|PACid:27287306 slyc|Solyc07g055130.2.1|PACid:27294220 slyc|Solyc12g013970.1.1|PACid:27307099 slyc|Solyc12g013980.1.1|PACid:27306…
WILD0000908: atha|AT2G39930.1|PACid:19639692 atha|AT4G09020.1|PACid:19644185 osat|LOC_Os09g29404.1|PACid:24139085 osat|LOC_Os09g29404.2|PACid:24139087 osat|LOC_Os09g29404.3|PACid:24139086 slyc|Solyc06g009220.2.1|PACid:27284754 slyc|Solyc07g014590.2.1|PACid:27294531 DES|comp91377_c0_seq4 DUL|comp13794_c0_seq1 DUL|comp22355_c0_seq1 NIG|comp50305_c0_seq2 NIG|comp53957_c0_seq1 osat|LOC_Os08g40930.1|P…
WILD0000909: atha|AT2G39980.1|PACid:19639704 atha|AT5G01210.1|PACid:19667957 osat|LOC_Os01g63480.1|PACid:24114309 osat|LOC_Os05g37660.1|PACid:24150835 pgsc|PGSC0003DMP400035336 pgsc|PGSC0003DMP400047121 pgsc|PGSC0003DMP400047231 pgsc|PGSC0003DMP400047232 PHY|comp16481_c0_seq1 PHY|comp18626_c0_seq1 slyc|Solyc05g052670.1.1|PACid:27298564 slyc|Solyc05g052680.1.1|PACid:27299254 slyc|Solyc09g014280.1.…
WILD0000910: atha|AT2G47120.1|PACid:19640090 atha|AT2G47130.1|PACid:19638654 atha|AT2G47140.1|PACid:19643354 atha|AT3G29250.1|PACid:19660647 atha|AT3G29250.2|PACid:19660648 atha|AT3G29260.1|PACid:19662404 DES|comp89220_c0_seq1 SAR|comp39252_c0_seq1 SWT|comp65634_c0_seq1 DUL|comp19503_c0_seq1 NIG|comp50346_c0_seq1 pgsc|PGSC0003DMP400054199 PHY|comp33863_c0_seq1 slyc|Solyc01g091660.2.1|PACid:273010…
WILD0000911: atha|AT3G01090.1|PACid:19662651 atha|AT3G01090.2|PACid:19662650 atha|AT3G01090.3|PACid:19662652 atha|AT3G29160.1|PACid:19658782 atha|AT3G29160.2|PACid:19658783 atha|AT3G29160.3|PACid:19658784 atha|AT5G39440.1|PACid:19666321 DES|comp81932_c0_seq1 DES|comp89791_c0_seq1 NIG|comp51759_c0_seq3 NIG|comp52675_c0_seq1 osat|LOC_Os03g17980.1|PACid:24125582 osat|LOC_Os03g17980.2|PACid:24125583 …
WILD0000912: atha|AT3G11440.1|PACid:19659820 atha|AT5G06100.1|PACid:19670646 atha|AT5G06100.2|PACid:19670644 atha|AT5G06100.3|PACid:19670645 osat|LOC_Os01g59660.1|PACid:24115091 osat|LOC_Os01g59660.2|PACid:24115092 osat|LOC_Os01g59660.3|PACid:24115094 osat|LOC_Os01g59660.4|PACid:24115093 pgsc|PGSC0003DMP400010497 pgsc|PGSC0003DMP400039334 slyc|Solyc01g009070.2.1|PACid:27300435 slyc|Solyc06g073640…
WILD0000913: atha|AT3G14075.1|PACid:19661065 atha|AT3G14075.2|PACid:19661066 atha|AT4G16070.1|PACid:19645063 atha|AT4G16070.2|PACid:19645064 DES|comp93556_c0_seq2 DES|comp94225_c1_seq1 osat|LOC_Os01g20840.1|PACid:24119786 osat|LOC_Os02g54010.1|PACid:24132512 SAR|comp34010_c0_seq1 SAR|comp39513_c0_seq1 SWT|comp64406_c0_seq1 SWT|comp66028_c0_seq1 DUL|comp7350_c0_seq2 NIG|comp46755_c0_seq1 NIG|comp5…
WILD0000914: atha|AT3G16520.1|PACid:19663105 atha|AT3G16520.2|PACid:19663106 atha|AT3G16520.3|PACid:19663104 osat|LOC_Os01g50200.1|PACid:24120681 osat|LOC_Os01g53330.1|PACid:24120550 osat|LOC_Os01g53350.1|PACid:24119089 osat|LOC_Os01g53370.1|PACid:24120390 osat|LOC_Os01g53390.1|PACid:24120386 osat|LOC_Os01g53430.1|PACid:24118197 osat|LOC_Os01g53460.1|PACid:24117564 osat|LOC_Os05g45080.1|PACid:241…
WILD0000915: atha|AT3G23470.1|PACid:19660489 atha|AT3G23480.1|PACid:19661274 atha|AT3G23480.2|PACid:19661273 atha|AT3G23510.1|PACid:19661058 atha|AT3G23530.1|PACid:19660122 osat|LOC_Os07g29220.1|PACid:24112048 osat|LOC_Os12g16650.1|PACid:24145149 osat|LOC_Os12g16650.2|PACid:24145150 pgsc|PGSC0003DMP400012876 pgsc|PGSC0003DMP400012878 slyc|Solyc03g045140.2.1|PACid:27291472 slyc|Solyc04g056450.2.1|…
WILD0000916: atha|AT3G25420.1|PACid:19661184 atha|AT4G12910.1|PACid:19646776 osat|LOC_Os04g25560.1|PACid:24104837 osat|LOC_Os04g25560.2|PACid:24104838 osat|LOC_Os12g15470.1|PACid:24148937 osat|LOC_Os12g15470.2|PACid:24148938 osat|LOC_Os12g15470.3|PACid:24148939 pgsc|PGSC0003DMP400034903 pgsc|PGSC0003DMP400048151 slyc|Solyc06g083020.1.1|PACid:27285129 slyc|Solyc06g083030.2.1|PACid:27285552 slyc|So…
WILD0000917: atha|AT3G30390.1|PACid:19664891 atha|AT3G30390.2|PACid:19664892 atha|AT5G38820.1|PACid:19665910 osat|LOC_Os02g09810.1|PACid:24134412 osat|LOC_Os02g09810.2|PACid:24134413 osat|LOC_Os02g09810.3|PACid:24134414 osat|LOC_Os02g49510.1|PACid:24131486 osat|LOC_Os06g16420.1|PACid:24143003 osat|LOC_Os06g42720.1|PACid:24144191 osat|LOC_Os06g16420.2|PACid:24143004 pgsc|PGSC0003DMP400002674 pgsc|…
WILD0000918: atha|AT3G43920.1|PACid:19664517 atha|AT3G43920.2|PACid:19664515 atha|AT3G43920.3|PACid:19664516 DES|comp94851_c0_seq1 NIG|comp44411_c0_seq1 PHY|comp3540_c0_seq1 SAR|comp29327_c0_seq2 slyc|Solyc08g067210.2.1|PACid:27305068 stub|Sotub08g016690.1.1 SWT|comp49251_c0_seq1 DUL|comp35229_c0_seq1 NIG|comp35401_c0_seq1 PHY|comp43232_c0_seq1 SAR|comp25785_c0_seq1 SWT|comp52148_c1_seq1 DES|comp…
WILD0000919: atha|AT3G44850.1|PACid:19662807 atha|AT3G53030.1|PACid:19659827 atha|AT5G22840.1|PACid:19671933 NIG|comp48128_c0_seq6 NIG|comp53623_c0_seq1 osat|LOC_Os03g53720.1|PACid:24126406 osat|LOC_Os03g53720.2|PACid:24126407 pgsc|PGSC0003DMP400004826 pgsc|PGSC0003DMP400012691 pgsc|PGSC0003DMP400014735 PHY|comp15937_c0_seq1 PHY|comp16055_c0_seq3 SAR|comp33860_c0_seq2 SAR|comp40166_c0_seq28 slyc|…
WILD0000920: atha|AT3G47340.1|PACid:19658363 atha|AT3G47340.2|PACid:19658364 atha|AT3G47340.3|PACid:19658365 atha|AT5G10240.1|PACid:19668955 atha|AT5G10240.2|PACid:19668956 atha|AT5G65010.1|PACid:19669233 atha|AT5G65010.2|PACid:19669232 DES|comp71133_c0_seq2 DES|comp90307_c0_seq1 DUL|comp12378_c0_seq1 DUL|comp24156_c0_seq1 NIG|comp45254_c0_seq1 NIG|comp53595_c0_seq2 osat|LOC_Os03g18130.1|PACid:24…
WILD0000921: atha|AT3G48050.1|PACid:19663643 atha|AT3G48050.2|PACid:19663644 atha|AT3G48060.1|PACid:19662022 DUL|comp17927_c0_seq1 DUL|comp21030_c0_seq6 NIG|comp43789_c0_seq1 NIG|comp54754_c0_seq2 osat|LOC_Os02g50840.1|PACid:24133408 osat|LOC_Os02g50840.2|PACid:24133409 osat|LOC_Os02g50850.2|PACid:24134055 pgsc|PGSC0003DMP400042344 pgsc|PGSC0003DMP400047082 PHY|comp17292_c0_seq5 PHY|comp24150_c0_…
WILD0000922: atha|AT3G50930.1|PACid:19661021 atha|AT3G50940.1|PACid:19660807 osat|LOC_Os01g42030.1|PACid:24118143 osat|LOC_Os05g51130.1|PACid:24153751 pgsc|PGSC0003DMP400027151 pgsc|PGSC0003DMP400039133 pgsc|PGSC0003DMP400039134 pgsc|PGSC0003DMP400039135 slyc|Solyc02g062550.2.1|PACid:27285738 slyc|Solyc03g033790.2.1|PACid:27290303 slyc|Solyc03g033820.1.1|PACid:27289037 slyc|Solyc03g033840.2.1|PAC…
WILD0000923: atha|AT3G59410.1|PACid:19660994 atha|AT3G59410.2|PACid:19660993 DES|comp84445_c0_seq1 DUL|comp22977_c0_seq6 NIG|comp36436_c0_seq1 osat|LOC_Os04g41510.1|PACid:24106770 PHY|comp28267_c0_seq1 SAR|comp27731_c0_seq1 slyc|Solyc11g044960.1.1|PACid:27295004 stub|Sotub11g016700.1.1 SWT|comp65131_c2_seq1 NIG|comp25048_c0_seq2 osat|LOC_Os04g41530.1|PACid:24103486 DES|comp83385_c0_seq2 NIG|comp1…
WILD0000924: atha|AT4G17570.1|PACid:19645160 atha|AT4G17570.2|PACid:19645158 atha|AT4G17570.3|PACid:19645159 atha|AT5G47140.1|PACid:19670937 osat|LOC_Os04g46020.1|PACid:24107181 osat|LOC_Os04g46020.2|PACid:24107182 pgsc|PGSC0003DMP400035596 pgsc|PGSC0003DMP400045557 pgsc|PGSC0003DMP400046183 slyc|Solyc06g060940.1.1|PACid:27283537 slyc|Solyc08g007190.2.1|PACid:27304423 slyc|Solyc08g077960.2.1|PACi…
WILD0000925: atha|AT4G21670.1|PACid:19648906 atha|AT5G01270.1|PACid:19668194 atha|AT5G01270.2|PACid:19668193 DES|comp73155_c0_seq1 DES|comp86242_c0_seq1 NIG|comp52707_c0_seq1 NIG|comp53993_c0_seq6 osat|LOC_Os01g63820.1|PACid:24121600 osat|LOC_Os01g63820.2|PACid:24121601 osat|LOC_Os02g42600.1|PACid:24131573 osat|LOC_Os04g44710.1|PACid:24105227 osat|LOC_Os04g44710.2|PACid:24105228 SAR|comp30429_c0_…
WILD0000926: atha|AT4G23440.1|PACid:19646326 atha|AT5G56220.1|PACid:19667600 osat|LOC_Os01g55530.1|PACid:24120417 osat|LOC_Os08g38970.1|PACid:24100451 osat|LOC_Os09g30380.1|PACid:24137754 pgsc|PGSC0003DMP400021834 pgsc|PGSC0003DMP400068650 stub|Sotub07g027660.1.1 stub|Sotub08g029160.1.1 PHY|comp6912_c0_seq1 SAR|comp37558_c0_seq1 slyc|Solyc08g081260.1.1|PACid:27306402 SWT|comp62161_c0_seq2 DES|com…
WILD0000927: atha|AT4G25390.1|PACid:19646607 atha|AT4G25390.2|PACid:19646608 atha|AT5G51770.1|PACid:19667756 DUL|comp26546_c0_seq1 DUL|comp8208_c0_seq1 NIG|comp50492_c0_seq1 NIG|comp52236_c0_seq1 pgsc|PGSC0003DMP400000304 pgsc|PGSC0003DMP400013373 slyc|Solyc01g094020.2.1|PACid:27299999 slyc|Solyc03g006920.2.1|PACid:27289616 stub|Sotub01g031260.1.1 stub|Sotub03g007090.1.1 atha|AT2G45590.1|PACid:19…
WILD0000928: atha|AT4G27970.1|PACid:19646981 atha|AT5G24030.1|PACid:19669605 osat|LOC_Os01g12680.1|PACid:24119545 osat|LOC_Os01g12680.2|PACid:24119546 osat|LOC_Os01g12680.3|PACid:24119547 osat|LOC_Os01g12680.4|PACid:24119548 osat|LOC_Os01g28840.1|PACid:24119663 osat|LOC_Os01g43460.1|PACid:24117527 osat|LOC_Os01g43460.2|PACid:24117526 osat|LOC_Os05g13320.1|PACid:24152805 osat|LOC_Os07g08350.1|PACi…
WILD0000929: atha|AT4G29210.1|PACid:19647946 atha|AT4G29210.2|PACid:19647947 atha|AT4G39640.1|PACid:19648662 atha|AT4G39640.2|PACid:19648663 atha|AT4G39650.1|PACid:19647398 DES|comp91605_c0_seq1 DES|comp92213_c0_seq1 osat|LOC_Os01g05810.1|PACid:24114665 osat|LOC_Os01g05820.1|PACid:24120308 osat|LOC_Os04g38450.1|PACid:24105608 pgsc|PGSC0003DMP400000580 pgsc|PGSC0003DMP400052418 SAR|comp37423_c0_se…
WILD0000930: atha|AT4G31580.1|PACid:19644691 atha|AT4G31580.2|PACid:19644692 osat|LOC_Os02g39720.2|PACid:24131591 osat|LOC_Os02g39720.3|PACid:24131592 osat|LOC_Os02g39720.4|PACid:24131593 osat|LOC_Os02g39720.6|PACid:24131594 osat|LOC_Os02g54770.1|PACid:24133996 osat|LOC_Os02g54770.2|PACid:24133997 osat|LOC_Os06g08840.1|PACid:24139512 osat|LOC_Os06g08840.2|PACid:24139513 osat|LOC_Os06g08840.3|PACi…
WILD0000931: atha|AT4G39420.1|PACid:19644104 atha|AT4G39420.2|PACid:19644103 osat|LOC_Os01g08750.1|PACid:24114518 osat|LOC_Os01g08750.2|PACid:24114519 osat|LOC_Os01g08750.3|PACid:24114520 DES|comp94430_c0_seq11 DUL|comp16456_c0_seq1 DUL|comp19088_c0_seq2 NIG|comp54368_c0_seq1 pgsc|PGSC0003DMP400036381 PHY|comp14015_c0_seq1 SAR|comp40746_c0_seq4 slyc|Solyc04g051570.2.1|PACid:27279004 stub|Sotub04g…
WILD0000932: atha|AT5G08370.1|PACid:19673162 atha|AT5G08370.2|PACid:19673163 atha|AT5G08380.1|PACid:19672483 DES|comp88406_c0_seq1 DES|comp88531_c0_seq1 osat|LOC_Os10g35070.1|PACid:24095074 osat|LOC_Os10g35070.2|PACid:24095075 osat|LOC_Os10g35070.4|PACid:24095076 osat|LOC_Os10g35110.1|PACid:24096166 osat|LOC_Os10g35110.2|PACid:24096167 osat|LOC_Os10g35110.3|PACid:24096168 pgsc|PGSC0003DMP40002678…
WILD0000933: atha|AT5G15050.1|PACid:19665527 atha|AT5G39990.1|PACid:19670445 DES|comp86743_c0_seq2 DES|comp94596_c0_seq1 pgsc|PGSC0003DMP400002541 pgsc|PGSC0003DMP400031179 pgsc|PGSC0003DMP400041986 pgsc|PGSC0003DMP400008899 PHY|comp15309_c0_seq1 PHY|comp28319_c0_seq1 slyc|Solyc02g087550.2.1|PACid:27287576 slyc|Solyc03g077910.2.1|PACid:27291388 slyc|Solyc12g006490.1.1|PACid:27308775 slyc|Solyc12g…
WILD0000934: DES|comp85931_c0_seq1 DES|comp93737_c0_seq3 DUL|comp13021_c0_seq2 DUL|comp24810_c0_seq1 NIG|comp52305_c0_seq3 NIG|comp53622_c0_seq4 osat|LOC_Os02g34690.1|PACid:24130904 osat|LOC_Os11g07910.1|PACid:24156960 osat|LOC_Os12g07670.1|PACid:24147112 pgsc|PGSC0003DMP400008005 pgsc|PGSC0003DMP400017217 pgsc|PGSC0003DMP400054569 pgsc|PGSC0003DMP400054705 PHY|comp14381_c0_seq1 PHY|comp8494_c0_s…
WILD0000935: osat|ChrSy.fgenesh.mRNA.14|PACid:24144830 osat|LOC_Os03g44050.1|PACid:24127738 osat|LOC_Os10g02250.1|PACid:24097058 osat|LOC_Os10g02720.1|PACid:24096057 osat|LOC_Os10g06030.1|PACid:24094914 osat|LOC_Os10g06090.1|PACid:24093754 osat|LOC_Os10g06140.1|PACid:24096420 osat|LOC_Os10g07548.1|PACid:24096658 osat|LOC_Os10g07556.1|PACid:24096726 osat|LOC_Os10g09620.1|PACid:24095795 osat|LOC_Os…
WILD0000936: osat|LOC_Os01g05500.1|PACid:24116942 osat|LOC_Os01g05500.2|PACid:24116943 slyc|Solyc09g010830.2.1|PACid:27311192 slyc|Solyc10g084760.1.1|PACid:27279566 stub|Sotub09g009150.1.1 stub|Sotub10g024170.1.1 atha|AT5G02310.1|PACid:19671313 DES|comp95325_c0_seq1 DUL|comp22246_c1_seq1 DUL|comp23509_c0_seq2 NIG|comp46507_c0_seq1 NIG|comp53793_c0_seq2 PHY|comp17737_c0_seq6 SAR|comp35028_c0_seq2 …
WILD0000937: osat|LOC_Os01g16170.1|PACid:24114209 osat|LOC_Os01g16170.2|PACid:24114210 osat|LOC_Os01g16170.3|PACid:24114211 osat|LOC_Os01g16170.4|PACid:24114212 osat|LOC_Os01g16170.5|PACid:24114213 atha|AT1G19690.1|PACid:19652462 DES|comp86632_c0_seq11 DUL|comp44968_c0_seq1 NIG|comp35224_c0_seq2 osat|LOC_Os01g15660.1|PACid:24113972 pgsc|PGSC0003DMP400017761 PHY|comp35579_c0_seq1 SAR|comp33042_c0_…
WILD0000938: osat|LOC_Os03g08740.1|PACid:24125824 osat|LOC_Os03g08740.2|PACid:24125825 atha|AT5G66820.1|PACid:19666315 DUL|comp7617_c0_seq1 NIG|comp44796_c0_seq2 pgsc|PGSC0003DMP400034325 PHY|comp4848_c0_seq1 slyc|Solyc03g044620.2.1|PACid:27292281 SWT|comp61395_c0_seq2 DES|comp55083_c0_seq1 NIG|comp37432_c0_seq2 PHY|comp36585_c0_seq1 SAR|comp13859_c0_seq1 DES|comp78523_c0_seq1 DUL|comp4640_c0_seq…
WILD0000939: osat|LOC_Os03g17570.1|PACid:24123034 osat|LOC_Os03g17570.2|PACid:24123035 osat|LOC_Os03g17570.3|PACid:24123036 osat|LOC_Os03g17570.4|PACid:24123037 osat|LOC_Os03g17570.5|PACid:24123038 osat|LOC_Os03g17570.6|PACid:24123039 osat|LOC_Os07g49460.1|PACid:24109390 osat|LOC_Os07g49460.2|PACid:24109391 osat|LOC_Os07g49460.3|PACid:24109392 osat|LOC_Os07g49460.4|PACid:24109393 atha|AT5G02810.1…
WILD0000940: osat|LOC_Os03g19190.1|PACid:24124575 osat|LOC_Os07g49010.1|PACid:24109249 atha|AT4G02110.1|PACid:19644269 DES|comp72725_c0_seq1 PHY|comp13971_c0_seq1 SAR|comp16992_c0_seq1 SWT|comp49138_c0_seq1 DES|comp57536_c0_seq1 DUL|comp20491_c0_seq4 pgsc|PGSC0003DMP400015837 PHY|comp51147_c0_seq1 SAR|comp6242_c0_seq1 stub|Sotub01g023880.1.1 SWT|comp23337_c0_seq1 SAR|comp17317_c0_seq1 NIG|comp403…
WILD0000941: osat|LOC_Os03g49420.1|PACid:24126481 osat|LOC_Os03g49420.2|PACid:24126482 osat|LOC_Os07g38760.1|PACid:24113485 pgsc|PGSC0003DMP400007618 pgsc|PGSC0003DMP400027802 pgsc|PGSC0003DMP400023571 pgsc|PGSC0003DMP400051493 SAR|comp32378_c0_seq1 SAR|comp40695_c0_seq4 slyc|Solyc01g044360.2.1|PACid:27301765 slyc|Solyc08g074460.1.1|PACid:27305576 stub|Sotub01g006020.1.1 stub|Sotub01g019620.1.1 s…
WILD0000942: osat|LOC_Os04g12540.1|PACid:24104478 osat|LOC_Os04g12560.1|PACid:24104925 osat|LOC_Os04g12580.1|PACid:24104558 osat|LOC_Os04g12600.1|PACid:24104076 osat|LOC_Os04g39910.1|PACid:24107938 osat|LOC_Os04g39930.1|PACid:24104814 pgsc|PGSC0003DMP400052091 pgsc|PGSC0003DMP400068101 slyc|Solyc01g006520.2.1|PACid:27301763 slyc|Solyc01g006530.1.1|PACid:27300810 slyc|Solyc01g006590.1.1|PACid:2730…
WILD0000943: osat|LOC_Os07g14630.1|PACid:24113212 osat|LOC_Os07g30330.1|PACid:24110675 osat|LOC_Os07g30369.1|PACid:24110265 osat|LOC_Os07g30469.1|PACid:24112719 osat|LOC_Os07g30610.1|PACid:24109936 osat|LOC_Os07g30620.1|PACid:24112977 osat|LOC_Os07g30690.1|PACid:24110527 osat|LOC_Os07g30760.1|PACid:24111097 osat|LOC_Os09g03140.1|PACid:24137884 pgsc|PGSC0003DMP400047137 pgsc|PGSC0003DMP400047139 s…
WILD0000944: osat|LOC_Os11g31480.1|PACid:24157342 osat|LOC_Os11g31500.1|PACid:24155875 osat|LOC_Os12g29350.1|PACid:24145901 atha|AT3G48770.1|PACid:19663632 DES|comp88925_c0_seq1 DUL|comp12368_c0_seq1 NIG|comp29417_c0_seq1 pgsc|PGSC0003DMP400055185 PHY|comp32072_c0_seq1 SAR|comp38714_c0_seq2 slyc|Solyc03g097670.2.1|PACid:27290820 SWT|comp67320_c0_seq5 DES|comp72299_c0_seq1 DES|comp83043_c0_seq1 NI…
WILD0000945: pgsc|PGSC0003DMP400005742 pgsc|PGSC0003DMP400021336 pgsc|PGSC0003DMP400056901 pgsc|PGSC0003DMP400066438 pgsc|PGSC0003DMP400066729 pgsc|PGSC0003DMP400066983 pgsc|PGSC0003DMP400067626 pgsc|PGSC0003DMP400013258 pgsc|PGSC0003DMP400027879 pgsc|PGSC0003DMP400031232 pgsc|PGSC0003DMP400039880 pgsc|PGSC0003DMP400058332 pgsc|PGSC0003DMP400066393 pgsc|PGSC0003DMP400066824 pgsc|PGSC0003DMP400015…
WILD0000946: pgsc|PGSC0003DMP400007501 pgsc|PGSC0003DMP400057406 pgsc|PGSC0003DMP400057725 pgsc|PGSC0003DMP400058054 pgsc|PGSC0003DMP400058811 pgsc|PGSC0003DMP400059057 pgsc|PGSC0003DMP400059831 pgsc|PGSC0003DMP400064522 pgsc|PGSC0003DMP400017253 pgsc|PGSC0003DMP400021869 pgsc|PGSC0003DMP400041306 pgsc|PGSC0003DMP400046560 pgsc|PGSC0003DMP400057728 pgsc|PGSC0003DMP400058359 pgsc|PGSC0003DMP400059…
WILD0000947: pgsc|PGSC0003DMP400007835 pgsc|PGSC0003DMP400034571 pgsc|PGSC0003DMP400035771 pgsc|PGSC0003DMP400035772 pgsc|PGSC0003DMP400035773 pgsc|PGSC0003DMP400035779 pgsc|PGSC0003DMP400042153 pgsc|PGSC0003DMP400042156 pgsc|PGSC0003DMP400034574 pgsc|PGSC0003DMP400035775 slyc|Solyc09g018220.1.1|PACid:27311255 slyc|Solyc09g092280.1.1|PACid:27309602 slyc|Solyc09g092290.1.1|PACid:27308962 slyc|Soly…
WILD0000948: pgsc|PGSC0003DMP400029999 pgsc|PGSC0003DMP400030121 pgsc|PGSC0003DMP400030124 pgsc|PGSC0003DMP400030126 pgsc|PGSC0003DMP400030132 pgsc|PGSC0003DMP400030135 pgsc|PGSC0003DMP400045880 pgsc|PGSC0003DMP400030136 slyc|Solyc09g089780.2.1|PACid:27310818 slyc|Solyc09g089800.1.1|PACid:27310307 slyc|Solyc09g089810.1.1|PACid:27309281 slyc|Solyc09g089820.1.1|PACid:27310402 slyc|Solyc09g089830.2.…
WILD0000949: pgsc|PGSC0003DMP400042688 pgsc|PGSC0003DMP400055809 DES|comp87439_c0_seq1 NIG|comp48180_c0_seq1 PHY|comp30086_c0_seq1 SAR|comp34784_c0_seq1 SWT|comp64527_c1_seq1 DES|comp90305_c0_seq1 DUL|comp18686_c0_seq3 NIG|comp51001_c0_seq3 PHY|comp4779_c0_seq1 SAR|comp40803_c0_seq1 slyc|Solyc03g115590.2.1|PACid:27292139 stub|Sotub03g029070.1.1 SWT|comp66513_c0_seq1 DES|comp90961_c0_seq1 DUL|comp…
WILD0000950: pgsc|PGSC0003DMP400055135 pgsc|PGSC0003DMP400055136 slyc|Solyc09g075910.1.1|PACid:27309241 slyc|Solyc09g075920.1.1|PACid:27310026 stub|Sotub09g023460.1.1 stub|Sotub09g023480.1.1 stub|Sotub09g023490.1.1 PHY|comp24483_c0_seq1 DES|comp63598_c0_seq1 SAR|comp29153_c0_seq1 SWT|comp76135_c0_seq1 DES|comp86158_c0_seq1 NIG|comp44515_c0_seq1 SAR|comp18485_c0_seq1 SWT|comp55066_c0_seq1 DES|comp…
WILD0000951: pgsc|PGSC0003DMP400060435 pgsc|PGSC0003DMP400064701 pgsc|PGSC0003DMP400065303 slyc|Solyc04g078320.2.1|PACid:27276977 slyc|Solyc12g088540.1.1|PACid:27306698 slyc|Solyc12g088620.1.1|PACid:27308454 slyc|Solyc12g088630.1.1|PACid:27306780 slyc|Solyc05g014420.1.1|PACid:27298755 slyc|Solyc05g014460.1.1|PACid:27299574 slyc|Solyc12g088570.1.1|PACid:27307429 stub|Sotub04g031260.1.1 stub|Sotub1…
WILD0000952: slyc|Solyc00g005150.1.1|PACid:27282178 slyc|Solyc04g016500.1.1|PACid:27277137 slyc|Solyc06g016740.1.1|PACid:27283752 slyc|Solyc06g036530.1.1|PACid:27284462 slyc|Solyc11g020250.1.1|PACid:27296049 slyc|Solyc11g042510.1.1|PACid:27297223 slyc|Solyc12g021300.1.1|PACid:27306826 slyc|Solyc12g056870.1.1|PACid:27307230 slyc|Solyc12g076330.1.1|PACid:27308774 slyc|Solyc12g077510.1.1|PACid:27307…
WILD0000953: atha|AT3G01460.1|PACid:19660042 DES|comp91482_c0_seq2 DUL|comp36581_c0_seq1 NIG|comp33746_c0_seq1 osat|LOC_Os02g09920.1|PACid:24132146 PHY|comp33474_c0_seq1 SAR|comp40810_c0_seq1 slyc|Solyc05g005640.2.1|PACid:27298029 stub|Sotub05g013330.1.1 SWT|comp67876_c0_seq1 DES|comp86903_c0_seq1 DUL|comp51789_c0_seq1 SAR|comp34543_c0_seq1 DES|comp88458_c0_seq1 DUL|comp36805_c0_seq1 NIG|comp2032…
WILD0000954: atha|AT4G15890.1|PACid:19644644 DES|comp41727_c0_seq1 DUL|comp41161_c0_seq1 NIG|comp34555_c0_seq1 osat|LOC_Os12g36170.1|PACid:24144989 pgsc|PGSC0003DMP400008345 PHY|comp51093_c0_seq1 SAR|comp47994_c0_seq1 slyc|Solyc12g099510.1.1|PACid:27308888 stub|Sotub12g031460.1.1 SWT|comp55212_c1_seq1 atha|AT5G49060.1|PACid:19669307 DES|comp85039_c0_seq1 DUL|comp17183_c0_seq2 NIG|comp51956_c0_seq…
WILD0000955: atha|AT1G04170.1|PACid:19658171 atha|AT2G18720.1|PACid:19638450 atha|AT4G18330.2|PACid:19647354 atha|AT4G18330.1|PACid:19647355 osat|LOC_Os12g07740.1|PACid:24149401 osat|LOC_Os12g41400.1|PACid:24147108 pgsc|PGSC0003DMP400008341 pgsc|PGSC0003DMP400015461 pgsc|PGSC0003DMP400020034 pgsc|PGSC0003DMP400040752 slyc|Solyc01g066690.2.1|PACid:27301908 slyc|Solyc05g054310.2.1|PACid:27298361 sl…
WILD0000956: atha|AT1G07200.1|PACid:19649990 atha|AT1G07200.2|PACid:19649989 atha|AT2G29970.1|PACid:19638721 osat|LOC_Os11g01330.1|PACid:24157222 osat|LOC_Os12g01360.1|PACid:24148775 pgsc|PGSC0003DMP400029606 pgsc|PGSC0003DMP400046449 SAR|comp31637_c0_seq1 SAR|comp39341_c0_seq1 slyc|Solyc06g051460.2.1|PACid:27283792 slyc|Solyc09g055230.2.1|PACid:27310249 stub|Sotub06g014460.1.1 stub|Sotub12g02066…
WILD0000957: atha|AT1G10050.1|PACid:19649442 atha|AT1G58370.1|PACid:19657919 atha|AT4G08160.1|PACid:19644304 atha|AT4G08160.2|PACid:19644305 osat|LOC_Os01g04290.1|PACid:24117060 osat|LOC_Os01g04300.1|PACid:24117334 osat|LOC_Os05g23350.1|PACid:24153643 osat|LOC_Os05g25560.1|PACid:24149613 osat|LOC_Os07g27320.1|PACid:24113361 osat|LOC_Os03g47010.1|PACid:24126021 pgsc|PGSC0003DMP400008829 pgsc|PGSC0…
WILD0000958: atha|AT1G10630.1|PACid:19655463 atha|AT1G23490.1|PACid:19652463 atha|AT1G70490.1|PACid:19656904 atha|AT1G70490.2|PACid:19656905 atha|AT1G70490.3|PACid:19656906 atha|AT3G62290.1|PACid:19663743 atha|AT3G62290.2|PACid:19663744 atha|AT3G62290.3|PACid:19663745 osat|LOC_Os01g59790.1|PACid:24120073 osat|LOC_Os01g59790.2|PACid:24120074 osat|LOC_Os01g59790.3|PACid:24120075 osat|LOC_Os05g41060…
WILD0000959: atha|AT1G10930.1|PACid:19650086 atha|AT1G60930.1|PACid:19654174 DES|comp76338_c0_seq1 DUL|comp42452_c0_seq1 NIG|comp62980_c0_seq1 SAR|comp45614_c0_seq1 slyc|Solyc01g103960.2.1|PACid:27303417 stub|Sotub01g040950.1.1 SWT|comp58656_c0_seq1 SWT|comp58656_c1_seq1 DES|comp47709_c0_seq1 NIG|comp38856_c0_seq1 pgsc|PGSC0003DMP400041186 PHY|comp27603_c0_seq1 PHY|comp37697_c0_seq1 SAR|comp43400…
WILD0000960: atha|AT1G14420.1|PACid:19650122 atha|AT2G02720.1|PACid:19638739 atha|AT3G01270.1|PACid:19658934 atha|AT5G15110.1|PACid:19667841 osat|LOC_Os02g12300.1|PACid:24132769 osat|LOC_Os06g38510.1|PACid:24141601 osat|LOC_Os06g38510.2|PACid:24141602 osat|LOC_Os06g05209.1|PACid:24139882 osat|LOC_Os06g05260.1|PACid:24143974 osat|LOC_Os06g05272.1|PACid:24142841 pgsc|PGSC0003DMP400002349 pgsc|PGSC0…
WILD0000961: atha|AT1G18310.1|PACid:19650137 atha|AT5G15870.1|PACid:19669603 DUL|comp12080_c0_seq1 DUL|comp28476_c0_seq1 NIG|comp40511_c0_seq1 NIG|comp54599_c0_seq3 pgsc|PGSC0003DMP400032710 pgsc|PGSC0003DMP400061960 pgsc|PGSC0003DMP400066220 PHY|comp22030_c0_seq1 PHY|comp8632_c0_seq1 slyc|Solyc02g089720.1.1|PACid:27285781 slyc|Solyc02g089730.1.1|PACid:27288673 slyc|Solyc03g046200.1.1|PACid:27290…
WILD0000962: atha|AT1G19110.1|PACid:19655239 atha|AT1G72500.1|PACid:19653624 DES|comp90892_c0_seq2 DES|comp94641_c0_seq3 osat|LOC_Os03g29350.1|PACid:24122162 osat|LOC_Os03g29350.2|PACid:24122163 osat|LOC_Os03g29350.4|PACid:24122164 osat|LOC_Os07g42280.1|PACid:24113085 pgsc|PGSC0003DMP400005286 pgsc|PGSC0003DMP400039677 PHY|comp15734_c0_seq1 PHY|comp16846_c0_seq3 slyc|Solyc03g122270.2.1|PACid:2728…
WILD0000963: atha|AT1G26620.1|PACid:19656158 atha|AT1G69360.1|PACid:19657821 DES|comp83958_c0_seq1 DES|comp95306_c0_seq3 pgsc|PGSC0003DMP400005151 pgsc|PGSC0003DMP400049376 pgsc|PGSC0003DMP400049378 PHY|comp11944_c0_seq2 PHY|comp18118_c0_seq6 slyc|Solyc04g005500.2.1|PACid:27277664 slyc|Solyc05g012640.2.1|PACid:27297441 slyc|Solyc05g012650.2.1|PACid:27297587 stub|Sotub04g005120.1.1 stub|Sotub05g00…
WILD0000964: atha|AT1G29310.1|PACid:19650225 atha|AT1G78720.1|PACid:19654907 atha|AT2G34250.1|PACid:19643438 atha|AT2G34250.2|PACid:19643439 DES|comp71763_c0_seq1 DES|comp87863_c0_seq1 DUL|comp24524_c0_seq1 DUL|comp25599_c0_seq1 NIG|comp49410_c0_seq1 NIG|comp50917_c0_seq1 osat|LOC_Os03g11440.1|PACid:24127151 osat|LOC_Os03g48590.1|PACid:24127185 osat|LOC_Os09g17830.1|PACid:24137070 osat|LOC_Os09g1…
WILD0000965: atha|AT1G34490.1|PACid:19652532 atha|AT1G34500.1|PACid:19650184 atha|AT1G34520.1|PACid:19655039 atha|AT5G51420.1|PACid:19671722 atha|AT5G55320.1|PACid:19673299 atha|AT5G55330.1|PACid:19667384 atha|AT5G55340.1|PACid:19671991 atha|AT5G55350.1|PACid:19672159 atha|AT5G55360.1|PACid:19670475 atha|AT5G55370.1|PACid:19668237 atha|AT5G55380.1|PACid:19669393 osat|LOC_Os02g25700.1|PACid:241297…
WILD0000966: atha|AT1G43170.1|PACid:19657402 atha|AT1G43170.2|PACid:19657403 atha|AT1G43170.3|PACid:19657404 atha|AT1G43170.4|PACid:19657410 atha|AT1G43170.5|PACid:19657405 atha|AT1G43170.6|PACid:19657406 atha|AT1G43170.7|PACid:19657407 atha|AT1G43170.8|PACid:19657408 atha|AT1G43170.9|PACid:19657409 atha|AT1G61580.1|PACid:19653104 DUL|comp10255_c0_seq1 DUL|comp15330_c0_seq1 osat|LOC_Os11g06750.1|…
WILD0000967: atha|AT1G47240.1|PACid:19651358 atha|AT2G23150.1|PACid:19640528 atha|AT4G18790.1|PACid:19645349 atha|AT5G67330.1|PACid:19672890 DES|comp85926_c0_seq1 DES|comp89379_c0_seq2 DUL|comp16177_c0_seq2 DUL|comp18149_c0_seq2 DUL|comp22283_c0_seq2 NIG|comp50891_c0_seq1 NIG|comp53941_c0_seq2 osat|LOC_Os03g11010.1|PACid:24125172 osat|LOC_Os12g39180.1|PACid:24146786 pgsc|PGSC0003DMP400037338 pgsc…
WILD0000968: atha|AT1G52320.1|PACid:19657980 atha|AT1G52320.2|PACid:19657979 atha|AT1G52320.3|PACid:19657981 atha|AT1G52320.4|PACid:19657982 atha|AT5G25590.1|PACid:19666709 DUL|comp25895_c0_seq1 DUL|comp29426_c0_seq1 PHY|comp10536_c0_seq1 PHY|comp28113_c0_seq1 SAR|comp20064_c0_seq1 SAR|comp36540_c0_seq2 SWT|comp47424_c0_seq1 SWT|comp64293_c0_seq1 DES|comp88936_c0_seq1 NIG|comp53928_c0_seq1 pgsc|P…
WILD0000969: atha|AT1G53190.1|PACid:19650177 atha|AT1G53190.2|PACid:19650178 atha|AT3G15070.1|PACid:19662229 atha|AT3G15070.2|PACid:19662230 DES|comp89052_c0_seq1 DES|comp92735_c0_seq3 osat|LOC_Os01g47740.1|PACid:24119324 osat|LOC_Os01g47740.2|PACid:24119325 osat|LOC_Os01g47740.3|PACid:24119326 osat|LOC_Os01g47740.4|PACid:24119327 osat|LOC_Os05g48970.1|PACid:24151675 osat|LOC_Os05g48970.2|PACid:2…
WILD0000970: atha|AT1G53590.1|PACid:19655541 atha|AT3G14590.1|PACid:19660718 atha|AT3G14590.2|PACid:19660716 atha|AT3G14590.3|PACid:19660717 DUL|comp14205_c0_seq1 DUL|comp22511_c0_seq1 osat|LOC_Os01g14050.1|PACid:24119490 osat|LOC_Os01g14050.2|PACid:24119491 osat|LOC_Os02g20970.1|PACid:24132021 pgsc|PGSC0003DMP400012554 pgsc|PGSC0003DMP400015057 slyc|Solyc07g061950.2.1|PACid:27293725 slyc|Solyc12…
WILD0000971: atha|AT1G59760.1|PACid:19654063 atha|AT2G06990.1|PACid:19642041 DES|comp89492_c0_seq10 DES|comp92239_c0_seq1 DUL|comp19091_c0_seq1 DUL|comp20317_c0_seq1 pgsc|PGSC0003DMP400024220 pgsc|PGSC0003DMP400035423 pgsc|PGSC0003DMP400036002 slyc|Solyc01g103080.2.1|PACid:27302379 slyc|Solyc05g047520.2.1|PACid:27299352 slyc|Solyc12g017860.1.1|PACid:27307479 stub|Sotub01g040070.1.1 stub|Sotub05g0…
WILD0000972: atha|AT1G59950.1|PACid:19657466 atha|AT1G59960.1|PACid:19654589 osat|LOC_Os03g13390.2|PACid:24126950 osat|LOC_Os10g02380.1|PACid:24096532 osat|LOC_Os10g02480.1|PACid:24096176 osat|LOC_Os10g02490.1|PACid:24095868 osat|LOC_Os10g02490.2|PACid:24095869 osat|LOC_Os10g02480.2|PACid:24096177 DES|comp85617_c0_seq2 DUL|comp35418_c0_seq1 NIG|comp40960_c0_seq3 pgsc|PGSC0003DMP400039251 PHY|comp…
WILD0000973: atha|AT1G64530.1|PACid:19652604 atha|AT4G24020.1|PACid:19644581 pgsc|PGSC0003DMP400010273 pgsc|PGSC0003DMP400021692 slyc|Solyc08g008410.2.1|PACid:27305303 slyc|Solyc08g082750.2.1|PACid:27305905 stub|Sotub08g009360.1.1 stub|Sotub08g027510.1.1 DES|comp95069_c0_seq2 DUL|comp23359_c0_seq7 NIG|comp54762_c0_seq5 osat|LOC_Os01g13540.1|PACid:24115999 SAR|comp41038_c0_seq3 SWT|comp61786_c0_se…
WILD0000974: atha|AT1G65480.1|PACid:19657677 atha|AT4G20370.1|PACid:19646288 osat|LOC_Os01g11940.1|PACid:24114002 osat|LOC_Os06g06300.1|PACid:24143755 osat|LOC_Os06g06320.1|PACid:24143205 DES|comp85676_c0_seq2 DUL|comp19681_c0_seq4 NIG|comp34465_c0_seq2 pgsc|PGSC0003DMP400028268 pgsc|PGSC0003DMP400040404 SAR|comp35611_c0_seq4 slyc|Solyc03g063100.1.1|PACid:27289687 stub|Sotub03g010860.1.1 SWT|comp…
WILD0000975: atha|AT1G75850.1|PACid:19653157 atha|AT2G17790.1|PACid:19642625 atha|AT3G51310.1|PACid:19658387 DES|comp92540_c1_seq9 DES|comp92961_c0_seq8 DUL|comp23009_c0_seq3 DUL|comp23313_c0_seq6 pgsc|PGSC0003DMP400006524 pgsc|PGSC0003DMP400039053 pgsc|PGSC0003DMP400051077 PHY|comp17514_c1_seq3 PHY|comp22084_c0_seq1 SAR|comp37734_c0_seq2 SAR|comp39995_c0_seq4 slyc|Solyc02g083560.2.1|PACid:272883…
WILD0000976: atha|AT1G79940.1|PACid:19654033 atha|AT1G79940.2|PACid:19654034 atha|AT1G79940.3|PACid:19654035 atha|AT1G79940.4|PACid:19654036 atha|AT4G21180.1|PACid:19647250 DES|comp91714_c0_seq1 DES|comp94260_c1_seq5 NIG|comp52576_c0_seq1 NIG|comp54421_c0_seq2 osat|LOC_Os04g24180.1|PACid:24106033 osat|LOC_Os04g24180.2|PACid:24106034 SAR|comp39223_c0_seq1 SAR|comp40984_c0_seq2 slyc|Solyc03g007610.…
WILD0000977: atha|AT2G02230.1|PACid:19641831 atha|AT2G02240.1|PACid:19640419 atha|AT2G02250.1|PACid:19639656 atha|AT2G02340.1|PACid:19639125 atha|AT2G02360.1|PACid:19641742 atha|AT2G02310.1|PACid:19638232 atha|AT2G02320.1|PACid:19640759 atha|AT2G02300.1|PACid:19638146 osat|LOC_Os12g03594.1|PACid:24147507 osat|LOC_Os12g03740.1|PACid:24148076 DES|comp90962_c0_seq2 PHY|comp23869_c0_seq1 SAR|comp2643…
WILD0000978: atha|AT2G06510.1|PACid:19639879 atha|AT2G06510.2|PACid:19639880 atha|AT4G19130.1|PACid:19649058 atha|AT5G45400.1|PACid:19672966 SAR|comp24951_c0_seq1 SAR|comp29015_c0_seq1 slyc|Solyc05g025590.2.1|PACid:27299298 slyc|Solyc08g075840.2.1|PACid:27304026 stub|Sotub05g017040.1.1 stub|Sotub08g020880.1.1 SWT|comp55557_c1_seq1 SWT|comp66367_c1_seq1 DES|comp87881_c0_seq2 DUL|comp29551_c0_seq1 …
WILD0000979: atha|AT2G15530.1|PACid:19638061 atha|AT2G15530.2|PACid:19638062 atha|AT2G15530.3|PACid:19638063 atha|AT2G15530.4|PACid:19638060 atha|AT4G34040.1|PACid:19646669 NIG|comp53897_c0_seq2 NIG|comp54769_c0_seq4 PHY|comp17971_c0_seq1 PHY|comp5575_c0_seq1 slyc|Solyc01g107930.2.1|PACid:27302509 slyc|Solyc01g107940.2.1|PACid:27300965 slyc|Solyc10g050170.1.1|PACid:27279524 stub|Sotub01g045080.1.…
WILD0000980: atha|AT2G19910.1|PACid:19642214 atha|AT2G19920.1|PACid:19642099 atha|AT2G19930.1|PACid:19642477 osat|LOC_Os01g10130.1|PACid:24118257 osat|LOC_Os01g10140.2|PACid:24115906 osat|LOC_Os01g10140.3|PACid:24115907 DUL|comp23180_c0_seq13 PHY|comp43194_c0_seq1 slyc|Solyc12g008410.1.1|PACid:27308261 stub|Sotub12g009540.1.1 DES|comp88978_c0_seq2 NIG|comp24825_c0_seq1 pgsc|PGSC0003DMP400000717 S…
WILD0000981: atha|AT2G25730.1|PACid:19641301 atha|AT2G25730.2|PACid:19641300 osat|LOC_Os01g40990.2|PACid:24121333 osat|LOC_Os01g40990.3|PACid:24121334 DES|comp95425_c0_seq1 DES|comp95425_c1_seq1 DUL|comp21167_c1_seq2 NIG|comp54731_c0_seq12 PHY|comp15369_c0_seq2 SAR|comp41062_c0_seq1 slyc|Solyc08g068010.1.1|PACid:27306316 slyc|Solyc08g068020.1.1|PACid:27305335 stub|Sotub08g018470.1.1 stub|Sotub08g…
WILD0000982: atha|AT2G26770.1|PACid:19639518 atha|AT2G26770.2|PACid:19639519 atha|AT2G40820.1|PACid:19641082 atha|AT3G56480.1|PACid:19658693 DUL|comp7622_c0_seq1 DUL|comp8262_c0_seq1 NIG|comp48490_c0_seq1 NIG|comp51733_c0_seq1 osat|LOC_Os01g59130.1|PACid:24116661 osat|LOC_Os01g59130.2|PACid:24116662 osat|LOC_Os01g59130.3|PACid:24116663 osat|LOC_Os03g24940.1|PACid:24126987 osat|LOC_Os03g24940.2|PA…
WILD0000983: atha|AT2G30140.1|PACid:19639882 atha|AT2G30140.2|PACid:19639883 atha|AT2G30150.1|PACid:19640086 osat|LOC_Os01g59110.1|PACid:24121102 osat|LOC_Os05g41400.1|PACid:24153391 pgsc|PGSC0003DMP400016633 pgsc|PGSC0003DMP400016635 pgsc|PGSC0003DMP400016636 pgsc|PGSC0003DMP400016637 pgsc|PGSC0003DMP400052993 pgsc|PGSC0003DMP400052994 stub|Sotub02g014300.1.1 stub|Sotub02g014330.1.1 stub|Sotub02…
WILD0000984: atha|AT2G31810.1|PACid:19639288 atha|AT2G31810.2|PACid:19639290 atha|AT2G31810.3|PACid:19639289 atha|AT5G16290.1|PACid:19670727 atha|AT5G16290.2|PACid:19670728 DUL|comp16787_c0_seq1 DUL|comp25660_c0_seq1 NIG|comp44016_c0_seq1 NIG|comp50684_c0_seq2 osat|LOC_Os02g39570.1|PACid:24135022 osat|LOC_Os02g39570.4|PACid:24135023 osat|LOC_Os02g39570.5|PACid:24135024 osat|LOC_Os02g39570.6|PACid…
WILD0000985: atha|AT2G39390.1|PACid:19638703 atha|AT3G09500.1|PACid:19664029 atha|AT3G55170.1|PACid:19660800 atha|AT3G55170.2|PACid:19660801 atha|AT5G02610.1|PACid:19665541 atha|AT5G02610.2|PACid:19665540 DUL|comp24629_c0_seq1 NIG|comp43148_c0_seq1 PHY|comp20039_c0_seq1 SAR|comp27997_c0_seq1 stub|Sotub06g005590.1.1 DES|comp83548_c0_seq1 DUL|comp16685_c0_seq2 osat|LOC_Os02g30050.1|PACid:24128741 p…
WILD0000986: atha|AT2G41790.1|PACid:19642322 atha|AT3G57470.1|PACid:19658338 atha|AT3G57470.2|PACid:19658336 atha|AT3G57470.3|PACid:19658337 osat|LOC_Os01g57073.1|PACid:24118513 osat|LOC_Os01g57082.1|PACid:24115061 osat|LOC_Os07g38260.1|PACid:24112684 osat|LOC_Os07g38270.1|PACid:24109200 osat|LOC_Os07g38280.1|PACid:24110670 osat|LOC_Os07g38280.2|PACid:24110671 PHY|comp16073_c0_seq3 PHY|comp5506_c…
WILD0000987: atha|AT2G42740.1|PACid:19642402 atha|AT3G58700.1|PACid:19664843 atha|AT4G18730.1|PACid:19644627 atha|AT5G45775.2|PACid:19666404 osat|LOC_Os01g10820.1|PACid:24115367 osat|LOC_Os02g14059.1|PACid:24133552 osat|LOC_Os05g11710.1|PACid:24154466 osat|LOC_Os06g35730.1|PACid:24139854 NIG|comp48260_c0_seq6 PHY|comp15610_c0_seq1 SAR|comp36063_c0_seq3 DES|comp89436_c0_seq6 DUL|comp23293_c0_seq4 …
[truncated: 37,904 more rows]
