# Supplementary material for: A novel workflow correlating RNA-seq data to Phythophthora infestans resistance levels in wild Solanum species and potato clones
Source: Front Plant Sci. 2015 Sep 17;6:718. doi: 10.3389/fpls.2015.00718 (PMC4585127; doi:10.3389/fpls.2015.00718)
Supplement: Table S3 — NB-LRR-specific amino acid motifs identified with psp-gen MEME. Motif number, motif sequence, domain group (TNL or CNL) and whether the motif is similar to a known motif are indicated. [file Table3.XLSX]

## Sheet: Sheet1
Table S3: NB-LRR-specific amino acid motifs identified with psp-gen MEME.
Motif	Sequence	Domain	Group	similar to
Motif1	VSIVGMGGLGKTTLARAVYND	NB-ARC domain
Motif2	CGGLPLAIKVLGGLLAGKxKx	NB-ARC	CNL/TNL
Motif3	YLVVLDDVWDEEQWD	NB-ARC	CNL/TNL	Kin-2
Motif4	GSRIIITTRNKEVAE	NB-ARC	CNL/TNL	RNBS-B
Motif5	LKRCFLYCAIFPEDY	NB-ARC	CNL	RNBS-D
Motif6	HFDLRAWVCVSQEFDVKKVLKDILxQLGG	NB-ARC	CNL	RNBS-A
Motif7	CRMHDLIRDLALSKAREENFV	linker	CNL/TNL	MHDV
Motif8	LEEVGExYFNELISRSLIQVI
Motif9	AIKDIQEQLQKVADRRDRNKVFVPHPTRPIAIDPCLRALYAEATELVGIYGKRDQGLMRL	monocot
Motif10	QIVIPIFYDVDPSDVRKQTGSFAEAFAKH	TIR	TNL	TIR-3
Motif11	KYDVFLSFRGEDTRKTFTSHLYEALKNRGIFTFQDD	TIR	TNL	TIR-1
Motif12	LIHLRYLDLSxTxI	LRR1	CNL/TNL	Motif1 LDL
Motif13	YxLxxLSxEESWELFxKKA
Motif14	LPNLEVLxLSNCxNLEELP
Motif15	IDKNELIRLWIAEGFVxEEEG
Motif16	xEIxRILKLSYDDLP
Motif17	IPKLGELLTEEFKLHKGVKKNIEDLGKELESMNAALIKIGEVPREQLDSQDKLWADEVRE
Motif18	KSLEIKGYRGTRFPNWMGDSSFCKLVSLSLRNCKNCSSLPPLGQLPCLK	NB-ARC domain
Motif19	LDGTGNSMSSQSNCRRLSLQKRNEDHQARPFTDIKSMSRVRSITIFPSAIEVMPSLSRF
Motif20	ExLPSSLCNLKNLQTLDLxxC
