# Supplementary material for: A novel workflow correlating RNA-seq data to Phythophthora infestans resistance levels in wild Solanum species and potato clones
Source: Front Plant Sci. 2015 Sep 17;6:718. doi: 10.3389/fpls.2015.00718 (PMC4585127; doi:10.3389/fpls.2015.00718)
Supplement: Table S4 — Transcripts of Desiree, S. nigrum and S. physalifolium, S. dulcamara, Sarpo Mira, and SW93-1015 identified by MEME. The classification (TNL or CNL) is provided as well as NBS-LRR motif validation by pfam. For the potential R-gene transcripts the OrthoMCL cluster ID is given as well as number of transcripts in the clusters and p-values (Spearman's rho test) for the degree of quantitative and qualitative association. [file Table4.XLSX]

## Sheet: TableS4_MEME_R_genes_des_plus_p
orthoMCL_cluster	PHY	DES	DUL	NIG	SWT	SAR	expanded_r	depleted_r	gradient_expanded_r	gradient_depleted_r	gene	hmm name	type	clasification
WILD0000054	6	7	3	10	13	11	0.207215	0.792785	0.0513889	0.970833	DES|comp85411_c0_seq2	DUF3542	Family	CNL
WILD0000115	3	3	1	1	5	4	0.5	0.5	0.19047	0.80953	DES|comp85838_c0_seq1	LRR_1	Repeat	CNL
WILD0000115	3	3	1	1	5	4	0.5	0.5	0.19047	0.80953	DES|comp85838_c0_seq1	LRR_1	Repeat	CNL
WILD0001965	2	3	3	0	1	2	0.800419	0.199581	0.80953	0.19047	DES|comp88468_c0_seq2	LRR_1	Repeat	CNL
WILD0015041	0	1	0	1	1	1	0.316406	0.683594	0.0940936	0.905906	DES|comp89589_c0_seq1	LRR_8	Repeat	CNL
WILD0000287	2	1	1	3	3	1	0.33509	0.66491	0.407888	0.592112	DES|comp94484_c0_seq21	LRR_8	Repeat	CNL
WILD0001748	3	2	3	3	2	1	0.583503	0.416497	0.904128	0.0958722	DES|comp94737_c0_seq2	LRR_8	Repeat	CNL
WILD0000073	4	4	6	5	5	8	0.0154529	0.984547	0.0295138	0.970486	DES|comp79964_c0_seq1	NB-ARC	Domain	CNL
WILD0000073	4	4	6	5	5	8	0.0154529	0.984547	0.0295138	0.970486	DES|comp94198_c0_seq4	NB-ARC	Domain	CNL
WILD0000947	0	1	2	1	1	1	0.0981306	0.901869	0.256113	0.743887	DES|comp95426_c0_seq2	NB-ARC	Domain	CNL
WILD0001954	2	2	2	3	3	2	0.15625	0.84375	0.207215	0.792785	DES|comp86259_c0_seq1	NB-ARC	Domain	CNL
WILD0001954	2	2	2	3	3	2	0.15625	0.84375	0.207215	0.792785	DES|comp89921_c0_seq1	NB-ARC	Domain	CNL
WILD0000054	6	7	3	10	13	11	0.207215	0.792785	0.0513889	0.970833	DES|comp85411_c0_seq2	NB-ARC	Domain	CNL
WILD0000054	6	7	3	10	13	11	0.207215	0.792785	0.0513889	0.970833	DES|comp91389_c0_seq14	NB-ARC	Domain	CNL
WILD0004205	0	2	1	2	2	2	0.236833	0.763167	0.0701787	0.929821	DES|comp94086_c1_seq4	NB-ARC	Domain	CNL
WILD0000072	2	3	4	3	2	3	0.257876	0.742124	0.430762	0.569238	DES|comp94089_c1_seq2	NB-ARC	Domain	CNL
WILD0010429	0	1	0	1	1	1	0.316406	0.683594	0.0940936	0.905906	DES|comp95028_c0_seq1	NB-ARC	Domain	CNL
WILD0015041	0	1	0	1	1	1	0.316406	0.683594	0.0940936	0.905906	DES|comp89589_c0_seq1	NB-ARC	Domain	CNL
WILD0010004	0	2	0	2	2	2	0.316406	0.683594	0.0940936	0.905906	DES|comp75929_c0_seq1	NB-ARC	Domain	CNL
WILD0000287	2	1	1	3	3	1	0.33509	0.66491	0.407888	0.592112	DES|comp94484_c0_seq21	NB-ARC	Domain	CNL
WILD0000042	4	2	2	2	5	5	0.33509	0.66491	0.126233	0.873767	DES|comp92407_c1_seq1	NB-ARC	Domain	CNL
WILD0000042	4	2	2	2	5	5	0.33509	0.66491	0.126233	0.873767	DES|comp95438_c0_seq2	NB-ARC	Domain	CNL
WILD0000059	5	6	5	5	7	7	0.33509	0.66491	0.0690381	0.930962	DES|comp82179_c0_seq1	NB-ARC	Domain	CNL
WILD0000059	5	6	5	5	7	7	0.33509	0.66491	0.0690381	0.930962	DES|comp95346_c0_seq4	NB-ARC	Domain	CNL
WILD0000059	5	6	5	5	7	7	0.33509	0.66491	0.0690381	0.930962	DES|comp88794_c0_seq1	NB-ARC	Domain	CNL
WILD0000059	5	6	5	5	7	7	0.33509	0.66491	0.0690381	0.930962	DES|comp93765_c0_seq2	NB-ARC	Domain	CNL
WILD0000059	5	6	5	5	7	7	0.33509	0.66491	0.0690381	0.930962	DES|comp84897_c0_seq1	NB-ARC	Domain	CNL
WILD0000059	5	6	5	5	7	7	0.33509	0.66491	0.0690381	0.930962	DES|comp94568_c0_seq7	NB-ARC	Domain	CNL
WILD0000137	2	2	1	2	3	4	0.337683	0.662317	0.0614197	0.93858	DES|comp95339_c0_seq4	NB-ARC	Domain	CNL
WILD0017111	0	1	0	1	1	0	0.5	0.5	0.42704	0.57296	DES|comp93115_c0_seq1	NB-ARC	Domain	CNL
WILD0000115	3	3	1	1	5	4	0.5	0.5	0.19047	0.80953	DES|comp85838_c0_seq1	NB-ARC	Domain	CNL
WILD0000115	3	3	1	1	5	4	0.5	0.5	0.19047	0.80953	DES|comp95434_c1_seq12	NB-ARC	Domain	CNL
WILD0003502	0	2	0	0	2	2	0.5	0.5	0.163082	0.836918	DES|comp94681_c0_seq13	NB-ARC	Domain	CNL
WILD0000485	5	3	5	4	3	4	0.5	0.5	0.757401	0.242599	DES|comp88703_c0_seq1	NB-ARC	Domain	CNL
WILD0000485	5	3	5	4	3	4	0.5	0.5	0.757401	0.242599	DES|comp95215_c0_seq1	NB-ARC	Domain	CNL
WILD0000485	5	3	5	4	3	4	0.5	0.5	0.757401	0.242599	DES|comp93791_c0_seq1	NB-ARC	Domain	CNL
WILD0001748	3	2	3	3	2	1	0.583503	0.416497	0.904128	0.0958722	DES|comp94737_c0_seq2	NB-ARC	Domain	CNL
WILD0003035	2	2	1	1	2	4	0.66491	0.33509	0.275893	0.724107	DES|comp62170_c0_seq1	NB-ARC	Domain	CNL
WILD0014314	0	2	0	0	1	1	0.66491	0.33509	0.318598	0.681402	DES|comp87871_c0_seq3	NB-ARC	Domain	CNL
WILD0030790	0	1	0	0	0	1	0.683594	0.316406	0.346953	0.653047	DES|comp76965_c0_seq2	NB-ARC	Domain	CNL
WILD0000130	2	1	1	2	1	1	0.683594	0.316406	0.792785	0.207215	DES|comp95377_c0_seq2	NB-ARC	Domain	CNL
WILD0015503	1	1	1	1	1	0	0.729265	0.270735	0.920849	0.0791512	DES|comp88647_c0_seq1	NB-ARC	Domain	CNL
WILD0000122	3	5	1	4	4	3	0.731674	0.268326	0.522062	0.477938	DES|comp95374_c0_seq5	NB-ARC	Domain	CNL
WILD0001965	2	3	3	0	1	2	0.800419	0.199581	0.80953	0.19047	DES|comp87047_c0_seq1	NB-ARC	Domain	CNL
WILD0001965	2	3	3	0	1	2	0.800419	0.199581	0.80953	0.19047	DES|comp88468_c0_seq2	NB-ARC	Domain	CNL
WILD0001804	2	1	1	1	1	1	0.911096	0.0889039	0.920849	0.0791512	DES|comp86698_c0_seq1	NB-ARC	Domain	CNL
WILD0030145	1	1	0	0	0	0	1	0	0.979103	0.0208973	DES|comp62542_c0_seq1	NB-ARC	Domain	CNL
WILD0005917	1	1	1	1	1	1	NA	NA	NA	NA	DES|comp95412_c0_seq3	NB-ARC	Domain	CNL
WILD0000007	7	12	8	8	11	12	0.420353	0.579647	0.139913	0.860087	DES|comp95402_c0_seq7	NB-ARC	Domain	TNL
WILD0015402	0	1	1	1	1	0	0.316406	0.683594	0.5	0.5	DES|comp81855_c0_seq1	NB-ARC	Domain
WILD0000007	7	12	8	8	11	12	0.420353	0.579647	0.139913	0.860087	DES|comp94906_c0_seq2	NB-ARC	Domain
WILD0000007	7	12	8	8	11	12	0.420353	0.579647	0.139913	0.860087	DES|comp93654_c0_seq3	NB-ARC	Domain
WILD0010397	1	1	0	1	1	1	0.729265	0.270735	0.402363	0.597637	DES|comp88673_c0_seq6	PP2	Family	TNL
WILD0001804	2	1	1	1	1	1	0.911096	0.0889039	0.920849	0.0791512	DES|comp86698_c0_seq1	RPW8	Family	CNL
WILD0005917	1	1	1	1	1	1	NA	NA	NA	NA	DES|comp95412_c0_seq3	RPW8	Family	CNL
WILD0000007	7	12	8	8	11	12	0.420353	0.579647	0.139913	0.860087	DES|comp95402_c0_seq7	TIR	Family	TNL
WILD0006554	0	1	0	1	0	0	0.683594	0.316406	0.653047	0.346953	DES|comp85307_c0_seq1	TIR	Family	TNL
WILD0014342	1	1	1	1	0	1	0.729265	0.270735	0.779444	0.220556	DES|comp89862_c0_seq1	TIR	Family	TNL
WILD0010397	1	1	0	1	1	1	0.729265	0.270735	0.402363	0.597637	DES|comp88673_c0_seq6	TIR	Family	TNL

## Sheet: TableS4_MEME_R_genes_dul_plus_p
orthoMCL_cluster	PHY	DES	DUL	NIG	SWT	SAR	expanded_r	depleted_r	gradient_expanded_r	gradient_depleted_r	gene	hmm name	type	Classification
WILD0000073	4	4	6	5	5	8	0.0154529	0.984547	0.0295138	0.970486	DUL|comp32581_c0_seq1	NB-ARC	Domain	CNL
WILD0000073	4	4	6	5	5	8	0.0154529	0.984547	0.0295138	0.970486	DUL|comp32102_c0_seq1	NB-ARC	Domain	CNL
WILD0000073	4	4	6	5	5	8	0.0154529	0.984547	0.0295138	0.970486	DUL|comp10607_c0_seq1	NB-ARC	Domain	CNL
WILD0004308	0	2	2	2	3	3	0.072352	0.927648	0.00402495	0.995975	DUL|comp440_c0_seq1	NB-ARC	Domain	CNL
WILD0000947	0	1	2	1	1	1	0.0981306	0.901869	0.256113	0.743887	DUL|comp18363_c0_seq1	NB-ARC	Domain	CNL
WILD0001954	2	2	2	3	3	2	0.15625	0.84375	0.207215	0.792785	DUL|comp29018_c0_seq1	LRR_8	Repeat	CNL
WILD0001954	2	2	2	3	3	2	0.15625	0.84375	0.207215	0.792785	DUL|comp29018_c0_seq1	NB-ARC	Domain	CNL
WILD0000054	6	7	3	10	13	11	0.207215	0.792785	0.0513889	0.970833	DUL|comp23938_c0_seq2	NB-ARC	Domain	CNL
WILD0000054	6	7	3	10	13	11	0.207215	0.792785	0.0513889	0.970833	DUL|comp23938_c0_seq2	DUF3542	Family	CNL
WILD0000054	6	7	3	10	13	11	0.207215	0.792785	0.0513889	0.970833	DUL|comp17243_c0_seq1	DUF3542	Family	CNL
WILD0000054	6	7	3	10	13	11	0.207215	0.792785	0.0513889	0.970833	DUL|comp17243_c0_seq1	NB-ARC	Domain	CNL
WILD0004205	0	2	1	2	2	2	0.236833	0.763167	0.0701787	0.929821	DUL|comp22181_c0_seq2	NB-ARC	Domain	CNL
WILD0000072	2	3	4	3	2	3	0.257876	0.742124	0.430762	0.569238	DUL|comp13921_c0_seq1	NB-ARC	Domain	CNL
WILD0000072	2	3	4	3	2	3	0.257876	0.742124	0.430762	0.569238	DUL|comp19570_c0_seq1	NB-ARC	Domain	CNL
WILD0000082	6	12	8	8	14	12	0.268326	0.731674	0.0823123	0.917688	DUL|comp21874_c0_seq3	TIR	Family	TNL
WILD0000082	6	12	8	8	14	12	0.268326	0.731674	0.0823123	0.917688	DUL|comp21874_c0_seq3	NB-ARC	Domain	TNL
WILD0000082	6	12	8	8	14	12	0.268326	0.731674	0.0823123	0.917688	DUL|comp5153_c0_seq1	NB-ARC	Domain	TNL
WILD0000082	6	12	8	8	14	12	0.268326	0.731674	0.0823123	0.917688	DUL|comp5153_c0_seq1	TIR	Family	TNL
WILD0014801	0	0	1	0	0	0	0.270735	0.729265	0.597637	0.402363	DUL|comp23928_c0_seq2	NB-ARC	Domain	CNL
WILD0031982	0	0	1	0	0	0	0.270735	0.729265	0.597637	0.402363	DUL|comp19433_c1_seq1	TIR	Family	TNL
WILD0015402	0	1	1	1	1	0	0.316406	0.683594	0.5	0.5	DUL|comp21456_c1_seq2	NB-ARC	Domain
WILD0000287	2	1	1	3	3	1	0.33509	0.66491	0.407888	0.592112	DUL|comp23944_c0_seq7	NB-ARC	Domain	CNL
WILD0000287	2	1	1	3	3	1	0.33509	0.66491	0.407888	0.592112	DUL|comp23944_c0_seq7	LRR_8	Repeat	CNL
WILD0000042	4	2	2	2	5	5	0.33509	0.66491	0.126233	0.873767	DUL|comp23945_c0_seq9	LRR_7	Repeat	CNL
WILD0000042	4	2	2	2	5	5	0.33509	0.66491	0.126233	0.873767	DUL|comp23945_c0_seq9	NB-ARC	Domain	CNL
WILD0000042	4	2	2	2	5	5	0.33509	0.66491	0.126233	0.873767	DUL|comp23945_c0_seq9	LRR_8	Repeat	CNL
WILD0000042	4	2	2	2	5	5	0.33509	0.66491	0.126233	0.873767	DUL|comp23945_c0_seq9	LRR_7	Repeat	CNL
WILD0000042	4	2	2	2	5	5	0.33509	0.66491	0.126233	0.873767	DUL|comp10593_c0_seq1	NB-ARC	Domain	CNL
WILD0000059	5	6	5	5	7	7	0.33509	0.66491	0.0690381	0.930962	DUL|comp18422_c0_seq2	NB-ARC	Domain	CNL
WILD0000059	5	6	5	5	7	7	0.33509	0.66491	0.0690381	0.930962	DUL|comp26883_c0_seq1	NB-ARC	Domain	CNL
WILD0000059	5	6	5	5	7	7	0.33509	0.66491	0.0690381	0.930962	DUL|comp23604_c1_seq1	NB-ARC	Domain	CNL
WILD0000059	5	6	5	5	7	7	0.33509	0.66491	0.0690381	0.930962	DUL|comp20621_c0_seq1	NB-ARC	Domain	CNL
WILD0000137	2	2	1	2	3	4	0.337683	0.662317	0.0614197	0.93858	DUL|comp17899_c0_seq1	NB-ARC	Domain	CNL
WILD0000007	7	12	8	8	11	12	0.420353	0.579647	0.139913	0.860087	DUL|comp24004_c1_seq30	NB-ARC	Domain	TNL
WILD0000007	7	12	8	8	11	12	0.420353	0.579647	0.139913	0.860087	DUL|comp24004_c1_seq30	LRR_1	Repeat	TNL
WILD0000007	7	12	8	8	11	12	0.420353	0.579647	0.139913	0.860087	DUL|comp24004_c1_seq30	TIR	Family	TNL
WILD0000007	7	12	8	8	11	12	0.420353	0.579647	0.139913	0.860087	DUL|comp38804_c0_seq1	NB-ARC	Domain
WILD0021979	0	1	1	0	1	0	0.5	0.5	0.57296	0.42704	DUL|comp38430_c0_seq1	NB-ARC	Domain	CNL
WILD0000115	3	3	1	1	5	4	0.5	0.5	0.19047	0.80953	DUL|comp23925_c0_seq8	NB-ARC	Domain	CNL
WILD0000115	3	3	1	1	5	4	0.5	0.5	0.19047	0.80953	DUL|comp23925_c0_seq8	LRR_1	Repeat	CNL
WILD0000115	3	3	1	1	5	4	0.5	0.5	0.19047	0.80953	DUL|comp23925_c0_seq8	LRR_1	Repeat	CNL
WILD0000485	5	3	5	4	3	4	0.5	0.5	0.757401	0.242599	DUL|comp28347_c0_seq1	NB-ARC	Domain	CNL
WILD0000485	5	3	5	4	3	4	0.5	0.5	0.757401	0.242599	DUL|comp5494_c0_seq1	NB-ARC	Domain	CNL
WILD0000485	5	3	5	4	3	4	0.5	0.5	0.757401	0.242599	DUL|comp6187_c0_seq1	NB-ARC	Domain	CNL
WILD0001963	0	2	2	0	1	1	0.5	0.5	0.5	0.5	DUL|comp20554_c0_seq1	NB-ARC	Domain	CNL
WILD0019667	1	0	1	0	0	0	0.683594	0.316406	0.905906	0.0940936	DUL|comp43585_c0_seq1	NB-ARC	Domain	CNL
WILD0000130	2	1	1	2	1	1	0.683594	0.316406	0.792785	0.207215	DUL|comp23997_c1_seq2	NB-ARC	Domain	CNL
WILD0015503	1	1	1	1	1	0	0.729265	0.270735	0.920849	0.0791512	DUL|comp15931_c0_seq2	NB-ARC	Domain	CNL
WILD0000122	3	5	1	4	4	3	0.731674	0.268326	0.522062	0.477938	DUL|comp24011_c0_seq30	NB-ARC	Domain	CNL
WILD0000122	3	5	1	4	4	3	0.731674	0.268326	0.522062	0.477938	DUL|comp24011_c0_seq30	LRR_1	Repeat	CNL
WILD0000196	3	2	2	2	3	0	0.742124	0.257876	0.822384	0.177616	DUL|comp16763_c0_seq2	NB-ARC	Domain	CNL
WILD0001965	2	3	3	0	1	2	0.800419	0.199581	0.80953	0.19047	DUL|comp38520_c0_seq1	NB-ARC	Domain	CNL
WILD0018833	1	1	1	0	0	1	0.84375	0.15625	0.792785	0.207215	DUL|comp8800_c0_seq1
WILD0018697	1	1	1	0	1	0	0.84375	0.15625	0.905906	0.0940936	DUL|comp9490_c0_seq1	NB-ARC	Domain	CNL
WILD0001804	2	1	1	1	1	1	0.911096	0.0889039	0.920849	0.0791512	DUL|comp6881_c0_seq1	RPW8	Family	CNL
WILD0001804	2	1	1	1	1	1	0.911096	0.0889039	0.920849	0.0791512	DUL|comp6881_c0_seq1	NB-ARC	Domain	CNL

## Sheet: TableS4_MEME_R_genes_nig_plus_p
orthoMCL_cluster	PHY	DES	DUL	NIG	SWT	SAR	expanded_r	depleted_r	gradient_expanded_r	gradient_depleted_r	gene	hmm name	type	classification
WILD0000073	4	4	6	5	5	8	0.0154529	0.984547	0.0295138	0.970486	NIG|comp37028_c0_seq1	NB-ARC	Domain	CNL
WILD0000073	4	4	6	5	5	8	0.0154529	0.984547	0.0295138	0.970486	NIG|comp44352_c0_seq3	NB-ARC	Domain	CNL
WILD0000073	4	4	6	5	5	8	0.0154529	0.984547	0.0295138	0.970486	NIG|comp60516_c0_seq1	NB-ARC	Domain	CNL
WILD0000628	0	2	2	3	4	5	0.0479656	0.952034	0.000154543	0.999845	NIG|comp20649_c0_seq1	NB-ARC	Domain	CNL
WILD0016608	0	1	1	1	1	1	0.0889039	0.911096	0.0791512	0.920849	NIG|comp54281_c0_seq3
WILD0000947	0	1	2	1	1	1	0.0981306	0.901869	0.256113	0.743887	NIG|comp41457_c0_seq1	NB-ARC	Domain	CNL
WILD0001954	2	2	2	3	3	2	0.15625	0.84375	0.207215	0.792785	NIG|comp45763_c0_seq1	NB-ARC	Domain	CNL
WILD0000054	6	7	3	10	13	11	0.207215	0.792785	0.0513889	0.970833	NIG|comp34029_c0_seq1	NB-ARC	Domain	CNL
WILD0000054	6	7	3	10	13	11	0.207215	0.792785	0.0513889	0.970833	NIG|comp41821_c0_seq4	NB-ARC	Domain	CNL
WILD0000054	6	7	3	10	13	11	0.207215	0.792785	0.0513889	0.970833	NIG|comp54860_c0_seq16	NB-ARC	Domain	CNL
WILD0000054	6	7	3	10	13	11	0.207215	0.792785	0.0513889	0.970833	NIG|comp54860_c0_seq16	DUF3542	Family	CNL
WILD0000054	6	7	3	10	13	11	0.207215	0.792785	0.0513889	0.970833	NIG|comp40096_c0_seq1	NB-ARC	Domain	CNL
WILD0000054	6	7	3	10	13	11	0.207215	0.792785	0.0513889	0.970833	NIG|comp48144_c0_seq2	NB-ARC	Domain	CNL
WILD0000054	6	7	3	10	13	11	0.207215	0.792785	0.0513889	0.970833	NIG|comp48144_c0_seq2	DUF3542	Family	CNL
WILD0000054	6	7	3	10	13	11	0.207215	0.792785	0.0513889	0.970833	NIG|comp42831_c0_seq1	NB-ARC	Domain	CNL
WILD0004205	0	2	1	2	2	2	0.236833	0.763167	0.0701787	0.929821	NIG|comp47580_c0_seq1	NB-ARC	Domain	CNL
WILD0017065	1	0	0	1	2	1	0.257876	0.742124	0.159768	0.840232	NIG|comp18762_c0_seq1	NB-ARC	Domain	CNL
WILD0001741	1	0	0	2	1	1	0.257876	0.742124	0.234951	0.765049	NIG|comp37068_c0_seq1	NB-ARC	Domain	CNL
WILD0000072	2	3	4	3	2	3	0.257876	0.742124	0.430762	0.569238	NIG|comp54862_c0_seq28	NB-ARC	Domain	CNL
WILD0006469	2	1	1	2	2	2	0.316406	0.683594	0.207215	0.792785	NIG|comp40647_c0_seq1	LRR_1	Repeat
WILD0006469	2	1	1	2	2	2	0.316406	0.683594	0.207215	0.792785	NIG|comp40647_c0_seq1	LRR_4	Family
WILD0010004	0	2	0	2	2	2	0.316406	0.683594	0.0940936	0.905906	NIG|comp36659_c0_seq1	NB-ARC	Domain	CNL
WILD0000042	4	2	2	2	5	5	0.33509	0.66491	0.126233	0.873767	NIG|comp30270_c0_seq1	NB-ARC	Domain	CNL
WILD0000042	4	2	2	2	5	5	0.33509	0.66491	0.126233	0.873767	NIG|comp54855_c0_seq1	NB-ARC	Domain	CNL
WILD0000059	5	6	5	5	7	7	0.33509	0.66491	0.0690381	0.930962	NIG|comp52396_c0_seq1	NB-ARC	Domain	CNL
WILD0000059	5	6	5	5	7	7	0.33509	0.66491	0.0690381	0.930962	NIG|comp52293_c0_seq2	NB-ARC	Domain	CNL
WILD0000059	5	6	5	5	7	7	0.33509	0.66491	0.0690381	0.930962	NIG|comp54513_c0_seq6	NB-ARC	Domain	CNL
WILD0000007	7	12	8	8	11	12	0.420353	0.579647	0.139913	0.860087	NIG|comp53358_c0_seq8	NB-ARC	Domain	TNL
WILD0000007	7	12	8	8	11	12	0.420353	0.579647	0.139913	0.860087	NIG|comp53358_c0_seq8	TIR	Family	TNL
WILD0000115	3	3	1	1	5	4	0.5	0.5	0.19047	0.80953	NIG|comp42224_c0_seq1	NB-ARC	Domain	CNL
WILD0000485	5	3	5	4	3	4	0.5	0.5	0.757401	0.242599	NIG|comp49789_c0_seq2	NB-ARC	Domain	CNL
WILD0000044	2	4	2	1	5	3	0.578476	0.421524	0.308767	0.691233	NIG|comp54282_c0_seq4	NB-ARC	Domain	CNL
WILD0000179	4	4	2	5	2	4	0.66491	0.33509	0.569238	0.430762	NIG|comp63426_c0_seq1	NB-ARC	Domain	CNL
WILD0031177	0	1	0	1	0	0	0.683594	0.316406	0.653047	0.346953	NIG|comp5249_c0_seq1	NB-ARC	Domain	CNL
WILD0006554	0	1	0	1	0	0	0.683594	0.316406	0.653047	0.346953	NIG|comp27821_c0_seq1	TIR	Family	TNL
WILD0000130	2	1	1	2	1	1	0.683594	0.316406	0.792785	0.207215	NIG|comp43214_c0_seq2	NB-ARC	Domain	CNL
WILD0000122	3	5	1	4	4	3	0.731674	0.268326	0.522062	0.477938	NIG|comp54604_c0_seq17	NB-ARC	Domain	CNL
WILD0000196	3	2	2	2	3	0	0.742124	0.257876	0.822384	0.177616	NIG|comp47061_c0_seq2	NB-ARC	Domain	CNL
WILD0001804	2	1	1	1	1	1	0.911096	0.0889039	0.920849	0.0791512	NIG|comp53693_c0_seq1	NB-ARC	Domain	CNL
WILD0001804	2	1	1	1	1	1	0.911096	0.0889039	0.920849	0.0791512	NIG|comp53693_c0_seq1	RPW8	Family	CNL
WILD0015391	1	1	1	1	1	1	NA	NA	NA	NA	NIG|comp39767_c0_seq1	TIR	Family	TNL
WILD0015391	1	1	1	1	1	1	NA	NA	NA	NA	NIG|comp39767_c0_seq1	NB-ARC	Domain	TNL
WILD0005917	1	1	1	1	1	1	NA	NA	NA	NA	NIG|comp53547_c0_seq1	RPW8	Family	CNL
WILD0005917	1	1	1	1	1	1	NA	NA	NA	NA	NIG|comp53547_c0_seq1	NB-ARC	Domain	CNL

## Sheet: TableS5_blast_R_genes_corr_phy_
orthoMCL_cluster	PHY	DES	DUL	NIG	SWT	SAR	expanded_r	depleted_r	gradient_expanded_r	gradient_depleted_r	gene	hmm name	type	classification
WILD0000130	2	1	1	2	1	1	0.683594	0.316406	0.792785	0.207215	PHY|comp18111_c0_seq1	DUF3542	Family	CNL
WILD0003921	1	1	1	1	1	1	NA	NA	NA	NA	PHY|comp20658_c0_seq1	TFIIA_gamma_C	Domain	other
WILD0006771	1	1	1	1	1	1	NA	NA	NA	NA	PHY|comp29954_c0_seq1	TPR_1	Repeat	other
WILD0001212	1	2	1	1	2	2	0.5	0.5	0.163082	0.836918	PHY|comp10723_c0_seq1	Epimerase	Family	other
WILD0000240	3	4	4	4	4	4	0.0889039	0.911096	0.0791512	0.920849	PHY|comp17711_c0_seq10	LRR_1	Repeat	RLK
WILD0000007	7	12	8	8	11	12	0.420353	0.579647	0.139913	0.860087	PHY|comp18172_c0_seq8	LRR_1	Repeat	TNL
WILD0012823	1	1	1	1	1	1	NA	NA	NA	NA	PHY|comp22780_c0_seq1	Jacalin	Domain	other
WILD0001741	1	0	0	2	1	1	0.257876	0.742124	0.234951	0.765049	PHY|comp14164_c0_seq2	NB-ARC	Domain	CNL
WILD0000269	3	2	3	2	2	2	0.683594	0.316406	0.905906	0.0940936	PHY|comp17157_c0_seq1	Mlo	Family	other
WILD0000034	10	9	8	10	8	8	0.87559	0.12441	0.904128	0.0958722	PHY|comp5777_c0_seq1	LRR_1	Repeat	RLK
WILD0000020	8	5	5	8	5	7	0.583503	0.416497	0.592112	0.407888	PHY|comp17780_c0_seq4	ABC_tran	Domain	other
WILD0003625	1	1	1	1	1	1	NA	NA	NA	NA	PHY|comp20631_c0_seq1	TRAM_LAG1_CLN8	Domain	other
WILD0001664	1	1	1	1	1	1	NA	NA	NA	NA	PHY|comp17395_c0_seq2	MtN3_slv	Family	other
WILD0000353	1	3	1	1	3	2	0.583503	0.416497	0.275893	0.724107	PHY|comp4272_c0_seq1	LRR_6	Repeat	RLP
WILD0000106	5	3	2	4	7	4	0.5	0.5	0.349899	0.650101	PHY|comp15816_c0_seq1	LRR_1	Repeat	RLP
WILD0000106	5	3	2	4	7	4	0.5	0.5	0.349899	0.650101	PHY|comp14368_c0_seq1	LRRNT_2	Family	RLP
WILD0000115	3	3	1	1	5	4	0.5	0.5	0.19047	0.80953	PHY|comp18068_c0_seq11	LRR_4	Family	NL
WILD0000054	6	7	3	10	13	11	0.207215	0.792785	0.0513889	0.970833	PHY|comp14701_c0_seq1	DUF3542	Family	CNL
WILD0000054	6	7	3	10	13	11	0.207215	0.792785	0.0513889	0.970833	PHY|comp18072_c0_seq4	NB-ARC	Domain	CNL
WILD0011283	1	1	1	2	1	1	0.270735	0.729265	0.402363	0.597637	PHY|comp27715_c0_seq1	NB-ARC	Domain	TNL
WILD0000014	11	13	10	9	10	10	0.989612	0.0103879	0.91337	0.0866302	PHY|comp18077_c0_seq21	Pkinase_Tyr	Domain	kinase
WILD0005474	1	1	1	1	1	1	NA	NA	NA	NA	PHY|comp18385_c0_seq1	Aminotran_5	Domain	other
WILD0000059	5	6	5	5	7	7	0.33509	0.66491	0.0690381	0.930962	PHY|comp33120_c0_seq1	NB-ARC	Domain	CNL
WILD0000059	5	6	5	5	7	7	0.33509	0.66491	0.0690381	0.930962	PHY|comp9721_c0_seq1	NB-ARC	Domain	CNL
WILD0000008	8	4	6	2	6	3	0.79653	0.20347	0.871315	0.128685	PHY|comp18102_c0_seq8	LRR_4	Family	RLP
WILD0000008	8	4	6	2	6	3	0.79653	0.20347	0.871315	0.128685	PHY|comp18169_c0_seq10	LRR_8	Repeat	RLP
WILD0003951	1	1	1	1	1	1	NA	NA	NA	NA	PHY|comp18331_c0_seq1	LRR_1	Repeat	RLP
WILD0000017	3	5	2	2	6	6	0.5	0.5	0.156128	0.843872	PHY|comp17719_c0_seq1	GUB_WAK_bind	Domain	RLK
WILD0000006	7	4	2	4	6	4	0.808669	0.191331	0.656985	0.343015	PHY|comp18021_c1_seq8	Pkinase	Domain	RLK
WILD0000006	7	4	2	4	6	4	0.808669	0.191331	0.656985	0.343015	PHY|comp17396_c0_seq1	Pkinase	Domain	RLK
WILD0000006	7	4	2	4	6	4	0.808669	0.191331	0.656985	0.343015	PHY|comp17111_c0_seq13	LRR_8	Repeat	RLK
WILD0000004	17	18	18	17	22	21	0.199581	0.800419	0.0699183	0.930082	PHY|comp5479_c0_seq1	LRR_4	Family	RLK
WILD0002519	2	1	3	2	1	2	0.257876	0.742124	0.546232	0.453768	PHY|comp27944_c0_seq1	Pkinase	Domain	other
WILD0001838	1	1	2	1	1	1	0.270735	0.729265	0.597637	0.402363	PHY|comp10963_c0_seq1	LRR_1	Repeat	RLK
WILD0000127	1	3	3	2	4	2	0.268326	0.731674	0.285685	0.714315	PHY|comp13604_c0_seq1	LRR_8	Repeat	RLP

## Sheet: TableS4_MEME_R_genes_sar_plus_p
orthoMCL_cluster	PHY	DES	DUL	NIG	SWT	SAR	expanded_r	depleted_r	gradient_expanded_r	gradient_depleted_r	gene	hmm name	type	classification
WILD0017328	0	0	1	1	1	1	9.24e-33	1	0.0208973	0.979103	SAR|comp39155_c0_seq2	TIR	Family	TNL
WILD0017328	0	0	1	1	1	1	9.24e-33	1	0.0208973	0.979103	SAR|comp39155_c0_seq2	NB-ARC	Domain	TNL
WILD0000073	4	4	6	5	5	8	0.0154529	0.984547	0.0295138	0.970486	SAR|comp36814_c0_seq1	NB-ARC	Domain	CNL
WILD0000073	4	4	6	5	5	8	0.0154529	0.984547	0.0295138	0.970486	SAR|comp4637_c0_seq1	NB-ARC	Domain	CNL
WILD0000073	4	4	6	5	5	8	0.0154529	0.984547	0.0295138	0.970486	SAR|comp59663_c0_seq1	NB-ARC	Domain	CNL
WILD0000073	4	4	6	5	5	8	0.0154529	0.984547	0.0295138	0.970486	SAR|comp37922_c0_seq10	NB-ARC	Domain	CNL
WILD0000073	4	4	6	5	5	8	0.0154529	0.984547	0.0295138	0.970486	SAR|comp4608_c0_seq1	NB-ARC	Domain	CNL
WILD0000073	4	4	6	5	5	8	0.0154529	0.984547	0.0295138	0.970486	SAR|comp28099_c0_seq1	NB-ARC	Domain	CNL
WILD0000628	0	2	2	3	4	5	0.0479656	0.952034	0.000154543	0.999845	SAR|comp61930_c0_seq1	NB-ARC	Domain	CNL
WILD0000628	0	2	2	3	4	5	0.0479656	0.952034	0.000154543	0.999845	SAR|comp36648_c0_seq1	NB-ARC	Domain	CNL
WILD0023786	0	0	1	0	1	1	0.0580583	0.941942	0.067351	0.932649	SAR|comp33347_c0_seq1	NB-ARC	Domain
WILD0004308	0	2	2	2	3	3	0.072352	0.927648	0.00402495	0.995975	SAR|comp27255_c0_seq1	NB-ARC	Domain	CNL
WILD0016608	0	1	1	1	1	1	0.0889039	0.911096	0.0791512	0.920849	SAR|comp50331_c0_seq1
WILD0000947	0	1	2	1	1	1	0.0981306	0.901869	0.256113	0.743887	SAR|comp41244_c0_seq2	NB-ARC	Domain	CNL
WILD0017825	0	0	0	0	1	1	0.15625	0.84375	0.0208973	0.979103	SAR|comp12042_c0_seq1	NB-ARC	Domain	CNL
WILD0001954	2	2	2	3	3	2	0.15625	0.84375	0.207215	0.792785	SAR|comp29893_c0_seq1	LRR_8	Repeat	CNL
WILD0001954	2	2	2	3	3	2	0.15625	0.84375	0.207215	0.792785	SAR|comp29893_c0_seq1	NB-ARC	Domain	CNL
WILD0000054	6	7	3	10	13	11	0.207215	0.792785	0.0513889	0.970833	SAR|comp38972_c0_seq1	NB-ARC	Domain	CNL
WILD0000054	6	7	3	10	13	11	0.207215	0.792785	0.0513889	0.970833	SAR|comp41195_c0_seq7	NB-ARC	Domain	CNL
WILD0000054	6	7	3	10	13	11	0.207215	0.792785	0.0513889	0.970833	SAR|comp41195_c0_seq7	DUF3542	Family	CNL
WILD0000054	6	7	3	10	13	11	0.207215	0.792785	0.0513889	0.970833	SAR|comp36651_c0_seq1	NB-ARC	Domain	CNL
WILD0000054	6	7	3	10	13	11	0.207215	0.792785	0.0513889	0.970833	SAR|comp10927_c0_seq2	NB-ARC	Domain	CNL
WILD0000054	6	7	3	10	13	11	0.207215	0.792785	0.0513889	0.970833	SAR|comp34919_c0_seq2	DUF3542	Family	CNL
WILD0000054	6	7	3	10	13	11	0.207215	0.792785	0.0513889	0.970833	SAR|comp34919_c0_seq2	NB-ARC	Domain	CNL
WILD0000054	6	7	3	10	13	11	0.207215	0.792785	0.0513889	0.970833	SAR|comp34919_c0_seq2	DUF3542	Family	CNL
WILD0000054	6	7	3	10	13	11	0.207215	0.792785	0.0513889	0.970833	SAR|comp42944_c0_seq1	NB-ARC	Domain	CNL
WILD0004205	0	2	1	2	2	2	0.236833	0.763167	0.0701787	0.929821	SAR|comp40820_c1_seq39	NB-ARC	Domain	CNL
WILD0004205	0	2	1	2	2	2	0.236833	0.763167	0.0701787	0.929821	SAR|comp41111_c0_seq2	NB-ARC	Domain	CNL
WILD0001741	1	0	0	2	1	1	0.257876	0.742124	0.234951	0.765049	SAR|comp40145_c0_seq1	NB-ARC	Domain	CNL
WILD0000072	2	3	4	3	2	3	0.257876	0.742124	0.430762	0.569238	SAR|comp40462_c1_seq10	NB-ARC	Domain	CNL
WILD0000082	6	12	8	8	14	12	0.268326	0.731674	0.0823123	0.917688	SAR|comp39089_c1_seq22	LRR_1	Repeat	TNL
WILD0000082	6	12	8	8	14	12	0.268326	0.731674	0.0823123	0.917688	SAR|comp39089_c1_seq22	LRR_4	Family	TNL
WILD0000082	6	12	8	8	14	12	0.268326	0.731674	0.0823123	0.917688	SAR|comp39089_c1_seq22	NB-ARC	Domain	TNL
WILD0000082	6	12	8	8	14	12	0.268326	0.731674	0.0823123	0.917688	SAR|comp39089_c1_seq22	TIR	Family	TNL
WILD0000082	6	12	8	8	14	12	0.268326	0.731674	0.0823123	0.917688	SAR|comp30951_c0_seq1	TIR	Family	TNL
WILD0000082	6	12	8	8	14	12	0.268326	0.731674	0.0823123	0.917688	SAR|comp30951_c0_seq1	NB-ARC	Domain	TNL
WILD0011283	1	1	1	2	1	1	0.270735	0.729265	0.402363	0.597637	SAR|comp35922_c0_seq1	TIR	Family	TNL
WILD0011283	1	1	1	2	1	1	0.270735	0.729265	0.402363	0.597637	SAR|comp35922_c0_seq1	NB-ARC	Domain	TNL
WILD0036062	0	0	0	0	0	1	0.270735	0.729265	0.0791512	0.920849	SAR|comp40305_c0_seq14	NB-ARC	Domain	CNL
WILD0010429	0	1	0	1	1	1	0.316406	0.683594	0.0940936	0.905906	SAR|comp41103_c0_seq1	NB-ARC	Domain	CNL
WILD0015041	0	1	0	1	1	1	0.316406	0.683594	0.0940936	0.905906	SAR|comp15045_c0_seq1	NB-ARC	Domain	CNL
WILD0015041	0	1	0	1	1	1	0.316406	0.683594	0.0940936	0.905906	SAR|comp15045_c0_seq1	LRR_8	Repeat	CNL
WILD0010004	0	2	0	2	2	2	0.316406	0.683594	0.0940936	0.905906	SAR|comp8504_c0_seq1	NB-ARC	Domain	CNL
WILD0000042	4	2	2	2	5	5	0.33509	0.66491	0.126233	0.873767	SAR|comp14122_c0_seq1	NB-ARC	Domain	CNL
WILD0000059	5	6	5	5	7	7	0.33509	0.66491	0.0690381	0.930962	SAR|comp40718_c0_seq3	NB-ARC	Domain	CNL
WILD0000059	5	6	5	5	7	7	0.33509	0.66491	0.0690381	0.930962	SAR|comp41238_c0_seq2	NB-ARC	Domain	CNL
WILD0000059	5	6	5	5	7	7	0.33509	0.66491	0.0690381	0.930962	SAR|comp40579_c0_seq3	NB-ARC	Domain	CNL
WILD0000059	5	6	5	5	7	7	0.33509	0.66491	0.0690381	0.930962	SAR|comp36734_c0_seq1	NB-ARC	Domain	CNL
WILD0000137	2	2	1	2	3	4	0.337683	0.662317	0.0614197	0.93858	SAR|comp41243_c0_seq1	NB-ARC	Domain	CNL
WILD0000007	7	12	8	8	11	12	0.420353	0.579647	0.139913	0.860087	SAR|comp40595_c0_seq5	NB-ARC	Domain	TNL
WILD0000007	7	12	8	8	11	12	0.420353	0.579647	0.139913	0.860087	SAR|comp40595_c0_seq5	TIR	Family	TNL
WILD0000007	7	12	8	8	11	12	0.420353	0.579647	0.139913	0.860087	SAR|comp41202_c0_seq15	NB-ARC	Domain	TNL
WILD0000007	7	12	8	8	11	12	0.420353	0.579647	0.139913	0.860087	SAR|comp41202_c0_seq15	LRR_4	Family	TNL
WILD0000007	7	12	8	8	11	12	0.420353	0.579647	0.139913	0.860087	SAR|comp41202_c0_seq15	TIR	Family	TNL
WILD0000007	7	12	8	8	11	12	0.420353	0.579647	0.139913	0.860087	SAR|comp41009_c0_seq15	TIR	Family	TNL
WILD0000007	7	12	8	8	11	12	0.420353	0.579647	0.139913	0.860087	SAR|comp41009_c0_seq15	NB-ARC	Domain	TNL
WILD0000007	7	12	8	8	11	12	0.420353	0.579647	0.139913	0.860087	SAR|comp41247_c0_seq2	TIR	Family	CNL
WILD0000007	7	12	8	8	11	12	0.420353	0.579647	0.139913	0.860087	SAR|comp41247_c0_seq2	NB-ARC	Domain	CNL
WILD0000007	7	12	8	8	11	12	0.420353	0.579647	0.139913	0.860087	SAR|comp41247_c0_seq2	LRR_1	Repeat	CNL
WILD0000007	7	12	8	8	11	12	0.420353	0.579647	0.139913	0.860087	SAR|comp33595_c1_seq10	TIR	Family	TNL
WILD0000007	7	12	8	8	11	12	0.420353	0.579647	0.139913	0.860087	SAR|comp33595_c1_seq10	NB-ARC	Domain	TNL
WILD0000115	3	3	1	1	5	4	0.5	0.5	0.19047	0.80953	SAR|comp20834_c0_seq1	NB-ARC	Domain	CNL
WILD0000115	3	3	1	1	5	4	0.5	0.5	0.19047	0.80953	SAR|comp40699_c0_seq2	NB-ARC	Domain	CNL
WILD0000115	3	3	1	1	5	4	0.5	0.5	0.19047	0.80953	SAR|comp41219_c1_seq9
WILD0003502	0	2	0	0	2	2	0.5	0.5	0.163082	0.836918	SAR|comp40616_c0_seq23	NB-ARC	Domain	CNL
WILD0023251	0	1	0	0	1	1	0.5	0.5	0.163082	0.836918	SAR|comp39211_c0_seq13	NB-ARC	Domain
WILD0000485	5	3	5	4	3	4	0.5	0.5	0.757401	0.242599	SAR|comp32006_c0_seq1	NB-ARC	Domain	CNL
WILD0000485	5	3	5	4	3	4	0.5	0.5	0.757401	0.242599	SAR|comp35444_c0_seq2	NB-ARC	Domain	CNL
WILD0000485	5	3	5	4	3	4	0.5	0.5	0.757401	0.242599	SAR|comp42227_c0_seq1	NB-ARC	Domain	CNL
WILD0001963	0	2	2	0	1	1	0.5	0.5	0.5	0.5	SAR|comp41181_c0_seq4	NB-ARC	Domain	CNL
WILD0000044	2	4	2	1	5	3	0.578476	0.421524	0.308767	0.691233	SAR|comp41254_c0_seq17	NB-ARC	Domain	CNL
WILD0000044	2	4	2	1	5	3	0.578476	0.421524	0.308767	0.691233	SAR|comp41258_c0_seq10	NB-ARC	Domain	CNL
WILD0001748	3	2	3	3	2	1	0.583503	0.416497	0.904128	0.0958722	SAR|comp40688_c0_seq11	NB-ARC	Domain	CNL
WILD0001748	3	2	3	3	2	1	0.583503	0.416497	0.904128	0.0958722	SAR|comp40688_c0_seq11	LRR_8	Repeat	CNL
WILD0000179	4	4	2	5	2	4	0.66491	0.33509	0.569238	0.430762	SAR|comp41069_c0_seq25	NB-ARC	Domain	CNL
WILD0000179	4	4	2	5	2	4	0.66491	0.33509	0.569238	0.430762	SAR|comp40665_c0_seq11	NB-ARC	Domain	CNL
WILD0030790	0	1	0	0	0	1	0.683594	0.316406	0.346953	0.653047	SAR|comp29248_c0_seq1	NB-ARC	Domain	CNL
WILD0000130	2	1	1	2	1	1	0.683594	0.316406	0.792785	0.207215	SAR|comp41226_c0_seq1	NB-ARC	Domain	CNL
WILD0014342	1	1	1	1	0	1	0.729265	0.270735	0.779444	0.220556	SAR|comp41200_c2_seq3	TIR	Family	TNL
WILD0014342	1	1	1	1	0	1	0.729265	0.270735	0.779444	0.220556	SAR|comp41200_c2_seq3	NB-ARC	Domain	TNL
WILD0010397	1	1	0	1	1	1	0.729265	0.270735	0.402363	0.597637	SAR|comp39055_c2_seq1	TIR	Family	TNL
WILD0015335	1	1	1	1	0	1	0.729265	0.270735	0.779444	0.220556	SAR|comp30547_c0_seq1	TIR	Family	TNL
WILD0015335	1	1	1	1	0	1	0.729265	0.270735	0.779444	0.220556	SAR|comp30547_c0_seq1	NB-ARC	Domain	TNL
WILD0000122	3	5	1	4	4	3	0.731674	0.268326	0.522062	0.477938	SAR|comp37836_c0_seq7	NB-ARC	Domain	CNL
WILD0001965	2	3	3	0	1	2	0.800419	0.199581	0.80953	0.19047	SAR|comp34006_c0_seq1	NB-ARC	Domain	CNL
WILD0001804	2	1	1	1	1	1	0.911096	0.0889039	0.920849	0.0791512	SAR|comp35998_c0_seq1	NB-ARC	Domain	CNL
WILD0001804	2	1	1	1	1	1	0.911096	0.0889039	0.920849	0.0791512	SAR|comp35998_c0_seq1	RPW8	Family	CNL
WILD0005917	1	1	1	1	1	1	NA	NA	NA	NA	SAR|comp41246_c0_seq4	NB-ARC	Domain	CNL
WILD0005917	1	1	1	1	1	1	NA	NA	NA	NA	SAR|comp41246_c0_seq4	RPW8	Family	CNL

## Sheet: TableS4_MEME_R_genes_swt_plus_p
orthoMCL_cluster	PHY	DES	DUL	NIG	SWT	SAR	expanded_r	depleted_r	gradient_expanded_r	gradient_depleted_r	gene	hmm name	type	classification
WILD0000073	4	4	6	5	5	8	0.0154529	0.984547	0.0295138	0.970486	SWT|comp64547_c1_seq3	NB-ARC	Domain	CNL
WILD0000073	4	4	6	5	5	8	0.0154529	0.984547	0.0295138	0.970486	SWT|comp67847_c0_seq3	NB-ARC	Domain	CNL
WILD0000073	4	4	6	5	5	8	0.0154529	0.984547	0.0295138	0.970486	SWT|comp43368_c0_seq1	NB-ARC	Domain	CNL
WILD0000073	4	4	6	5	5	8	0.0154529	0.984547	0.0295138	0.970486	SWT|comp66683_c0_seq1	NB-ARC	Domain	CNL
WILD0008466	1	0	2	1	3	2	0.0442229	0.955777	0.0699183	0.930082	SWT|comp67185_c0_seq20	TIR	Family	TNL
WILD0008466	1	0	2	1	3	2	0.0442229	0.955777	0.0699183	0.930082	SWT|comp67185_c0_seq20	NB-ARC	Domain	TNL
WILD0000628	0	2	2	3	4	5	0.0479656	0.952034	0.000154543	0.999845	SWT|comp67687_c0_seq2	LRR_1	Repeat	CNL
WILD0000628	0	2	2	3	4	5	0.0479656	0.952034	0.000154543	0.999845	SWT|comp67687_c0_seq2	NB-ARC	Domain	CNL
WILD0000628	0	2	2	3	4	5	0.0479656	0.952034	0.000154543	0.999845	SWT|comp67687_c0_seq2	LRR_1	Repeat	CNL
WILD0000628	0	2	2	3	4	5	0.0479656	0.952034	0.000154543	0.999845	SWT|comp55513_c1_seq1	NB-ARC	Domain	CNL
WILD0000628	0	2	2	3	4	5	0.0479656	0.952034	0.000154543	0.999845	SWT|comp59625_c0_seq2	NB-ARC	Domain	CNL
WILD0024213	0	0	1	0	1	1	0.0580583	0.941942	0.067351	0.932649	SWT|comp37967_c1_seq1	NB-ARC	Domain	CNL
WILD0024488	0	0	0	1	1	1	0.0580583	0.941942	0.0106558	0.989344	SWT|comp50876_c0_seq1	NB-ARC	Domain	CNL
WILD0004308	0	2	2	2	3	3	0.072352	0.927648	0.00402495	0.995975	SWT|comp47708_c1_seq1	NB-ARC	Domain	CNL
WILD0016608	0	1	1	1	1	1	0.0889039	0.911096	0.0791512	0.920849	SWT|comp46200_c0_seq1
WILD0000947	0	1	2	1	1	1	0.0981306	0.901869	0.256113	0.743887	SWT|comp67940_c0_seq8	NB-ARC	Domain	CNL
WILD0025960	0	0	0	0	1	1	0.15625	0.84375	0.0208973	0.979103	SWT|comp64142_c0_seq1	NB-ARC	Domain	CNL
WILD0017825	0	0	0	0	1	1	0.15625	0.84375	0.0208973	0.979103	SWT|comp53369_c0_seq1	NB-ARC	Domain	CNL
WILD0001954	2	2	2	3	3	2	0.15625	0.84375	0.207215	0.792785	SWT|comp52415_c2_seq1	NB-ARC	Domain	CNL
WILD0001954	2	2	2	3	3	2	0.15625	0.84375	0.207215	0.792785	SWT|comp52415_c2_seq1	LRR_8	Repeat	CNL
WILD0000054	6	7	3	10	13	11	0.207215	0.792785	0.0513889	0.970833	SWT|comp57040_c0_seq1	NB-ARC	Domain	CNL
WILD0000054	6	7	3	10	13	11	0.207215	0.792785	0.0513889	0.970833	SWT|comp57040_c0_seq1	DUF3542	Family	CNL
WILD0000054	6	7	3	10	13	11	0.207215	0.792785	0.0513889	0.970833	SWT|comp57040_c0_seq1	DUF3542	Family	CNL
WILD0000054	6	7	3	10	13	11	0.207215	0.792785	0.0513889	0.970833	SWT|comp58706_c0_seq1	NB-ARC	Domain	CNL
WILD0000054	6	7	3	10	13	11	0.207215	0.792785	0.0513889	0.970833	SWT|comp65487_c0_seq2	NB-ARC	Domain	CNL
WILD0000054	6	7	3	10	13	11	0.207215	0.792785	0.0513889	0.970833	SWT|comp65487_c0_seq2	DUF3542	Family	CNL
WILD0000054	6	7	3	10	13	11	0.207215	0.792785	0.0513889	0.970833	SWT|comp65487_c0_seq2	NB-ARC	Domain	CNL
WILD0000054	6	7	3	10	13	11	0.207215	0.792785	0.0513889	0.970833	SWT|comp62123_c2_seq1	NB-ARC	Domain	CNL
WILD0000054	6	7	3	10	13	11	0.207215	0.792785	0.0513889	0.970833	SWT|comp67938_c0_seq10	NB-ARC	Domain	CNL
WILD0000054	6	7	3	10	13	11	0.207215	0.792785	0.0513889	0.970833	SWT|comp67955_c0_seq7	DUF3542	Family	CNL
WILD0000054	6	7	3	10	13	11	0.207215	0.792785	0.0513889	0.970833	SWT|comp67955_c0_seq7	NB-ARC	Domain	CNL
WILD0000054	6	7	3	10	13	11	0.207215	0.792785	0.0513889	0.970833	SWT|comp66806_c0_seq1	NB-ARC	Domain	CNL
WILD0000054	6	7	3	10	13	11	0.207215	0.792785	0.0513889	0.970833	SWT|comp66806_c0_seq1	DUF3542	Family	CNL
WILD0004205	0	2	1	2	2	2	0.236833	0.763167	0.0701787	0.929821	SWT|comp63493_c0_seq1	NB-ARC	Domain	CNL
WILD0017065	1	0	0	1	2	1	0.257876	0.742124	0.159768	0.840232	SWT|comp45358_c1_seq1	NB-ARC	Domain	CNL
WILD0001741	1	0	0	2	1	1	0.257876	0.742124	0.234951	0.765049	SWT|comp63958_c0_seq12	NB-ARC	Domain	CNL
WILD0000072	2	3	4	3	2	3	0.257876	0.742124	0.430762	0.569238	SWT|comp67944_c0_seq6	NB-ARC	Domain	CNL
WILD0000082	6	12	8	8	14	12	0.268326	0.731674	0.0823123	0.917688	SWT|comp60149_c1_seq1	TIR	Family	TNL
WILD0000082	6	12	8	8	14	12	0.268326	0.731674	0.0823123	0.917688	SWT|comp60149_c1_seq1	NB-ARC	Domain	TNL
WILD0038326	0	0	0	0	1	0	0.270735	0.729265	0.220556	0.779444	SWT|comp50702_c3_seq1	NB-ARC	Domain	CNL
WILD0011283	1	1	1	2	1	1	0.270735	0.729265	0.402363	0.597637	SWT|comp64487_c0_seq2	TIR	Family	TNL
WILD0011283	1	1	1	2	1	1	0.270735	0.729265	0.402363	0.597637	SWT|comp64487_c0_seq2	NB-ARC	Domain	TNL
WILD0015402	0	1	1	1	1	0	0.316406	0.683594	0.5	0.5	SWT|comp67348_c0_seq2	NB-ARC	Domain
WILD0010429	0	1	0	1	1	1	0.316406	0.683594	0.0940936	0.905906	SWT|comp67645_c0_seq2	NB-ARC	Domain	CNL
WILD0015349	0	1	1	0	1	1	0.316406	0.683594	0.207215	0.792785	SWT|comp58035_c0_seq2	NB-ARC	Domain	CNL
WILD0015041	0	1	0	1	1	1	0.316406	0.683594	0.0940936	0.905906	SWT|comp63092_c0_seq4	LRR_8	Repeat	CNL
WILD0015041	0	1	0	1	1	1	0.316406	0.683594	0.0940936	0.905906	SWT|comp63092_c0_seq4	NB-ARC	Domain	CNL
WILD0006469	2	1	1	2	2	2	0.316406	0.683594	0.207215	0.792785	SWT|comp45235_c0_seq1	NB-ARC	Domain	CNL
WILD0010004	0	2	0	2	2	2	0.316406	0.683594	0.0940936	0.905906	SWT|comp59039_c2_seq1	NB-ARC	Domain	CNL
WILD0000287	2	1	1	3	3	1	0.33509	0.66491	0.407888	0.592112	SWT|comp67674_c2_seq18	LRR_8	Repeat
WILD0000287	2	1	1	3	3	1	0.33509	0.66491	0.407888	0.592112	SWT|comp67674_c2_seq18	NB-ARC	Domain
WILD0000042	4	2	2	2	5	5	0.33509	0.66491	0.126233	0.873767	SWT|comp67956_c0_seq6	NB-ARC	Domain	CNL
WILD0000059	5	6	5	5	7	7	0.33509	0.66491	0.0690381	0.930962	SWT|comp60009_c0_seq1	NB-ARC	Domain	CNL
WILD0000059	5	6	5	5	7	7	0.33509	0.66491	0.0690381	0.930962	SWT|comp63419_c1_seq2	NB-ARC	Domain	CNL
WILD0000059	5	6	5	5	7	7	0.33509	0.66491	0.0690381	0.930962	SWT|comp64396_c0_seq3	NB-ARC	Domain	CNL
WILD0000059	5	6	5	5	7	7	0.33509	0.66491	0.0690381	0.930962	SWT|comp67179_c0_seq3	NB-ARC	Domain	CNL
WILD0000059	5	6	5	5	7	7	0.33509	0.66491	0.0690381	0.930962	SWT|comp66334_c0_seq3	NB-ARC	Domain	CNL
WILD0000059	5	6	5	5	7	7	0.33509	0.66491	0.0690381	0.930962	SWT|comp45131_c0_seq1	NB-ARC	Domain	CNL
WILD0000007	7	12	8	8	11	12	0.420353	0.579647	0.139913	0.860087	SWT|comp57620_c1_seq1	LRR_1	Repeat	TNL
WILD0000007	7	12	8	8	11	12	0.420353	0.579647	0.139913	0.860087	SWT|comp57620_c1_seq1	NB-ARC	Domain	TNL
WILD0000007	7	12	8	8	11	12	0.420353	0.579647	0.139913	0.860087	SWT|comp57620_c1_seq1	TIR	Family	TNL
WILD0000007	7	12	8	8	11	12	0.420353	0.579647	0.139913	0.860087	SWT|comp67931_c0_seq1	TIR	Family	TNL
WILD0000007	7	12	8	8	11	12	0.420353	0.579647	0.139913	0.860087	SWT|comp67931_c0_seq1	NB-ARC	Domain	TNL
WILD0000007	7	12	8	8	11	12	0.420353	0.579647	0.139913	0.860087	SWT|comp67685_c0_seq7	LRR_1	Repeat	TNL
WILD0000007	7	12	8	8	11	12	0.420353	0.579647	0.139913	0.860087	SWT|comp67685_c0_seq7	NB-ARC	Domain	TNL
WILD0000007	7	12	8	8	11	12	0.420353	0.579647	0.139913	0.860087	SWT|comp67685_c0_seq7	LRR_1	Repeat	TNL
WILD0000007	7	12	8	8	11	12	0.420353	0.579647	0.139913	0.860087	SWT|comp67685_c0_seq7	LRR_4	Family	TNL
WILD0000007	7	12	8	8	11	12	0.420353	0.579647	0.139913	0.860087	SWT|comp67685_c0_seq7	TIR	Family	TNL
WILD0000007	7	12	8	8	11	12	0.420353	0.579647	0.139913	0.860087	SWT|comp53625_c0_seq1	NB-ARC	Domain
WILD0000007	7	12	8	8	11	12	0.420353	0.579647	0.139913	0.860087	SWT|comp67951_c0_seq7	NB-ARC	Domain	TNL
WILD0000007	7	12	8	8	11	12	0.420353	0.579647	0.139913	0.860087	SWT|comp67951_c0_seq7	TIR	Family	TNL
WILD0017111	0	1	0	1	1	0	0.5	0.5	0.42704	0.57296	SWT|comp62012_c0_seq1	NB-ARC	Domain	CNL
WILD0000115	3	3	1	1	5	4	0.5	0.5	0.19047	0.80953	SWT|comp67950_c0_seq18	NB-ARC	Domain	CNL
WILD0000115	3	3	1	1	5	4	0.5	0.5	0.19047	0.80953	SWT|comp61126_c0_seq1	NB-ARC	Domain	CNL
WILD0000115	3	3	1	1	5	4	0.5	0.5	0.19047	0.80953	SWT|comp61126_c0_seq1	LRR_1	Repeat	CNL
WILD0000115	3	3	1	1	5	4	0.5	0.5	0.19047	0.80953	SWT|comp61126_c0_seq1	LRR_1	Repeat	CNL
WILD0003502	0	2	0	0	2	2	0.5	0.5	0.163082	0.836918	SWT|comp66142_c0_seq7	NB-ARC	Domain	CNL
WILD0022461	0	1	0	0	1	1	0.5	0.5	0.163082	0.836918	SWT|comp33773_c0_seq1	NB-ARC	Domain	CNL
WILD0023251	0	1	0	0	1	1	0.5	0.5	0.163082	0.836918	SWT|comp64517_c0_seq3	NB-ARC	Domain
WILD0000485	5	3	5	4	3	4	0.5	0.5	0.757401	0.242599	SWT|comp63783_c0_seq1	NB-ARC	Domain	CNL
WILD0000485	5	3	5	4	3	4	0.5	0.5	0.757401	0.242599	SWT|comp57052_c0_seq1	NB-ARC	Domain	CNL
WILD0000485	5	3	5	4	3	4	0.5	0.5	0.757401	0.242599	SWT|comp50471_c0_seq1	NB-ARC	Domain	CNL
WILD0001963	0	2	2	0	1	1	0.5	0.5	0.5	0.5	SWT|comp67946_c0_seq8	NB-ARC	Domain	CNL
WILD0000044	2	4	2	1	5	3	0.578476	0.421524	0.308767	0.691233	SWT|comp67939_c0_seq4	NB-ARC	Domain	CNL
WILD0000044	2	4	2	1	5	3	0.578476	0.421524	0.308767	0.691233	SWT|comp67954_c0_seq11	NB-ARC	Domain	CNL
WILD0001748	3	2	3	3	2	1	0.583503	0.416497	0.904128	0.0958722	SWT|comp65558_c0_seq1	NB-ARC	Domain	CNL
WILD0003035	2	2	1	1	2	4	0.66491	0.33509	0.275893	0.724107	SWT|comp48256_c0_seq1	NB-ARC	Domain	CNL
WILD0000179	4	4	2	5	2	4	0.66491	0.33509	0.569238	0.430762	SWT|comp67435_c1_seq8	NB-ARC	Domain	CNL
WILD0014314	0	2	0	0	1	1	0.66491	0.33509	0.318598	0.681402	SWT|comp57316_c0_seq1	NB-ARC	Domain	CNL
WILD0030724	0	1	0	0	1	0	0.683594	0.316406	0.5	0.5	SWT|comp57280_c0_seq1	NB-ARC	Domain	CNL
WILD0000130	2	1	1	2	1	1	0.683594	0.316406	0.792785	0.207215	SWT|comp67897_c0_seq10	NB-ARC	Domain	CNL
WILD0010397	1	1	0	1	1	1	0.729265	0.270735	0.402363	0.597637	SWT|comp67619_c0_seq9	TIR	Family	TNL
WILD0015503	1	1	1	1	1	0	0.729265	0.270735	0.920849	0.0791512	SWT|comp57821_c0_seq2	NB-ARC	Domain	CNL
WILD0000122	3	5	1	4	4	3	0.731674	0.268326	0.522062	0.477938	SWT|comp67952_c0_seq9	LRR_1	Repeat
WILD0000122	3	5	1	4	4	3	0.731674	0.268326	0.522062	0.477938	SWT|comp65599_c1_seq1	NB-ARC	Domain	CNL
WILD0000122	3	5	1	4	4	3	0.731674	0.268326	0.522062	0.477938	SWT|comp65599_c1_seq1	LRR_1	Repeat	CNL
WILD0001259	3	2	2	3	2	1	0.742124	0.257876	0.904128	0.0958722	SWT|comp67540_c0_seq2	TIR	Family	TNL
WILD0001259	3	2	2	3	2	1	0.742124	0.257876	0.904128	0.0958722	SWT|comp67540_c0_seq2	LRR_1	Repeat	TNL
WILD0001259	3	2	2	3	2	1	0.742124	0.257876	0.904128	0.0958722	SWT|comp67540_c0_seq2	LRR_1	Repeat	TNL
WILD0001259	3	2	2	3	2	1	0.742124	0.257876	0.904128	0.0958722	SWT|comp67540_c0_seq2	NB-ARC	Domain	TNL
WILD0001259	3	2	2	3	2	1	0.742124	0.257876	0.904128	0.0958722	SWT|comp67540_c0_seq2	LRR_1	Repeat	TNL
WILD0001965	2	3	3	0	1	2	0.800419	0.199581	0.80953	0.19047	SWT|comp60954_c0_seq1	NB-ARC	Domain	CNL
WILD0018802	1	1	0	1	1	0	0.84375	0.15625	0.792785	0.207215	SWT|comp50837_c0_seq1
WILD0001804	2	1	1	1	1	1	0.911096	0.0889039	0.920849	0.0791512	SWT|comp64612_c0_seq1	RPW8	Family	CNL
WILD0001804	2	1	1	1	1	1	0.911096	0.0889039	0.920849	0.0791512	SWT|comp64612_c0_seq1	NB-ARC	Domain	CNL
WILD0005917	1	1	1	1	1	1	NA	NA	NA	NA	SWT|comp67914_c0_seq3	RPW8	Family	CNL
WILD0005917	1	1	1	1	1	1	NA	NA	NA	NA	SWT|comp67914_c0_seq3	NB-ARC	Domain	CNL
