# Supplementary material for: A novel workflow correlating RNA-seq data to Phythophthora infestans resistance levels in wild Solanum species and potato clones
Source: Front Plant Sci. 2015 Sep 17;6:718. doi: 10.3389/fpls.2015.00718 (PMC4585127; doi:10.3389/fpls.2015.00718)
Supplement: Table S5 — Potential R-gene homolog transcripts in Desiree, S. nigrum and S. physalifolium, S. dulcamara, Sarpo Mira, and SW93-1015 identified by BLASTP searches against the Plant Resistance Genes database. The classification is provided as well as NBS-LRR motif validation by pfam. For the potential R-gene transcripts the OrthoMCL cluster ID is given as well as number of transcripts in the clusters and p-values (Spearman's rho test) for the degree of quantitative and qualitative association. [file Table5.XLSX]

## Sheet: TableS5_blast_R_genes_corr_des
orthoMCL_cluster	PHY	DES	DUL	NIG	SWT	SAR	expanded_r	depleted_r	gradient_expanded_r	gradient_depleted_r	classification	gene	alignment start	alignment end	envelope start	envelope end	hmm acc	hmm name	type	hmm start	hmm end	hmm length	bit score	E-value	significance	clan
WILD0000017	3	5	2	2	6	6	0.5	0.5	0.156128	0.843872	RLK	DES|comp81339_c0_seq1	1	257	1	257	PF00069.20	Pkinase	Domain	7	248	260	156.7	5.6e-46	1	CL0016
WILD0000127	1	3	3	2	4	2	0.268326	0.731674	0.285685	0.714315	RLP	DES|comp94745_c1_seq1	51	109	49	109	PF13855.1	LRR_8	Repeat	3	61	61	28.8	7.5e-07	1	CL0022
WILD0000127	1	3	3	2	4	2	0.268326	0.731674	0.285685	0.714315	RLP	DES|comp94745_c1_seq1	2	19	1	23	PF00560.28	LRR_1	Repeat	2	18	22	11.7	0.21	1	CL0022
WILD0000127	1	3	3	2	4	2	0.268326	0.731674	0.285685	0.714315	RLP	DES|comp94745_c0_seq1	2	57	1	57	PF13855.1	LRR_8	Repeat	6	61	61	36.7	2.5e-09	1	CL0022
WILD0001965	2	3	3	0	1	2	0.800419	0.199581	0.80953	0.19047	CNL	DES|comp88468_c0_seq2	314	335	314	335	PF00560.28	LRR_1	Repeat	1	22	22	10.0	0.77	1	CL0022
WILD0001965	2	3	3	0	1	2	0.800419	0.199581	0.80953	0.19047	CNL	DES|comp88468_c0_seq2	2	173	1	176	PF00931.17	NB-ARC	Domain	115	284	287	141.9	1.7e-41	1	CL0023
WILD0000405	3	2	4	3	4	2	0.195538	0.804462	0.5	0.5	RLP	DES|comp92077_c0_seq1	288	345	287	346	PF13855.1	LRR_8	Repeat	2	60	61	33.8	2e-08	1	CL0022
WILD0000405	3	2	4	3	4	2	0.195538	0.804462	0.5	0.5	RLP	DES|comp92077_c0_seq1	942	1209	940	1212	PF00069.20	Pkinase	Domain	3	255	260	151.8	1.8e-44	1	CL0016
WILD0000405	3	2	4	3	4	2	0.195538	0.804462	0.5	0.5	RLP	DES|comp92077_c0_seq1	239	251	239	262	PF00560.28	LRR_1	Repeat	1	13	22	9.6	1	1	CL0022
WILD0000405	3	2	4	3	4	2	0.195538	0.804462	0.5	0.5	RLP	DES|comp92077_c0_seq1	431	491	430	492	PF13855.1	LRR_8	Repeat	2	60	61	32.1	6.8e-08	1	CL0022
WILD0000405	3	2	4	3	4	2	0.195538	0.804462	0.5	0.5	RLP	DES|comp92077_c0_seq1	212	226	212	235	PF13516.1	LRR_6	Repeat	1	15	24	11.0	0.37	1	CL0022
WILD0000405	3	2	4	3	4	2	0.195538	0.804462	0.5	0.5	RLP	DES|comp92077_c0_seq1	357	417	356	417	PF13855.1	LRR_8	Repeat	2	61	61	28.7	7.6e-07	1	CL0022
WILD0000405	3	2	4	3	4	2	0.195538	0.804462	0.5	0.5	RLP	DES|comp92077_c0_seq1	575	597	575	598	PF13516.1	LRR_6	Repeat	1	23	24	9.3	1.3	1	CL0022
WILD0000405	3	2	4	3	4	2	0.195538	0.804462	0.5	0.5	RLP	DES|comp92077_c0_seq1	96	131	95	132	PF08263.7	LRRNT_2	Family	4	42	43	38.0	1.2e-09	1	No_clan
WILD0000405	3	2	4	3	4	2	0.195538	0.804462	0.5	0.5	RLP	DES|comp92077_c0_seq1	503	525	503	526	PF13516.1	LRR_6	Repeat	1	23	24	12.8	0.094	1	CL0022
WILD0000054	6	7	3	10	13	11	0.207215	0.792785	0.0513889	0.970833	CNL	DES|comp91389_c0_seq14	1	260	1	261	PF00931.17	NB-ARC	Domain	23	286	287	266.9	1.4e-79	1	CL0023
WILD0000054	6	7	3	10	13	11	0.207215	0.792785	0.0513889	0.970833	CNL	DES|comp95422_c0_seq11	95	425	95	425	PF12061.3	DUF3542	Family	1	328	402	560.0	2.8e-168	1	No_clan
WILD0018441	0	1	1	1	0	1	0.316406	0.683594	0.346953	0.653047	RLK	DES|comp91929_c1_seq2	136	411	132	413	PF00069.20	Pkinase	Domain	5	256	260	157.5	3.4e-46	1	CL0016
WILD0000014	11	13	10	9	10	10	0.989612	0.0103879	0.91337	0.0866302	kinase	DES|comp90950_c0_seq1	3	180	1	251	PF07714.12	Pkinase_Tyr	Domain	28	205	259	153.8	4.1e-45	1	CL0016
WILD0000004	17	18	18	17	22	21	0.199581	0.800419	0.0699183	0.930082	RLK	DES|comp71936_c0_seq1	356	378	356	402	PF00560.28	LRR_1	Repeat	1	21	22	10.8	0.41	1	CL0022
WILD0000004	17	18	18	17	22	21	0.199581	0.800419	0.0699183	0.930082	RLK	DES|comp71936_c0_seq1	524	583	521	583	PF13855.1	LRR_8	Repeat	2	61	61	28.3	1.1e-06	1	CL0022
WILD0000004	17	18	18	17	22	21	0.199581	0.800419	0.0699183	0.930082	RLK	DES|comp71936_c0_seq1	284	305	284	306	PF00560.28	LRR_1	Repeat	1	21	22	13.9	0.041	1	CL0022
WILD0000004	17	18	18	17	22	21	0.199581	0.800419	0.0699183	0.930082	RLK	DES|comp71936_c0_seq1	692	896	690	960	PF00069.20	Pkinase	Domain	3	202	260	152.9	8.3e-45	1	CL0016
WILD0000004	17	18	18	17	22	21	0.199581	0.800419	0.0699183	0.930082	RLK	DES|comp71936_c0_seq1	26	63	23	63	PF08263.7	LRRNT_2	Family	4	43	43	49.2	3.5e-13	1	No_clan
WILD0000004	17	18	18	17	22	21	0.199581	0.800419	0.0699183	0.930082	RLK	DES|comp71936_c0_seq1	139	174	138	180	PF12799.2	LRR_4	Family	2	36	44	28.4	8.6e-07	1	CL0022
WILD0000115	3	3	1	1	5	4	0.5	0.5	0.19047	0.80953	CNL	DES|comp95434_c1_seq12	110	385	105	389	PF00931.17	NB-ARC	Domain	6	282	287	258.5	5.1e-77	1	CL0023
WILD0008066	0	1	2	2	2	2	0.000304092	0.999696	0.0170547	0.982945	RLK	DES|comp82699_c0_seq1	73	280	71	344	PF00069.20	Pkinase	Domain	3	206	260	160.8	3.2e-47	1	CL0016
WILD0000005	18	15	15	17	18	14	0.657478	0.342522	0.753815	0.246185	other	DES|comp93088_c0_seq1	342	404	334	404	PF08276.6	PAN_2	Family	1	66	66	58.1	5.7e-16	1	CL0168
WILD0000005	18	15	15	17	18	14	0.657478	0.342522	0.753815	0.246185	other	DES|comp93088_c0_seq1	491	756	489	758	PF00069.20	Pkinase	Domain	4	256	260	158.2	2e-46	1	CL0016
WILD0000005	18	15	15	17	18	14	0.657478	0.342522	0.753815	0.246185	other	DES|comp93088_c0_seq1	213	319	213	321	PF00954.15	S_locus_glycop	Family	1	108	110	118.6	1.4e-34	1	No_clan
WILD0000005	18	15	15	17	18	14	0.657478	0.342522	0.753815	0.246185	other	DES|comp93088_c0_seq1	76	186	75	187	PF01453.19	B_lectin	Domain	2	113	114	116.4	5.6e-34	1	No_clan
WILD0000130	2	1	1	2	1	1	0.683594	0.316406	0.792785	0.207215	CNL	DES|comp95377_c0_seq2	236	514	235	516	PF00931.17	NB-ARC	Domain	2	285	287	256.0	2.9e-76	1	CL0023
WILD0000008	8	4	6	2	6	3	0.79653	0.20347	0.871315	0.128685	RLP	DES|comp95096_c4_seq2	160	181	159	182	PF00560.28	LRR_1	Repeat	2	21	22	12.5	0.12	1	CL0022
WILD0000008	8	4	6	2	6	3	0.79653	0.20347	0.871315	0.128685	RLP	DES|comp95096_c4_seq2	375	397	374	397	PF00560.28	LRR_1	Repeat	2	22	22	13.5	0.054	1	CL0022
WILD0000008	8	4	6	2	6	3	0.79653	0.20347	0.871315	0.128685	RLP	DES|comp95096_c4_seq2	17	36	16	38	PF00560.28	LRR_1	Repeat	2	19	22	10.9	0.38	1	CL0022
WILD0000008	8	4	6	2	6	3	0.79653	0.20347	0.871315	0.128685	RLP	DES|comp95096_c4_seq2	442	498	441	498	PF13855.1	LRR_8	Repeat	5	61	61	30.0	3.1e-07	1	CL0022
WILD0000008	8	4	6	2	6	3	0.79653	0.20347	0.871315	0.128685	RLP	DES|comp95096_c4_seq2	185	206	185	208	PF00560.28	LRR_1	Repeat	1	20	22	12.2	0.14	1	CL0022
WILD0000008	8	4	6	2	6	3	0.79653	0.20347	0.871315	0.128685	RLP	DES|comp95096_c4_seq2	62	122	61	122	PF13855.1	LRR_8	Repeat	2	61	61	27.1	2.5e-06	1	CL0022
WILD0000008	8	4	6	2	6	3	0.79653	0.20347	0.871315	0.128685	RLP	DES|comp95096_c4_seq2	322	344	322	345	PF13516.1	LRR_6	Repeat	1	23	24	14.1	0.036	1	CL0022
WILD0000008	8	4	6	2	6	3	0.79653	0.20347	0.871315	0.128685	RLP	DES|comp95096_c4_seq2	252	311	251	311	PF13855.1	LRR_8	Repeat	2	61	61	36.6	2.7e-09	1	CL0022
WILD0001954	2	2	2	3	3	2	0.15625	0.84375	0.207215	0.792785	CNL	DES|comp86259_c0_seq1	2	99	1	100	PF00931.17	NB-ARC	Domain	189	286	287	85.5	2.6e-24	1	CL0023
WILD0001838	1	1	2	1	1	1	0.270735	0.729265	0.597637	0.402363	RLK	DES|comp90114_c0_seq1	56	77	55	77	PF00560.28	LRR_1	Repeat	2	22	22	10.2	0.65	1	CL0022
WILD0001838	1	1	2	1	1	1	0.270735	0.729265	0.597637	0.402363	RLK	DES|comp90114_c0_seq1	423	682	419	685	PF00069.20	Pkinase	Domain	5	254	260	153.2	6.6e-45	1	CL0016
WILD0001838	1	1	2	1	1	1	0.270735	0.729265	0.597637	0.402363	RLK	DES|comp90114_c0_seq1	128	186	126	186	PF13855.1	LRR_8	Repeat	3	61	61	31.9	8e-08	1	CL0022
WILD0001838	1	1	2	1	1	1	0.270735	0.729265	0.597637	0.402363	RLK	DES|comp90114_c0_seq1	10	28	8	30	PF00560.28	LRR_1	Repeat	3	20	22	10.8	0.41	1	CL0022
WILD0001838	1	1	2	1	1	1	0.270735	0.729265	0.597637	0.402363	RLK	DES|comp90114_c0_seq1	199	258	198	258	PF13855.1	LRR_8	Repeat	2	61	61	31.5	1e-07	1	CL0022
WILD0001838	1	1	2	1	1	1	0.270735	0.729265	0.597637	0.402363	RLK	DES|comp90114_c0_seq1	81	115	81	116	PF12799.2	LRR_4	Family	4	37	44	29.1	5.4e-07	1	CL0022
WILD0015041	0	1	0	1	1	1	0.316406	0.683594	0.0940936	0.905906	CNL	DES|comp89589_c0_seq1	169	441	167	447	PF00931.17	NB-ARC	Domain	3	278	287	203.3	3.3e-60	1	CL0023
WILD0015041	0	1	0	1	1	1	0.316406	0.683594	0.0940936	0.905906	CNL	DES|comp89589_c0_seq1	545	601	542	602	PF13855.1	LRR_8	Repeat	4	60	61	27.9	1.4e-06	1	CL0022
WILD0005474	1	1	1	1	1	1	NA	NA	NA	NA	other	DES|comp81765_c0_seq1	12	324	11	346	PF00266.14	Aminotran_5	Domain	3	326	371	106.9	9e-31	1	CL0061
WILD0000072	2	3	4	3	2	3	0.257876	0.742124	0.430762	0.569238	CNL	DES|comp94089_c1_seq2	166	386	163	388	PF00931.17	NB-ARC	Domain	4	222	287	212.6	5e-63	1	CL0023
WILD0000059	5	6	5	5	7	7	0.33509	0.66491	0.0690381	0.930962	CNL	DES|comp82179_c0_seq1	1	256	1	260	PF00931.17	NB-ARC	Domain	34	283	287	220.5	1.9e-65	1	CL0023
WILD0000287	2	1	1	3	3	1	0.33509	0.66491	0.407888	0.592112	CNL	DES|comp94484_c0_seq21	526	583	524	585	PF13855.1	LRR_8	Repeat	3	60	61	30.8	1.8e-07	1	CL0022
WILD0000287	2	1	1	3	3	1	0.33509	0.66491	0.407888	0.592112	CNL	DES|comp94484_c0_seq21	166	450	163	452	PF00931.17	NB-ARC	Domain	4	285	287	216.2	4.1e-64	1	CL0023
WILD0010429	0	1	0	1	1	1	0.316406	0.683594	0.0940936	0.905906	CNL	DES|comp95028_c0_seq1	513	786	512	789	PF00931.17	NB-ARC	Domain	2	283	287	236.2	3.2e-70	1	CL0023
WILD0006771	1	1	1	1	1	1	NA	NA	NA	NA	other	DES|comp94034_c0_seq5	414	444	412	444	PF07719.12	TPR_2	Repeat	4	34	34	19.7	0.00052	1	CL0020
WILD0006771	1	1	1	1	1	1	NA	NA	NA	NA	other	DES|comp94034_c0_seq5	279	308	276	309	PF00515.23	TPR_1	Repeat	4	33	34	16.0	0.0064	1	CL0020
WILD0014871	0	1	0	0	1	1	0.5	0.5	0.163082	0.836918	other	DES|comp73778_c0_seq1	30	155	20	156	PF01419.12	Jacalin	Domain	12	129	130	58.4	6.1e-16	1	No_clan
WILD0000947	0	1	2	1	1	1	0.0981306	0.901869	0.256113	0.743887	CNL	DES|comp95426_c0_seq2	22	300	21	303	PF00931.17	NB-ARC	Domain	2	284	287	220.4	2.1e-65	1	CL0023
WILD0000006	7	4	2	4	6	4	0.808669	0.191331	0.656985	0.343015	RLK	DES|comp91014_c0_seq1	92	109	92	109	PF13504.1	LRR_7	Repeat	1	17	17	7.5	6.1	1	CL0022
WILD0000006	7	4	2	4	6	4	0.808669	0.191331	0.656985	0.343015	RLK	DES|comp91014_c0_seq1	335	533	332	601	PF00069.20	Pkinase	Domain	4	202	260	145.2	1.9e-42	1	CL0016
WILD0000006	7	4	2	4	6	4	0.808669	0.191331	0.656985	0.343015	RLK	DES|comp91014_c0_seq1	165	224	164	224	PF13855.1	LRR_8	Repeat	2	61	61	35.8	4.7e-09	1	CL0022
WILD0003951	1	1	1	1	1	1	NA	NA	NA	NA	RLP	DES|comp89556_c0_seq1	29	66	28	66	PF08263.7	LRRNT_2	Family	2	43	43	44.3	1.2e-11	1	No_clan
WILD0003951	1	1	1	1	1	1	NA	NA	NA	NA	RLP	DES|comp89556_c0_seq1	144	205	143	205	PF13855.1	LRR_8	Repeat	2	61	61	28.2	1.2e-06	1	CL0022
WILD0003951	1	1	1	1	1	1	NA	NA	NA	NA	RLP	DES|comp89556_c0_seq1	264	284	264	286	PF00560.28	LRR_1	Repeat	1	20	22	10.3	0.62	1	CL0022
WILD0000034	10	9	8	10	8	8	0.87559	0.12441	0.904128	0.0958722	RLK	DES|comp91872_c0_seq1	169	187	169	192	PF00560.28	LRR_1	Repeat	1	18	22	16.4	0.0062	1	CL0022
WILD0000034	10	9	8	10	8	8	0.87559	0.12441	0.904128	0.0958722	RLK	DES|comp91872_c0_seq1	97	119	97	119	PF00560.28	LRR_1	Repeat	1	22	22	11.3	0.28	1	CL0022
WILD0000034	10	9	8	10	8	8	0.87559	0.12441	0.904128	0.0958722	RLK	DES|comp91872_c0_seq1	295	565	293	567	PF00069.20	Pkinase	Domain	3	256	260	153.5	5.4e-45	1	CL0016
WILD0000034	10	9	8	10	8	8	0.87559	0.12441	0.904128	0.0958722	RLK	DES|comp91872_c0_seq1	30	69	30	69	PF08263.7	LRRNT_2	Family	2	43	43	43.0	3.1e-11	1	No_clan
WILD0000034	10	9	8	10	8	8	0.87559	0.12441	0.904128	0.0958722	RLK	DES|comp91872_c0_seq1	145	161	144	161	PF13504.1	LRR_7	Repeat	2	17	17	10.2	0.73	1	CL0022
WILD0000020	8	5	5	8	5	7	0.583503	0.416497	0.592112	0.407888	other	DES|comp95070_c0_seq1	736	798	736	799	PF08370.6	PDR_assoc	Family	1	63	65	90.3	3.7e-26	1	No_clan
WILD0000020	8	5	5	8	5	7	0.583503	0.416497	0.592112	0.407888	other	DES|comp95070_c0_seq1	183	365	183	367	PF00005.22	ABC_tran	Domain	1	135	137	51.7	1e-13	1	CL0023
WILD0000020	8	5	5	8	5	7	0.583503	0.416497	0.592112	0.407888	other	DES|comp95070_c0_seq1	871	1023	871	1023	PF00005.22	ABC_tran	Domain	1	137	137	67.2	1.7e-18	1	CL0023
WILD0000020	8	5	5	8	5	7	0.583503	0.416497	0.592112	0.407888	other	DES|comp95070_c0_seq1	102	161	69	161	PF14510.1	ABC_trans_N	Domain	32	85	85	54.6	8.2e-15	1	No_clan
WILD0000020	8	5	5	8	5	7	0.583503	0.416497	0.592112	0.407888	other	DES|comp95070_c0_seq1	1169	1382	1168	1382	PF01061.19	ABC2_membrane	Family	2	210	210	197.7	1.2e-58	1	CL0181
WILD0000020	8	5	5	8	5	7	0.583503	0.416497	0.592112	0.407888	other	DES|comp95070_c0_seq1	519	731	518	731	PF01061.19	ABC2_membrane	Family	2	210	210	150.2	4.1e-44	1	CL0181
WILD0001212	1	2	1	1	2	2	0.5	0.5	0.163082	0.836918	other	DES|comp83881_c0_seq1	26	274	26	284	PF01370.16	Epimerase	Family	1	226	236	71.4	7.1e-20	1	CL0063
WILD0000007	7	12	8	8	11	12	0.420353	0.579647	0.139913	0.860087	TNL	DES|comp95402_c0_seq7	180	444	179	450	PF00931.17	NB-ARC	Domain	2	278	287	165.4	1.2e-48	1	CL0023
WILD0000007	7	12	8	8	11	12	0.420353	0.579647	0.139913	0.860087	TNL	DES|comp95402_c0_seq7	1	132	1	134	PF01582.15	TIR	Family	5	139	141	120.3	3.9e-35	1	CL0173
WILD0000007	7	12	8	8	11	12	0.420353	0.579647	0.139913	0.860087	TN	DES|comp93654_c0_seq3	66	299	65	301	PF00931.17	NB-ARC	Domain	2	244	287	138.4	2.1e-40	1	CL0023
WILD0001664	1	1	1	1	1	1	NA	NA	NA	NA	other	DES|comp87057_c0_seq1	131	217	131	217	PF03083.11	MtN3_slv	Family	1	87	87	100.5	3.3e-29	1	CL0141
WILD0001664	1	1	1	1	1	1	NA	NA	NA	NA	other	DES|comp87057_c0_seq1	11	97	10	97	PF03083.11	MtN3_slv	Family	2	87	87	96.6	5.8e-28	1	CL0141
WILD0001027	0	2	0	0	3	1	0.5	0.5	0.21937	0.78063	other	DES|comp60733_c0_seq2	24	154	24	156	PF13738.1	Pyr_redox_3	Family	1	136	203	47.3	2.3e-12	1	CL0063
WILD0000073	4	4	6	5	5	8	0.0154529	0.984547	0.0295138	0.970486	CNL	DES|comp94198_c0_seq4	64	345	63	347	PF00931.17	NB-ARC	Domain	2	285	287	261.6	6e-78	1	CL0023
WILD0000269	3	2	3	2	2	2	0.683594	0.316406	0.905906	0.0940936	other	DES|comp88747_c0_seq2	9	464	7	487	PF03094.10	Mlo	Family	3	459	480	724.0	5e-218	1	No_clan
WILD0013346	2	2	0	0	2	1	0.927648	0.072352	0.724107	0.275893	RLP	DES|comp95067_c0_seq13	139	161	139	161	PF00560.28	LRR_1	Repeat	1	22	22	14.1	0.033	1	CL0022
WILD0013346	2	2	0	0	2	1	0.927648	0.072352	0.724107	0.275893	RLP	DES|comp95067_c0_seq13	26	45	26	51	PF08263.7	LRRNT_2	Family	1	20	43	16.4	0.0061	1	No_clan
WILD0013346	2	2	0	0	2	1	0.927648	0.072352	0.724107	0.275893	RLP	DES|comp95067_c0_seq13	64	83	56	83	PF08263.7	LRRNT_2	Family	22	43	43	31.7	1.1e-07	1	No_clan
WILD0013346	2	2	0	0	2	1	0.927648	0.072352	0.724107	0.275893	RLP	DES|comp95067_c0_seq13	114	132	114	137	PF00560.28	LRR_1	Repeat	1	17	22	13.0	0.08	1	CL0022
WILD0013346	2	2	0	0	2	1	0.927648	0.072352	0.724107	0.275893	RLP	DES|comp95067_c0_seq13	243	260	243	265	PF00560.28	LRR_1	Repeat	1	16	22	10.7	0.44	1	CL0022
WILD0003625	1	1	1	1	1	1	NA	NA	NA	NA	other	DES|comp89879_c0_seq2	73	279	73	279	PF03798.11	TRAM_LAG1_CLN8	Domain	1	198	198	127.0	6.2e-37	1	No_clan
WILD0000042	4	2	2	2	5	5	0.33509	0.66491	0.126233	0.873767	NL	DES|comp95438_c0_seq2	180	462	180	463	PF00931.17	NB-ARC	Domain	1	286	287	345.7	1.4e-103	1	CL0023
WILD0003921	1	1	1	1	1	1	NA	NA	NA	NA	other	DES|comp72233_c0_seq1	35	82	34	82	PF02268.11	TFIIA_gamma_N	Domain	2	49	49	74.9	2.6e-21	1	No_clan
WILD0003921	1	1	1	1	1	1	NA	NA	NA	NA	other	DES|comp72233_c0_seq1	84	133	84	133	PF02751.9	TFIIA_gamma_C	Domain	1	52	52	85.2	1.8e-24	1	No_clan

## Sheet: TableS5_blast_R_genes_corr_dul
orthoMCL_cluster	PHY	DES	DUL	NIG	SWT	SAR	expanded_r	depleted_r	gradient_expanded_r	gradient_depleted_r	classification	gene	alignment start	alignment end	envelope start	envelope end	hmm acc	hmm name	type	hmm start	hmm end	hmm length	bit score	E-value	significance	clan
WILD0000127	1	3	3	2	4	2	0.268326	0.731674	0.285685	0.714315	RLP	DUL|comp22766_c0_seq2	107	125	107	127	PF00560.28	LRR_1	Repeat	1	19	22	9.6	1	1	CL0022
WILD0000127	1	3	3	2	4	2	0.268326	0.731674	0.285685	0.714315	RLP	DUL|comp22766_c0_seq2	184	243	182	243	PF13855.1	LRR_8	Repeat	3	61	61	41.0	1.2e-10	1	CL0022
WILD0000127	1	3	3	2	4	2	0.268326	0.731674	0.285685	0.714315	RLP	DUL|comp22766_c0_seq2	422	481	421	481	PF13855.1	LRR_8	Repeat	2	61	61	41.8	6.3e-11	1	CL0022
WILD0000127	1	3	3	2	4	2	0.268326	0.731674	0.285685	0.714315	RLP	DUL|comp22766_c0_seq2	283	301	281	303	PF00560.28	LRR_1	Repeat	3	20	22	9.8	0.88	1	CL0022
WILD0000127	1	3	3	2	4	2	0.268326	0.731674	0.285685	0.714315	RLP	DUL|comp22766_c0_seq2	59	81	58	81	PF00560.28	LRR_1	Repeat	2	22	22	14.0	0.037	1	CL0022
WILD0000122	3	5	1	4	4	3	0.731674	0.268326	0.522062	0.477938	CNL	DUL|comp24011_c0_seq30	582	602	581	602	PF00560.28	LRR_1	Repeat	2	22	22	12.0	0.17	1	CL0022
WILD0000122	3	5	1	4	4	3	0.731674	0.268326	0.522062	0.477938	CNL	DUL|comp24011_c0_seq30	164	448	164	451	PF00931.17	NB-ARC	Domain	1	284	287	202.0	8.7e-60	1	CL0023
WILD0006667	2	1	1	1	1	0	0.901869	0.0981306	0.982945	0.0170547	RLK	DUL|comp14967_c0_seq1	54	320	51	321	PF07714.12	Pkinase_Tyr	Domain	4	258	259	168.8	1.1e-49	1	CL0016
WILD0000054	6	7	3	10	13	11	0.207215	0.792785	0.0513889	0.970833	CNL	DUL|comp17243_c0_seq1	331	610	330	611	PF00931.17	NB-ARC	Domain	2	286	287	296.8	1.1e-88	1	CL0023
WILD0000054	6	7	3	10	13	11	0.207215	0.792785	0.0513889	0.970833	CNL	DUL|comp23938_c0_seq2	2	338	1	338	PF12061.3	DUF3542	Family	65	402	402	326.1	3e-97	1	No_clan
WILD0000054	6	7	3	10	13	11	0.207215	0.792785	0.0513889	0.970833	CNL	DUL|comp23938_c0_seq2	378	653	376	655	PF00931.17	NB-ARC	Domain	3	285	287	252.6	3.1e-75	1	CL0023
WILD0000054	6	7	3	10	13	11	0.207215	0.792785	0.0513889	0.970833	CNL	DUL|comp17243_c0_seq1	166	287	156	291	PF12061.3	DUF3542	Family	276	398	402	32.2	5.4e-08	1	No_clan
WILD0000014	11	13	10	9	10	10	0.989612	0.0103879	0.91337	0.0866302	kinase	DUL|comp22366_c0_seq2	43	301	40	304	PF07714.12	Pkinase_Tyr	Domain	7	256	259	172.4	9.1e-51	1	CL0016
WILD0000004	17	18	18	17	22	21	0.199581	0.800419	0.0699183	0.930082	RLK	DUL|comp23952_c0_seq1	198	220	198	221	PF13516.1	LRR_6	Repeat	1	23	24	9.4	1.1	1	CL0022
WILD0000004	17	18	18	17	22	21	0.199581	0.800419	0.0699183	0.930082	RLK	DUL|comp23196_c0_seq1	199	220	198	220	PF00560.28	LRR_1	Repeat	2	22	22	10.2	0.66	1	CL0022
WILD0000004	17	18	18	17	22	21	0.199581	0.800419	0.0699183	0.930082	RLK	DUL|comp23952_c0_seq1	585	606	585	606	PF00560.28	LRR_1	Repeat	2	22	22	11.3	0.29	1	CL0022
WILD0000004	17	18	18	17	22	21	0.199581	0.800419	0.0699183	0.930082	RLK	DUL|comp7187_c0_seq1	347	383	346	388	PF12799.2	LRR_4	Family	2	37	44	33.0	3e-08	1	CL0022
WILD0000004	17	18	18	17	22	21	0.199581	0.800419	0.0699183	0.930082	RLK	DUL|comp23196_c0_seq1	463	498	462	511	PF12799.2	LRR_4	Family	2	37	44	30.3	2.2e-07	1	CL0022
WILD0000004	17	18	18	17	22	21	0.199581	0.800419	0.0699183	0.930082	RLK	DUL|comp23952_c0_seq1	535	556	534	557	PF13516.1	LRR_6	Repeat	2	23	24	11.4	0.26	1	CL0022
WILD0000004	17	18	18	17	22	21	0.199581	0.800419	0.0699183	0.930082	RLK	DUL|comp23196_c0_seq1	610	877	608	890	PF00069.20	Pkinase	Domain	3	254	260	152.5	1.1e-44	1	CL0016
WILD0000004	17	18	18	17	22	21	0.199581	0.800419	0.0699183	0.930082	RLK	DUL|comp23952_c0_seq1	741	996	736	1000	PF00069.20	Pkinase	Domain	6	254	260	160.6	3.7e-47	1	CL0016
WILD0000004	17	18	18	17	22	21	0.199581	0.800419	0.0699183	0.930082	RLK	DUL|comp7187_c0_seq1	132	191	131	191	PF13855.1	LRR_8	Repeat	2	61	61	27.8	1.4e-06	1	CL0022
WILD0000004	17	18	18	17	22	21	0.199581	0.800419	0.0699183	0.930082	RLK	DUL|comp7187_c0_seq1	395	414	395	417	PF00560.28	LRR_1	Repeat	1	19	22	13.4	0.059	1	CL0022
WILD0000004	17	18	18	17	22	21	0.199581	0.800419	0.0699183	0.930082	RLK	DUL|comp7187_c0_seq1	585	859	584	859	PF07714.12	Pkinase_Tyr	Domain	2	259	259	157.4	3.4e-46	1	CL0016
WILD0000004	17	18	18	17	22	21	0.199581	0.800419	0.0699183	0.930082	RLK	DUL|comp7187_c0_seq1	419	478	418	478	PF13855.1	LRR_8	Repeat	2	61	61	28.2	1.1e-06	1	CL0022
WILD0000004	17	18	18	17	22	21	0.199581	0.800419	0.0699183	0.930082	RLK	DUL|comp23196_c0_seq1	126	185	125	185	PF13855.1	LRR_8	Repeat	2	61	61	33.8	2e-08	1	CL0022
WILD0000004	17	18	18	17	22	21	0.199581	0.800419	0.0699183	0.930082	RLK	DUL|comp23952_c0_seq1	25	75	23	76	PF08263.7	LRRNT_2	Family	3	42	43	21.7	0.00014	1	No_clan
WILD0000004	17	18	18	17	22	21	0.199581	0.800419	0.0699183	0.930082	RLK	DUL|comp23952_c0_seq1	512	529	512	532	PF00560.28	LRR_1	Repeat	1	17	22	11.4	0.27	1	CL0022
WILD0000004	17	18	18	17	22	21	0.199581	0.800419	0.0699183	0.930082	RLK	DUL|comp23196_c0_seq1	414	432	414	436	PF00560.28	LRR_1	Repeat	1	18	22	11.8	0.19	1	CL0022
WILD0000004	17	18	18	17	22	21	0.199581	0.800419	0.0699183	0.930082	RLK	DUL|comp23196_c0_seq1	294	353	293	353	PF13855.1	LRR_8	Repeat	2	61	61	29.2	5.3e-07	1	CL0022
WILD0000004	17	18	18	17	22	21	0.199581	0.800419	0.0699183	0.930082	RLK	DUL|comp7187_c0_seq1	228	248	228	250	PF00560.28	LRR_1	Repeat	1	20	22	9.7	0.98	1	CL0022
WILD0000004	17	18	18	17	22	21	0.199581	0.800419	0.0699183	0.930082	RLK	DUL|comp23952_c0_seq1	128	150	128	150	PF00560.28	LRR_1	Repeat	1	22	22	10.8	0.41	1	CL0022
WILD0000004	17	18	18	17	22	21	0.199581	0.800419	0.0699183	0.930082	RLK	DUL|comp23952_c0_seq1	440	499	439	499	PF13855.1	LRR_8	Repeat	2	61	61	27.2	2.3e-06	1	CL0022
WILD0012823	1	1	1	1	1	1	NA	NA	NA	NA	other	DUL|comp6997_c0_seq1	18	150	16	150	PF01419.12	Jacalin	Domain	3	130	130	77.6	7.4e-22	1	No_clan
WILD0005735	0	1	2	0	2	0	0.33509	0.66491	0.476862	0.523138	other	DUL|comp33490_c0_seq1	32	202	29	202	PF00743.14	FMO-like	Family	6	186	532	50.8	7.4e-14	1	CL0063
WILD0000115	3	3	1	1	5	4	0.5	0.5	0.19047	0.80953	CNL	DUL|comp23925_c0_seq8	473	493	473	494	PF00560.28	LRR_1	Repeat	1	21	22	10.7	0.46	1	CL0022
WILD0000115	3	3	1	1	5	4	0.5	0.5	0.19047	0.80953	CNL	DUL|comp23925_c0_seq8	109	380	102	384	PF00931.17	NB-ARC	Domain	6	282	287	260.0	1.8e-77	1	CL0023
WILD0000115	3	3	1	1	5	4	0.5	0.5	0.19047	0.80953	CNL	DUL|comp23925_c0_seq8	519	536	519	541	PF00560.28	LRR_1	Repeat	1	17	22	12.2	0.14	1	CL0022
WILD0014801	0	0	1	0	0	0	0.270735	0.729265	0.597637	0.402363	CNL	DUL|comp23928_c0_seq2	59	347	58	349	PF00931.17	NB-ARC	Domain	2	285	287	275.7	2.9e-82	1	CL0023
WILD0000353	1	3	1	1	3	2	0.583503	0.416497	0.275893	0.724107	RLP	DUL|comp20861_c0_seq1	416	437	416	438	PF00560.28	LRR_1	Repeat	1	21	22	11.4	0.27	1	CL0022
WILD0000353	1	3	1	1	3	2	0.583503	0.416497	0.275893	0.724107	RLP	DUL|comp20861_c0_seq1	562	617	557	617	PF13855.1	LRR_8	Repeat	6	61	61	27.0	2.6e-06	1	CL0022
WILD0000353	1	3	1	1	3	2	0.583503	0.416497	0.275893	0.724107	RLP	DUL|comp20861_c0_seq1	202	219	201	223	PF00560.28	LRR_1	Repeat	2	18	22	10.6	0.5	1	CL0022
WILD0000353	1	3	1	1	3	2	0.583503	0.416497	0.275893	0.724107	RLP	DUL|comp20861_c0_seq1	273	289	272	295	PF13516.1	LRR_6	Repeat	2	18	24	9.8	0.86	1	CL0022
WILD0000130	2	1	1	2	1	1	0.683594	0.316406	0.792785	0.207215	CNL	DUL|comp23997_c1_seq2	269	544	266	547	PF00931.17	NB-ARC	Domain	4	284	287	250.0	2e-74	1	CL0023
WILD0000008	8	4	6	2	6	3	0.79653	0.20347	0.871315	0.128685	RLP	DUL|comp24029_c0_seq6	139	161	139	161	PF00560.28	LRR_1	Repeat	1	22	22	11.0	0.35	1	CL0022
WILD0000008	8	4	6	2	6	3	0.79653	0.20347	0.871315	0.128685	RLP	DUL|comp23879_c0_seq6	48	65	47	86	PF00560.28	LRR_1	Repeat	2	16	22	10.1	0.69	1	CL0022
WILD0000008	8	4	6	2	6	3	0.79653	0.20347	0.871315	0.128685	RLP	DUL|comp24029_c0_seq6	481	498	480	502	PF00560.28	LRR_1	Repeat	2	18	22	10.3	0.59	1	CL0022
WILD0000008	8	4	6	2	6	3	0.79653	0.20347	0.871315	0.128685	RLP	DUL|comp23879_c0_seq6	303	359	302	359	PF13855.1	LRR_8	Repeat	5	61	61	27.8	1.5e-06	1	CL0022
WILD0000008	8	4	6	2	6	3	0.79653	0.20347	0.871315	0.128685	RLP	DUL|comp24029_c0_seq6	603	626	603	626	PF00560.28	LRR_1	Repeat	1	22	22	14.8	0.021	1	CL0022
WILD0000008	8	4	6	2	6	3	0.79653	0.20347	0.871315	0.128685	RLP	DUL|comp24029_c0_seq6	114	132	114	137	PF00560.28	LRR_1	Repeat	1	17	22	11.9	0.18	1	CL0022
WILD0000008	8	4	6	2	6	3	0.79653	0.20347	0.871315	0.128685	RLP	DUL|comp24029_c0_seq6	29	83	29	83	PF08263.7	LRRNT_2	Family	1	43	43	37.8	1.3e-09	1	No_clan
WILD0000008	8	4	6	2	6	3	0.79653	0.20347	0.871315	0.128685	RLP	DUL|comp23879_c0_seq6	235	258	235	258	PF00560.28	LRR_1	Repeat	1	22	22	15.7	0.01	1	CL0022
WILD0000008	8	4	6	2	6	3	0.79653	0.20347	0.871315	0.128685	RLP	DUL|comp23879_c0_seq6	22	43	21	44	PF00560.28	LRR_1	Repeat	2	21	22	10.7	0.44	1	CL0022
WILD0000008	8	4	6	2	6	3	0.79653	0.20347	0.871315	0.128685	RLP	DUL|comp24029_c0_seq6	686	741	677	749	PF13855.1	LRR_8	Repeat	6	61	61	30.3	2.6e-07	1	CL0022
WILD0000008	8	4	6	2	6	3	0.79653	0.20347	0.871315	0.128685	RLP	DUL|comp23879_c0_seq6	208	221	208	227	PF13504.1	LRR_7	Repeat	1	14	17	7.3	6.6	1	CL0022
WILD0000008	8	4	6	2	6	3	0.79653	0.20347	0.871315	0.128685	RLP	DUL|comp24029_c0_seq6	455	477	454	477	PF13516.1	LRR_6	Repeat	2	24	24	10.3	0.59	1	CL0022
WILD0000008	8	4	6	2	6	3	0.79653	0.20347	0.871315	0.128685	RLP	DUL|comp24029_c0_seq6	504	564	504	564	PF13855.1	LRR_8	Repeat	1	61	61	29.9	3.3e-07	1	CL0022
WILD0000008	8	4	6	2	6	3	0.79653	0.20347	0.871315	0.128685	RLP	DUL|comp23879_c0_seq6	113	172	112	172	PF13855.1	LRR_8	Repeat	2	61	61	30.4	2.3e-07	1	CL0022
WILD0000008	8	4	6	2	6	3	0.79653	0.20347	0.871315	0.128685	RLP	DUL|comp24029_c0_seq6	362	419	361	421	PF13855.1	LRR_8	Repeat	2	59	61	31.1	1.4e-07	1	CL0022
WILD0001954	2	2	2	3	3	2	0.15625	0.84375	0.207215	0.792785	CNL	DUL|comp29018_c0_seq1	2	169	1	170	PF00931.17	NB-ARC	Domain	123	286	287	140.0	6.5e-41	1	CL0023
WILD0001954	2	2	2	3	3	2	0.15625	0.84375	0.207215	0.792785	CNL	DUL|comp29018_c0_seq1	308	363	307	365	PF13855.1	LRR_8	Repeat	2	59	61	28.0	1.3e-06	1	CL0022
WILD0000137	2	2	1	2	3	4	0.337683	0.662317	0.0614197	0.93858	CNL	DUL|comp17899_c0_seq1	159	421	153	429	PF00931.17	NB-ARC	Domain	7	275	287	182.2	9.1e-54	1	CL0023
WILD0001838	1	1	2	1	1	1	0.270735	0.729265	0.597637	0.402363	RLK	DUL|comp20270_c0_seq2	475	734	471	737	PF00069.20	Pkinase	Domain	5	255	260	154.8	2.1e-45	1	CL0016
WILD0001838	1	1	2	1	1	1	0.270735	0.729265	0.597637	0.402363	RLK	DUL|comp20270_c0_seq2	251	310	250	310	PF13855.1	LRR_8	Repeat	2	61	61	38.7	6e-10	1	CL0022
WILD0001838	1	1	2	1	1	1	0.270735	0.729265	0.597637	0.402363	RLK	DUL|comp20270_c0_seq2	133	167	133	168	PF12799.2	LRR_4	Family	4	37	44	29.0	5.5e-07	1	CL0022
WILD0001838	1	1	2	1	1	1	0.270735	0.729265	0.597637	0.402363	RLK	DUL|comp20270_c0_seq2	62	80	61	82	PF00560.28	LRR_1	Repeat	3	20	22	10.9	0.38	1	CL0022
WILD0001838	1	1	2	1	1	1	0.270735	0.729265	0.597637	0.402363	RLK	DUL|comp20270_c0_seq2	180	238	178	238	PF13855.1	LRR_8	Repeat	3	61	61	30.1	2.8e-07	1	CL0022
WILD0001838	1	1	2	1	1	1	0.270735	0.729265	0.597637	0.402363	RLK	DUL|comp20270_c0_seq2	108	129	107	129	PF00560.28	LRR_1	Repeat	2	22	22	10.8	0.41	1	CL0022
WILD0011210	1	1	1	1	3	1	0.270735	0.729265	0.220556	0.779444	RLP	DUL|comp13124_c0_seq1	58	93	56	105	PF12799.2	LRR_4	Family	3	37	44	35.3	6e-09	1	CL0022
WILD0011210	1	1	1	1	3	1	0.270735	0.729265	0.220556	0.779444	RLP	DUL|comp13124_c0_seq1	34	50	31	54	PF13516.1	LRR_6	Repeat	4	20	24	9.2	1.3	1	CL0022
WILD0005474	1	1	1	1	1	1	NA	NA	NA	NA	other	DUL|comp17004_c0_seq1	12	326	11	355	PF00266.14	Aminotran_5	Domain	3	328	371	103.8	7.6e-30	1	CL0061
WILD0000059	5	6	5	5	7	7	0.33509	0.66491	0.0690381	0.930962	CNL	DUL|comp20621_c0_seq1	160	438	159	441	PF00931.17	NB-ARC	Domain	2	283	287	255.0	5.8e-76	1	CL0023
WILD0002519	2	1	3	2	1	2	0.257876	0.742124	0.546232	0.453768	other	DUL|comp8745_c0_seq1	151	413	147	415	PF00069.20	Pkinase	Domain	6	256	260	158.6	1.5e-46	1	CL0016
WILD0004308	0	2	2	2	3	3	0.072352	0.927648	0.00402495	0.995975	CNL	DUL|comp440_c0_seq1	2	260	1	264	PF00931.17	NB-ARC	Domain	26	283	287	222.9	3.6e-66	1	CL0023
WILD0000287	2	1	1	3	3	1	0.33509	0.66491	0.407888	0.592112	CNL	DUL|comp23944_c0_seq7	38	335	35	337	PF00931.17	NB-ARC	Domain	4	285	287	185.1	1.2e-54	1	CL0023
WILD0000287	2	1	1	3	3	1	0.33509	0.66491	0.407888	0.592112	CNL	DUL|comp23944_c0_seq7	422	478	419	480	PF13855.1	LRR_8	Repeat	4	60	61	29.8	3.5e-07	1	CL0022
WILD0006771	1	1	1	1	1	1	NA	NA	NA	NA	other	DUL|comp6091_c0_seq1	43	70	43	73	PF07719.12	TPR_2	Repeat	1	28	34	15.0	0.016	1	CL0020
WILD0006771	1	1	1	1	1	1	NA	NA	NA	NA	other	DUL|comp6091_c0_seq1	353	382	350	383	PF00515.23	TPR_1	Repeat	4	33	34	15.8	0.0076	1	CL0020
WILD0006771	1	1	1	1	1	1	NA	NA	NA	NA	other	DUL|comp6091_c0_seq1	488	518	486	518	PF07719.12	TPR_2	Repeat	4	34	34	19.5	0.00061	1	CL0020
WILD0000947	0	1	2	1	1	1	0.0981306	0.901869	0.256113	0.743887	CNL	DUL|comp18363_c0_seq1	182	457	180	460	PF00931.17	NB-ARC	Domain	3	284	287	211.1	1.4e-62	1	CL0023
WILD0000006	7	4	2	4	6	4	0.808669	0.191331	0.656985	0.343015	RLK	DUL|comp23440_c0_seq2	38	75	37	75	PF08263.7	LRRNT_2	Family	4	43	43	43.1	2.9e-11	1	No_clan
WILD0000006	7	4	2	4	6	4	0.808669	0.191331	0.656985	0.343015	RLK	DUL|comp23440_c0_seq2	128	149	128	150	PF00560.28	LRR_1	Repeat	1	21	22	12.3	0.13	1	CL0022
WILD0000006	7	4	2	4	6	4	0.808669	0.191331	0.656985	0.343015	RLK	DUL|comp23440_c0_seq2	474	495	473	495	PF00560.28	LRR_1	Repeat	2	22	22	12.1	0.15	1	CL0022
WILD0000006	7	4	2	4	6	4	0.808669	0.191331	0.656985	0.343015	RLK	DUL|comp23440_c0_seq2	522	544	522	544	PF00560.28	LRR_1	Repeat	1	22	22	13.1	0.073	1	CL0022
WILD0000006	7	4	2	4	6	4	0.808669	0.191331	0.656985	0.343015	RLK	DUL|comp23440_c0_seq2	401	423	401	423	PF00560.28	LRR_1	Repeat	1	22	22	9.4	1.2	1	CL0022
WILD0000006	7	4	2	4	6	4	0.808669	0.191331	0.656985	0.343015	RLK	DUL|comp23440_c0_seq2	555	605	553	605	PF13855.1	LRR_8	Repeat	11	61	61	31.6	9.9e-08	1	CL0022
WILD0000006	7	4	2	4	6	4	0.808669	0.191331	0.656985	0.343015	RLK	DUL|comp23440_c0_seq2	350	373	350	373	PF13516.1	LRR_6	Repeat	1	24	24	10.5	0.53	1	CL0022
WILD0003951	1	1	1	1	1	1	NA	NA	NA	NA	RLP	DUL|comp30076_c0_seq1	284	301	284	308	PF00560.28	LRR_1	Repeat	1	17	22	12.4	0.12	1	CL0022
WILD0003951	1	1	1	1	1	1	NA	NA	NA	NA	RLP	DUL|comp30076_c0_seq1	261	283	261	283	PF00560.28	LRR_1	Repeat	1	22	22	12.2	0.15	1	CL0022
WILD0003951	1	1	1	1	1	1	NA	NA	NA	NA	RLP	DUL|comp30076_c0_seq1	26	63	25	63	PF08263.7	LRRNT_2	Family	2	43	43	45.2	6.2e-12	1	No_clan
WILD0003951	1	1	1	1	1	1	NA	NA	NA	NA	RLP	DUL|comp30076_c0_seq1	141	163	141	163	PF00560.28	LRR_1	Repeat	1	22	22	12.4	0.13	1	CL0022
WILD0001247	1	1	1	1	1	0	0.729265	0.270735	0.920849	0.0791512	RLK	DUL|comp5642_c0_seq1	176	351	175	354	PF00069.20	Pkinase	Domain	2	173	260	129.2	1.4e-37	1	CL0016
WILD0000106	5	3	2	4	7	4	0.5	0.5	0.349899	0.650101	RLP	DUL|comp10582_c0_seq1	101	119	101	123	PF00560.28	LRR_1	Repeat	1	18	22	14.7	0.022	1	CL0022
WILD0000106	5	3	2	4	7	4	0.5	0.5	0.349899	0.650101	RLP	DUL|comp10582_c0_seq1	33	49	32	53	PF00560.28	LRR_1	Repeat	2	17	22	10.8	0.41	1	CL0022
WILD0000106	5	3	2	4	7	4	0.5	0.5	0.349899	0.650101	RLP	DUL|comp10582_c0_seq1	148	208	148	208	PF13855.1	LRR_8	Repeat	1	61	61	32.4	5.4e-08	1	CL0022
WILD0000034	10	9	8	10	8	8	0.87559	0.12441	0.904128	0.0958722	RLK	DUL|comp18781_c0_seq1	30	69	30	69	PF08263.7	LRRNT_2	Family	2	43	43	43.0	3.1e-11	1	No_clan
WILD0000034	10	9	8	10	8	8	0.87559	0.12441	0.904128	0.0958722	RLK	DUL|comp18781_c0_seq1	169	187	169	193	PF00560.28	LRR_1	Repeat	1	18	22	13.5	0.054	1	CL0022
WILD0000034	10	9	8	10	8	8	0.87559	0.12441	0.904128	0.0958722	RLK	DUL|comp18781_c0_seq1	295	564	293	567	PF00069.20	Pkinase	Domain	3	255	260	151.8	1.9e-44	1	CL0016
WILD0000034	10	9	8	10	8	8	0.87559	0.12441	0.904128	0.0958722	RLK	DUL|comp18781_c0_seq1	145	161	144	161	PF13504.1	LRR_7	Repeat	2	17	17	10.2	0.73	1	CL0022
WILD0000034	10	9	8	10	8	8	0.87559	0.12441	0.904128	0.0958722	RLK	DUL|comp18781_c0_seq1	97	119	97	119	PF00560.28	LRR_1	Repeat	1	22	22	11.3	0.28	1	CL0022
WILD0000020	8	5	5	8	5	7	0.583503	0.416497	0.592112	0.407888	other	DUL|comp20443_c0_seq2	544	694	542	694	PF00005.22	ABC_tran	Domain	3	137	137	68.5	6.7e-19	1	CL0023
WILD0000020	8	5	5	8	5	7	0.583503	0.416497	0.592112	0.407888	other	DUL|comp20443_c0_seq2	401	464	401	464	PF08370.6	PDR_assoc	Family	1	65	65	90.3	3.9e-26	1	No_clan
WILD0000020	8	5	5	8	5	7	0.583503	0.416497	0.592112	0.407888	other	DUL|comp20443_c0_seq2	840	1053	839	1053	PF01061.19	ABC2_membrane	Family	2	210	210	170.2	3.2e-50	1	CL0181
WILD0000020	8	5	5	8	5	7	0.583503	0.416497	0.592112	0.407888	other	DUL|comp20443_c0_seq2	185	396	183	396	PF01061.19	ABC2_membrane	Family	3	210	210	127.5	3.7e-37	1	CL0181
WILD0001212	1	2	1	1	2	2	0.5	0.5	0.163082	0.836918	other	DUL|comp8378_c0_seq1	11	266	11	269	PF01370.16	Epimerase	Family	1	233	236	61.8	6.2e-17	1	CL0063
WILD0000007	7	12	8	8	11	12	0.420353	0.579647	0.139913	0.860087	TNL	DUL|comp24004_c1_seq30	655	674	655	677	PF00560.28	LRR_1	Repeat	1	19	22	11.8	0.19	1	CL0022
WILD0000007	7	12	8	8	11	12	0.420353	0.579647	0.139913	0.860087	TNL	DUL|comp24004_c1_seq30	205	468	204	474	PF00931.17	NB-ARC	Domain	2	278	287	158.6	1.5e-46	1	CL0023
WILD0000007	7	12	8	8	11	12	0.420353	0.579647	0.139913	0.860087	TNL	DUL|comp24004_c1_seq30	21	158	21	159	PF01582.15	TIR	Family	1	140	141	131.8	1.1e-38	1	CL0173
WILD0001664	1	1	1	1	1	1	NA	NA	NA	NA	other	DUL|comp21725_c0_seq3	131	217	131	217	PF03083.11	MtN3_slv	Family	1	87	87	99.8	5.6e-29	1	CL0141
WILD0001664	1	1	1	1	1	1	NA	NA	NA	NA	other	DUL|comp21725_c0_seq3	11	97	10	97	PF03083.11	MtN3_slv	Family	2	87	87	93.8	4e-27	1	CL0141
WILD0000269	3	2	3	2	2	2	0.683594	0.316406	0.905906	0.0940936	other	DUL|comp22548_c0_seq2	10	466	8	488	PF03094.10	Mlo	Family	3	460	480	718.8	1.9e-216	1	No_clan
WILD0003625	1	1	1	1	1	1	NA	NA	NA	NA	other	DUL|comp19742_c0_seq1	80	286	80	286	PF03798.11	TRAM_LAG1_CLN8	Domain	1	198	198	128.4	2.4e-37	1	No_clan
WILD0000042	4	2	2	2	5	5	0.33509	0.66491	0.126233	0.873767	NL	DUL|comp23945_c0_seq9	62	343	62	345	PF00931.17	NB-ARC	Domain	1	285	287	309.2	1.8e-92	1	CL0023
WILD0000042	4	2	2	2	5	5	0.33509	0.66491	0.126233	0.873767	NL	DUL|comp23945_c0_seq9	956	973	956	973	PF13504.1	LRR_7	Repeat	1	17	17	9.1	1.7	1	CL0022
WILD0000042	4	2	2	2	5	5	0.33509	0.66491	0.126233	0.873767	NL	DUL|comp23945_c0_seq9	452	495	445	495	PF13855.1	LRR_8	Repeat	19	61	61	27.2	2.3e-06	1	CL0022
WILD0000042	4	2	2	2	5	5	0.33509	0.66491	0.126233	0.873767	NL	DUL|comp23945_c0_seq9	507	523	506	523	PF13504.1	LRR_7	Repeat	2	17	17	8.9	2	1	CL0022
WILD0003921	1	1	1	1	1	1	NA	NA	NA	NA	other	DUL|comp26616_c0_seq1	52	101	52	101	PF02751.9	TFIIA_gamma_C	Domain	1	52	52	86.0	1e-24	1	No_clan
WILD0003921	1	1	1	1	1	1	NA	NA	NA	NA	other	DUL|comp26616_c0_seq1	3	50	2	50	PF02268.11	TFIIA_gamma_N	Domain	2	49	49	75.7	1.4e-21	1	No_clan

## Sheet: TableS5_blast_R_genes_corr_nig
orthoMCL_cluster	PHY	DES	DUL	NIG	SWT	SAR	expanded_r	depleted_r	gradient_expanded_r	gradient_depleted_r	classification	gene	alignment start	alignment end	envelope start	envelope end	hmm acc	hmm name	type	hmm start	hmm end	hmm length	bit score	E-value	significance	clan
WILD0000127	1	3	3	2	4	2	0.268326	0.731674	0.285685	0.714315	RLP	NIG|comp42718_c0_seq1	83	104	82	104	PF00560.28	LRR_1	Repeat	2	22	22	11.0	0.34	1	CL0022
WILD0000127	1	3	3	2	4	2	0.268326	0.731674	0.285685	0.714315	RLP	NIG|comp42718_c0_seq1	232	288	231	288	PF13855.1	LRR_8	Repeat	5	61	61	31.1	1.4e-07	1	CL0022
WILD0000127	1	3	3	2	4	2	0.268326	0.731674	0.285685	0.714315	RLP	NIG|comp42718_c0_seq1	15	69	11	77	PF13855.1	LRR_8	Repeat	8	61	61	27.0	2.6e-06	1	CL0022
WILD0034486	0	0	0	1	0	1	0.15625	0.84375	0.0940936	0.905906	RLP	NIG|comp54320_c0_seq9	92	126	84	141	PF12799.2	LRR_4	Family	3	36	44	38.4	6.2e-10	1	CL0022
WILD0000628	0	2	2	3	4	5	0.0479656	0.952034	0.000154543	0.999845	CNL	NIG|comp20649_c0_seq1	160	331	159	335	PF00931.17	NB-ARC	Domain	2	173	287	127.9	3.1e-37	1	CL0023
WILD0006667	2	1	1	1	1	0	0.901869	0.0981306	0.982945	0.0170547	RLK	NIG|comp49028_c0_seq2	54	320	51	321	PF07714.12	Pkinase_Tyr	Domain	4	258	259	170.1	4.6e-50	1	CL0016
WILD0000054	6	7	3	10	13	11	0.207215	0.792785	0.0513889	0.970833	CNL	NIG|comp54860_c0_seq16	248	371	238	373	PF12061.3	DUF3542	Family	276	400	402	37.0	1.8e-09	1	No_clan
WILD0000054	6	7	3	10	13	11	0.207215	0.792785	0.0513889	0.970833	CNL	NIG|comp48144_c0_seq2	338	612	337	615	PF00931.17	NB-ARC	Domain	2	283	287	232.0	6e-69	1	CL0023
WILD0000054	6	7	3	10	13	11	0.207215	0.792785	0.0513889	0.970833	CNL	NIG|comp54860_c0_seq16	413	692	412	693	PF00931.17	NB-ARC	Domain	2	286	287	273.4	1.5e-81	1	CL0023
WILD0000054	6	7	3	10	13	11	0.207215	0.792785	0.0513889	0.970833	CNL	NIG|comp48144_c0_seq2	1	273	1	274	PF12061.3	DUF3542	Family	102	401	402	376.0	2.1e-112	1	No_clan
WILD0008535	1	1	0	1	1	1	0.729265	0.270735	0.402363	0.597637	other	NIG|comp41844_c0_seq1	12	98	12	99	PF03083.11	MtN3_slv	Family	1	86	87	96.1	7.8e-28	1	CL0141
WILD0008535	1	1	0	1	1	1	0.729265	0.270735	0.402363	0.597637	other	NIG|comp41844_c0_seq1	133	218	133	219	PF03083.11	MtN3_slv	Family	1	86	87	96.6	5.6e-28	1	CL0141
WILD0000014	11	13	10	9	10	10	0.989612	0.0103879	0.91337	0.0866302	kinase	NIG|comp54455_c0_seq15	240	437	235	460	PF07714.12	Pkinase_Tyr	Domain	6	209	259	165.9	8.3e-49	1	CL0016
WILD0000014	11	13	10	9	10	10	0.989612	0.0103879	0.91337	0.0866302	kinase	NIG|comp54455_c0_seq15	2	125	1	126	PF12819.2	Malectin_like	Domain	231	346	347	61.4	7.2e-17	1	CL0468
WILD0000004	17	18	18	17	22	21	0.199581	0.800419	0.0699183	0.930082	RLK	NIG|comp54658_c0_seq4	332	391	331	391	PF13855.1	LRR_8	Repeat	2	61	61	28.1	1.2e-06	1	CL0022
WILD0000004	17	18	18	17	22	21	0.199581	0.800419	0.0699183	0.930082	RLK	NIG|comp54658_c0_seq4	260	296	259	298	PF12799.2	LRR_4	Family	2	37	44	30.4	2.1e-07	1	CL0022
WILD0000004	17	18	18	17	22	21	0.199581	0.800419	0.0699183	0.930082	RLK	NIG|comp54570_c0_seq1	34	69	33	75	PF12799.2	LRR_4	Family	2	36	44	27.7	1.4e-06	1	CL0022
WILD0000004	17	18	18	17	22	21	0.199581	0.800419	0.0699183	0.930082	RLK	NIG|comp54570_c0_seq1	419	478	418	478	PF13855.1	LRR_8	Repeat	2	61	61	30.0	3.1e-07	1	CL0022
WILD0000004	17	18	18	17	22	21	0.199581	0.800419	0.0699183	0.930082	RLK	NIG|comp54570_c0_seq1	251	271	251	297	PF00560.28	LRR_1	Repeat	1	19	22	12.8	0.092	1	CL0022
WILD0000004	17	18	18	17	22	21	0.199581	0.800419	0.0699183	0.930082	RLK	NIG|comp54570_c0_seq1	587	791	585	855	PF00069.20	Pkinase	Domain	3	202	260	154.3	3.1e-45	1	CL0016
WILD0000004	17	18	18	17	22	21	0.199581	0.800419	0.0699183	0.930082	RLK	NIG|comp54852_c0_seq7	221	238	216	239	PF13516.1	LRR_6	Repeat	6	23	24	8.7	1.9	1	CL0022
WILD0000004	17	18	18	17	22	21	0.199581	0.800419	0.0699183	0.930082	RLK	NIG|comp54852_c0_seq7	433	472	433	484	PF12799.2	LRR_4	Family	1	39	44	28.5	8.1e-07	1	CL0022
WILD0000004	17	18	18	17	22	21	0.199581	0.800419	0.0699183	0.930082	RLK	NIG|comp54658_c0_seq4	141	161	141	163	PF00560.28	LRR_1	Repeat	1	20	22	9.6	1	1	CL0022
WILD0000004	17	18	18	17	22	21	0.199581	0.800419	0.0699183	0.930082	RLK	NIG|comp54658_c0_seq4	499	770	497	772	PF00069.20	Pkinase	Domain	3	256	260	156.7	5.7e-46	1	CL0016
WILD0000004	17	18	18	17	22	21	0.199581	0.800419	0.0699183	0.930082	RLK	NIG|comp54852_c0_seq7	505	564	505	564	PF13855.1	LRR_8	Repeat	1	61	61	29.3	5.1e-07	1	CL0022
WILD0000004	17	18	18	17	22	21	0.199581	0.800419	0.0699183	0.930082	RLK	NIG|comp54852_c0_seq7	688	954	684	957	PF00069.20	Pkinase	Domain	5	256	260	172.6	8.3e-51	1	CL0016
WILD0000004	17	18	18	17	22	21	0.199581	0.800419	0.0699183	0.930082	RLK	NIG|comp54570_c0_seq1	179	200	179	201	PF00560.28	LRR_1	Repeat	1	21	22	13.2	0.066	1	CL0022
WILD0000004	17	18	18	17	22	21	0.199581	0.800419	0.0699183	0.930082	RLK	NIG|comp54852_c0_seq7	33	69	30	69	PF08263.7	LRRNT_2	Family	4	43	43	38.4	8.3e-10	1	No_clan
WILD0000004	17	18	18	17	22	21	0.199581	0.800419	0.0699183	0.930082	RLK	NIG|comp54852_c0_seq7	266	288	266	288	PF00560.28	LRR_1	Repeat	1	22	22	10.1	0.7	1	CL0022
WILD0000004	17	18	18	17	22	21	0.199581	0.800419	0.0699183	0.930082	RLK	NIG|comp54852_c0_seq7	121	178	121	179	PF13855.1	LRR_8	Repeat	1	59	61	27.2	2.3e-06	1	CL0022
WILD0000004	17	18	18	17	22	21	0.199581	0.800419	0.0699183	0.930082	RLK	NIG|comp54658_c0_seq4	308	327	308	330	PF00560.28	LRR_1	Repeat	1	19	22	13.5	0.052	1	CL0022
WILD0000004	17	18	18	17	22	21	0.199581	0.800419	0.0699183	0.930082	RLK	NIG|comp54658_c0_seq4	46	67	45	67	PF00560.28	LRR_1	Repeat	2	22	22	11.6	0.23	1	CL0022
WILD0012823	1	1	1	1	1	1	NA	NA	NA	NA	other	NIG|comp46474_c0_seq1	16	150	16	150	PF01419.12	Jacalin	Domain	1	130	130	75.9	2.5e-21	1	No_clan
WILD0001206	0	1	0	1	1	1	0.316406	0.683594	0.0940936	0.905906	other	NIG|comp20744_c0_seq1	12	323	10	365	PF00743.14	FMO-like	Family	4	331	532	99.8	1.1e-28	1	CL0063
WILD0000008	8	4	6	2	6	3	0.79653	0.20347	0.871315	0.128685	RLP	NIG|comp54540_c0_seq4	727	749	727	750	PF00560.28	LRR_1	Repeat	1	21	22	10.1	0.7	1	CL0022
WILD0000008	8	4	6	2	6	3	0.79653	0.20347	0.871315	0.128685	RLP	NIG|comp54540_c0_seq4	295	353	294	354	PF13855.1	LRR_8	Repeat	2	60	61	36.1	4e-09	1	CL0022
WILD0000008	8	4	6	2	6	3	0.79653	0.20347	0.871315	0.128685	RLP	NIG|comp54540_c0_seq4	437	496	435	496	PF13855.1	LRR_8	Repeat	3	61	61	40.0	2.4e-10	1	CL0022
WILD0000008	8	4	6	2	6	3	0.79653	0.20347	0.871315	0.128685	RLP	NIG|comp54540_c0_seq4	31	70	30	70	PF08263.7	LRRNT_2	Family	2	43	43	43.4	2.4e-11	1	No_clan
WILD0000008	8	4	6	2	6	3	0.79653	0.20347	0.871315	0.128685	RLP	NIG|comp54540_c0_seq4	800	857	799	857	PF13855.1	LRR_8	Repeat	4	61	61	30.8	1.8e-07	1	CL0022
WILD0000008	8	4	6	2	6	3	0.79653	0.20347	0.871315	0.128685	RLP	NIG|comp54540_c0_seq4	630	647	629	650	PF00560.28	LRR_1	Repeat	2	19	22	11.7	0.2	1	CL0022
WILD0000008	8	4	6	2	6	3	0.79653	0.20347	0.871315	0.128685	RLP	NIG|comp54540_c0_seq4	534	556	534	556	PF00560.28	LRR_1	Repeat	1	22	22	10.7	0.45	1	CL0022
WILD0001838	1	1	2	1	1	1	0.270735	0.729265	0.597637	0.402363	RLK	NIG|comp53407_c0_seq2	79	113	79	114	PF12799.2	LRR_4	Family	4	37	44	29.0	5.4e-07	1	CL0022
WILD0001838	1	1	2	1	1	1	0.270735	0.729265	0.597637	0.402363	RLK	NIG|comp53407_c0_seq2	8	26	7	28	PF00560.28	LRR_1	Repeat	3	20	22	10.7	0.43	1	CL0022
WILD0001838	1	1	2	1	1	1	0.270735	0.729265	0.597637	0.402363	RLK	NIG|comp53407_c0_seq2	197	256	196	256	PF13855.1	LRR_8	Repeat	2	61	61	38.8	5.5e-10	1	CL0022
WILD0001838	1	1	2	1	1	1	0.270735	0.729265	0.597637	0.402363	RLK	NIG|comp53407_c0_seq2	421	680	417	682	PF00069.20	Pkinase	Domain	5	255	260	155.3	1.6e-45	1	CL0016
WILD0001838	1	1	2	1	1	1	0.270735	0.729265	0.597637	0.402363	RLK	NIG|comp53407_c0_seq2	126	184	124	184	PF13855.1	LRR_8	Repeat	3	61	61	31.9	7.8e-08	1	CL0022
WILD0001838	1	1	2	1	1	1	0.270735	0.729265	0.597637	0.402363	RLK	NIG|comp53407_c0_seq2	54	75	53	75	PF00560.28	LRR_1	Repeat	2	22	22	10.2	0.65	1	CL0022
WILD0005474	1	1	1	1	1	1	NA	NA	NA	NA	other	NIG|comp48603_c1_seq1	6	283	2	312	PF00266.14	Aminotran_5	Domain	50	328	371	98.3	3.7e-28	1	CL0061
WILD0000059	5	6	5	5	7	7	0.33509	0.66491	0.0690381	0.930962	CNL	NIG|comp52293_c0_seq2	135	412	134	415	PF00931.17	NB-ARC	Domain	2	283	287	253.9	1.3e-75	1	CL0023
WILD0002519	2	1	3	2	1	2	0.257876	0.742124	0.546232	0.453768	other	NIG|comp47440_c0_seq1	31	293	27	295	PF00069.20	Pkinase	Domain	6	256	260	161.0	2.8e-47	1	CL0016
WILD0006771	1	1	1	1	1	1	NA	NA	NA	NA	other	NIG|comp45984_c0_seq2	145	169	141	174	PF13181.1	TPR_8	Repeat	5	29	34	10.5	0.4	1	CL0020
WILD0006771	1	1	1	1	1	1	NA	NA	NA	NA	other	NIG|comp45984_c0_seq2	43	70	43	73	PF07719.12	TPR_2	Repeat	1	28	34	15.0	0.016	1	CL0020
WILD0006771	1	1	1	1	1	1	NA	NA	NA	NA	other	NIG|comp45984_c0_seq2	353	382	350	383	PF00515.23	TPR_1	Repeat	4	33	34	16.6	0.0042	1	CL0020
WILD0006771	1	1	1	1	1	1	NA	NA	NA	NA	other	NIG|comp45984_c0_seq2	488	518	486	518	PF07719.12	TPR_2	Repeat	4	34	34	19.5	0.00061	1	CL0020
WILD0000044	2	4	2	1	5	3	0.578476	0.421524	0.308767	0.691233	CNL	NIG|comp54282_c0_seq4	110	387	109	389	PF00931.17	NB-ARC	Domain	2	285	287	250.1	1.8e-74	1	CL0023
WILD0005052	0	2	1	1	2	2	0.33509	0.66491	0.0958722	0.904128	RLK	NIG|comp54119_c0_seq2	89	117	89	122	PF07645.10	EGF_CA	Domain	1	28	42	33.6	2.7e-08	1	CL0001
WILD0005052	0	2	1	1	2	2	0.33509	0.66491	0.0958722	0.904128	RLK	NIG|comp54119_c0_seq2	206	387	205	390	PF00069.20	Pkinase	Domain	2	160	260	109.6	1.3e-31	1	CL0016
WILD0000947	0	1	2	1	1	1	0.0981306	0.901869	0.256113	0.743887	CNL	NIG|comp41457_c0_seq1	39	263	37	268	PF00931.17	NB-ARC	Domain	3	226	287	174.7	1.8e-51	1	CL0023
WILD0003951	1	1	1	1	1	1	NA	NA	NA	NA	RLP	NIG|comp46065_c0_seq1	262	281	262	284	PF00560.28	LRR_1	Repeat	1	19	22	11.4	0.26	1	CL0022
WILD0003951	1	1	1	1	1	1	NA	NA	NA	NA	RLP	NIG|comp46065_c0_seq1	27	64	26	64	PF08263.7	LRRNT_2	Family	2	43	43	47.0	1.7e-12	1	No_clan
WILD0003951	1	1	1	1	1	1	NA	NA	NA	NA	RLP	NIG|comp46065_c0_seq1	142	203	141	203	PF13855.1	LRR_8	Repeat	2	61	61	29.3	5.2e-07	1	CL0022
WILD0000034	10	9	8	10	8	8	0.87559	0.12441	0.904128	0.0958722	RLK	NIG|comp52239_c0_seq1	291	560	289	563	PF00069.20	Pkinase	Domain	3	255	260	153.2	6.6e-45	1	CL0016
WILD0000034	10	9	8	10	8	8	0.87559	0.12441	0.904128	0.0958722	RLK	NIG|comp52239_c0_seq1	29	68	29	68	PF08263.7	LRRNT_2	Family	2	43	43	41.5	9e-11	1	No_clan
WILD0000034	10	9	8	10	8	8	0.87559	0.12441	0.904128	0.0958722	RLK	NIG|comp52239_c0_seq1	168	186	168	192	PF00560.28	LRR_1	Repeat	1	18	22	14.9	0.019	1	CL0022
WILD0000034	10	9	8	10	8	8	0.87559	0.12441	0.904128	0.0958722	RLK	NIG|comp52239_c0_seq1	96	118	96	118	PF00560.28	LRR_1	Repeat	1	22	22	11.5	0.24	1	CL0022
WILD0000034	10	9	8	10	8	8	0.87559	0.12441	0.904128	0.0958722	RLK	NIG|comp52239_c0_seq1	144	160	143	160	PF13504.1	LRR_7	Repeat	2	17	17	10.2	0.73	1	CL0022
WILD0000020	8	5	5	8	5	7	0.583503	0.416497	0.592112	0.407888	other	NIG|comp53494_c0_seq7	103	164	103	165	PF08370.6	PDR_assoc	Family	1	64	65	77.1	4.9e-22	1	No_clan
WILD0000020	8	5	5	8	5	7	0.583503	0.416497	0.592112	0.407888	other	NIG|comp53494_c0_seq7	536	749	535	749	PF01061.19	ABC2_membrane	Family	2	210	210	177.5	1.9e-52	1	CL0181
WILD0000020	8	5	5	8	5	7	0.583503	0.416497	0.592112	0.407888	other	NIG|comp53494_c0_seq7	17	98	9	98	PF01061.19	ABC2_membrane	Family	129	210	210	60.1	1.5e-16	1	CL0181
WILD0000020	8	5	5	8	5	7	0.583503	0.416497	0.592112	0.407888	other	NIG|comp53494_c0_seq7	238	389	238	390	PF00005.22	ABC_tran	Domain	1	136	137	72.4	4.2e-20	1	CL0023
WILD0001212	1	2	1	1	2	2	0.5	0.5	0.163082	0.836918	other	NIG|comp44946_c0_seq1	16	271	16	274	PF01370.16	Epimerase	Family	1	233	236	68.6	5.2e-19	1	CL0063
WILD0001741	1	0	0	2	1	1	0.257876	0.742124	0.234951	0.765049	CNL	NIG|comp37068_c0_seq1	54	328	49	330	PF00931.17	NB-ARC	Domain	6	285	287	278.8	3.4e-83	1	CL0023
WILD0000007	7	12	8	8	11	12	0.420353	0.579647	0.139913	0.860087	TNL	NIG|comp53894_c0_seq2	311	332	311	333	PF00560.28	LRR_1	Repeat	1	21	22	13.2	0.067	1	CL0022
WILD0000007	7	12	8	8	11	12	0.420353	0.579647	0.139913	0.860087	TNL	NIG|comp53894_c0_seq2	182	235	180	237	PF13855.1	LRR_8	Repeat	3	57	61	28.0	1.3e-06	1	CL0022
WILD0000073	4	4	6	5	5	8	0.0154529	0.984547	0.0295138	0.970486	CNL	NIG|comp44352_c0_seq3	87	371	86	373	PF00931.17	NB-ARC	Domain	2	285	287	266.5	1.8e-79	1	CL0023
WILD0000269	3	2	3	2	2	2	0.683594	0.316406	0.905906	0.0940936	other	NIG|comp53058_c0_seq1	1	421	1	438	PF03094.10	Mlo	Family	45	463	480	652.4	2.5e-196	1	No_clan
WILD0003625	1	1	1	1	1	1	NA	NA	NA	NA	other	NIG|comp48433_c0_seq1	85	291	85	291	PF03798.11	TRAM_LAG1_CLN8	Domain	1	198	198	129.0	1.5e-37	1	No_clan
WILD0000042	4	2	2	2	5	5	0.33509	0.66491	0.126233	0.873767	NL	NIG|comp30270_c0_seq1	18	294	13	297	PF00931.17	NB-ARC	Domain	6	284	287	305.1	3.2e-91	1	CL0023
WILD0003921	1	1	1	1	1	1	NA	NA	NA	NA	other	NIG|comp42566_c0_seq1	82	131	82	131	PF02751.9	TFIIA_gamma_C	Domain	1	52	52	85.2	1.8e-24	1	No_clan
WILD0003921	1	1	1	1	1	1	NA	NA	NA	NA	other	NIG|comp42566_c0_seq1	33	80	32	80	PF02268.11	TFIIA_gamma_N	Domain	2	49	49	74.9	2.5e-21	1	No_clan

## Sheet: TableS5_blast_R_genes_corr_phy
orthoMCL_cluster	PHY	DES	DUL	NIG	SWT	SAR	expanded_r	depleted_r	gradient_expanded_r	gradient_depleted_r	classification	gene	alignment start	alignment end	envelope start	envelope end	hmm acc	hmm name	type	hmm start	hmm end	hmm length	bit score	E-value	significance	clan
WILD0000017	3	5	2	2	6	6	0.5	0.5	0.156128	0.843872	RLK	PHY|comp17719_c0_seq1	63	165	63	166	PF13947.1	GUB_WAK_bind	Domain	1	105	106	88.4	3.9e-25	1	No_clan
WILD0000017	3	5	2	2	6	6	0.5	0.5	0.156128	0.843872	RLK	PHY|comp17719_c0_seq1	322	360	322	364	PF07645.10	EGF_CA	Domain	1	38	42	28.1	1.4e-06	1	CL0001
WILD0000017	3	5	2	2	6	6	0.5	0.5	0.156128	0.843872	RLK	PHY|comp17719_c0_seq1	450	714	448	717	PF00069.20	Pkinase	Domain	3	254	260	161.8	1.6e-47	1	CL0016
WILD0000127	1	3	3	2	4	2	0.268326	0.731674	0.285685	0.714315	RLP	PHY|comp13604_c0_seq1	386	405	385	406	PF00560.28	LRR_1	Repeat	3	20	22	9.8	0.85	1	CL0022
WILD0000127	1	3	3	2	4	2	0.268326	0.731674	0.285685	0.714315	RLP	PHY|comp13604_c0_seq1	168	226	167	226	PF13855.1	LRR_8	Repeat	3	61	61	28.2	1.1e-06	1	CL0022
WILD0000127	1	3	3	2	4	2	0.268326	0.731674	0.285685	0.714315	RLP	PHY|comp13604_c0_seq1	239	298	238	298	PF13855.1	LRR_8	Repeat	2	61	61	28.3	1e-06	1	CL0022
WILD0000127	1	3	3	2	4	2	0.268326	0.731674	0.285685	0.714315	RLP	PHY|comp13604_c0_seq1	583	637	579	637	PF13855.1	LRR_8	Repeat	8	61	61	27.2	2.3e-06	1	CL0022
WILD0000127	1	3	3	2	4	2	0.268326	0.731674	0.285685	0.714315	RLP	PHY|comp13604_c0_seq1	651	708	649	709	PF13855.1	LRR_8	Repeat	3	60	61	30.7	1.8e-07	1	CL0022
WILD0000127	1	3	3	2	4	2	0.268326	0.731674	0.285685	0.714315	RLP	PHY|comp13604_c0_seq1	310	369	306	370	PF13855.1	LRR_8	Repeat	2	60	61	29.9	3.3e-07	1	CL0022
WILD0000127	1	3	3	2	4	2	0.268326	0.731674	0.285685	0.714315	RLP	PHY|comp13604_c0_seq1	484	497	478	501	PF13516.1	LRR_6	Repeat	5	18	24	9.2	1.4	1	CL0022
WILD0000127	1	3	3	2	4	2	0.268326	0.731674	0.285685	0.714315	RLP	PHY|comp13604_c0_seq1	800	856	798	856	PF13855.1	LRR_8	Repeat	5	61	61	29.5	4.5e-07	1	CL0022
WILD0000054	6	7	3	10	13	11	0.207215	0.792785	0.0513889	0.970833	CNL	PHY|comp14701_c0_seq1	290	568	289	570	PF00931.17	NB-ARC	Domain	2	285	287	263.9	1.2e-78	1	CL0023
WILD0000054	6	7	3	10	13	11	0.207215	0.792785	0.0513889	0.970833	CNL	PHY|comp18072_c0_seq4	491	769	490	771	PF00931.17	NB-ARC	Domain	2	285	287	217.5	1.6e-64	1	CL0023
WILD0000054	6	7	3	10	13	11	0.207215	0.792785	0.0513889	0.970833	CNL	PHY|comp18072_c0_seq4	88	458	87	460	PF12061.3	DUF3542	Family	2	400	402	517.0	3.1e-155	1	No_clan
WILD0000054	6	7	3	10	13	11	0.207215	0.792785	0.0513889	0.970833	CNL	PHY|comp14701_c0_seq1	140	250	128	252	PF12061.3	DUF3542	Family	289	400	402	27.5	1.4e-06	1	No_clan
WILD0000014	11	13	10	9	10	10	0.989612	0.0103879	0.91337	0.0866302	kinase	PHY|comp18077_c0_seq21	16	260	1	261	PF12819.2	Malectin_like	Domain	121	346	347	128.9	2.2e-37	1	CL0468
WILD0000014	11	13	10	9	10	10	0.989612	0.0103879	0.91337	0.0866302	kinase	PHY|comp18077_c0_seq21	375	568	370	639	PF07714.12	Pkinase_Tyr	Domain	6	202	259	165.1	1.5e-48	1	CL0016
WILD0000004	17	18	18	17	22	21	0.199581	0.800419	0.0699183	0.930082	RLK	PHY|comp5479_c0_seq1	509	529	509	532	PF13516.1	LRR_6	Repeat	1	21	24	10.6	0.47	1	CL0022
WILD0000004	17	18	18	17	22	21	0.199581	0.800419	0.0699183	0.930082	RLK	PHY|comp5479_c0_seq1	33	73	31	73	PF08263.7	LRRNT_2	Family	3	43	43	37.7	1.4e-09	1	No_clan
WILD0000004	17	18	18	17	22	21	0.199581	0.800419	0.0699183	0.930082	RLK	PHY|comp5479_c0_seq1	536	571	535	572	PF12799.2	LRR_4	Family	3	37	44	27.6	1.5e-06	1	CL0022
WILD0000004	17	18	18	17	22	21	0.199581	0.800419	0.0699183	0.930082	RLK	PHY|comp5479_c0_seq1	697	907	693	982	PF00069.20	Pkinase	Domain	6	209	260	156.5	6.7e-46	1	CL0016
WILD0000004	17	18	18	17	22	21	0.199581	0.800419	0.0699183	0.930082	RLK	PHY|comp5479_c0_seq1	320	339	319	343	PF13516.1	LRR_6	Repeat	4	23	24	9.7	0.93	1	CL0022
WILD0000004	17	18	18	17	22	21	0.199581	0.800419	0.0699183	0.930082	RLK	PHY|comp5479_c0_seq1	151	186	150	189	PF12799.2	LRR_4	Family	2	36	44	27.4	1.8e-06	1	CL0022
WILD0012823	1	1	1	1	1	1	NA	NA	NA	NA	other	PHY|comp22780_c0_seq1	32	166	32	166	PF01419.12	Jacalin	Domain	1	130	130	75.3	3.7e-21	1	No_clan
WILD0000115	3	3	1	1	5	4	0.5	0.5	0.19047	0.80953	NL	PHY|comp18068_c0_seq11	159	435	154	438	PF00931.17	NB-ARC	Domain	6	284	287	252.5	3.3e-75	1	CL0023
WILD0000115	3	3	1	1	5	4	0.5	0.5	0.19047	0.80953	NL	PHY|comp18068_c0_seq11	527	564	525	569	PF12799.2	LRR_4	Family	3	40	44	30.2	2.4e-07	1	CL0022
WILD0000353	1	3	1	1	3	2	0.583503	0.416497	0.275893	0.724107	RLP	PHY|comp4272_c0_seq1	168	187	167	190	PF00560.28	LRR_1	Repeat	2	20	22	14.1	0.033	1	CL0022
WILD0000353	1	3	1	1	3	2	0.583503	0.416497	0.275893	0.724107	RLP	PHY|comp4272_c0_seq1	355	370	355	378	PF13516.1	LRR_6	Repeat	1	16	24	14.7	0.022	1	CL0022
WILD0000353	1	3	1	1	3	2	0.583503	0.416497	0.275893	0.724107	RLP	PHY|comp4272_c0_seq1	74	94	73	95	PF00560.28	LRR_1	Repeat	2	21	22	15.3	0.014	1	CL0022
WILD0000353	1	3	1	1	3	2	0.583503	0.416497	0.275893	0.724107	RLP	PHY|comp4272_c0_seq1	1	19	1	22	PF00560.28	LRR_1	Repeat	1	18	22	12.3	0.13	1	CL0022
WILD0000353	1	3	1	1	3	2	0.583503	0.416497	0.275893	0.724107	RLP	PHY|comp4272_c0_seq1	331	354	331	354	PF13516.1	LRR_6	Repeat	1	24	24	13.4	0.057	1	CL0022
WILD0000353	1	3	1	1	3	2	0.583503	0.416497	0.275893	0.724107	RLP	PHY|comp4272_c0_seq1	118	156	109	156	PF13855.1	LRR_8	Repeat	22	61	61	27.2	2.3e-06	1	CL0022
WILD0000353	1	3	1	1	3	2	0.583503	0.416497	0.275893	0.724107	RLP	PHY|comp4272_c0_seq1	216	236	215	237	PF00560.28	LRR_1	Repeat	2	21	22	15.2	0.015	1	CL0022
WILD0000130	2	1	1	2	1	1	0.683594	0.316406	0.792785	0.207215	CNL	PHY|comp18111_c0_seq1	148	302	30	303	PF12061.3	DUF3542	Family	253	401	402	36.1	3.4e-09	1	No_clan
WILD0000008	8	4	6	2	6	3	0.79653	0.20347	0.871315	0.128685	RLP	PHY|comp18169_c0_seq10	257	315	255	315	PF13855.1	LRR_8	Repeat	3	61	61	28.4	9.4e-07	1	CL0022
WILD0000008	8	4	6	2	6	3	0.79653	0.20347	0.871315	0.128685	RLP	PHY|comp18102_c0_seq8	103	138	101	145	PF12799.2	LRR_4	Family	3	37	44	36.5	2.5e-09	1	CL0022
WILD0000008	8	4	6	2	6	3	0.79653	0.20347	0.871315	0.128685	RLP	PHY|comp18102_c0_seq8	35	73	33	74	PF08263.7	LRRNT_2	Family	3	42	43	37.1	2.2e-09	1	No_clan
WILD0000008	8	4	6	2	6	3	0.79653	0.20347	0.871315	0.128685	RLP	PHY|comp18102_c0_seq8	483	504	482	504	PF00560.28	LRR_1	Repeat	2	22	22	14.1	0.035	1	CL0022
WILD0000008	8	4	6	2	6	3	0.79653	0.20347	0.871315	0.128685	RLP	PHY|comp18102_c0_seq8	207	257	206	257	PF13855.1	LRR_8	Repeat	10	61	61	30.6	2e-07	1	CL0022
WILD0000008	8	4	6	2	6	3	0.79653	0.20347	0.871315	0.128685	RLP	PHY|comp18169_c0_seq10	328	349	327	350	PF00560.28	LRR_1	Repeat	2	21	22	12.3	0.13	1	CL0022
WILD0000008	8	4	6	2	6	3	0.79653	0.20347	0.871315	0.128685	RLP	PHY|comp18169_c0_seq10	419	478	418	478	PF13855.1	LRR_8	Repeat	2	61	61	48.5	5.3e-13	1	CL0022
WILD0000008	8	4	6	2	6	3	0.79653	0.20347	0.871315	0.128685	RLP	PHY|comp18102_c0_seq8	269	306	269	314	PF12799.2	LRR_4	Family	1	37	44	27.2	2.1e-06	1	CL0022
WILD0000008	8	4	6	2	6	3	0.79653	0.20347	0.871315	0.128685	RLP	PHY|comp18102_c0_seq8	393	415	392	415	PF00560.28	LRR_1	Repeat	2	22	22	12.0	0.16	1	CL0022
WILD0000008	8	4	6	2	6	3	0.79653	0.20347	0.871315	0.128685	RLP	PHY|comp18169_c0_seq10	93	112	90	112	PF00560.28	LRR_1	Repeat	4	22	22	9.4	1.2	1	CL0022
WILD0000008	8	4	6	2	6	3	0.79653	0.20347	0.871315	0.128685	RLP	PHY|comp18102_c0_seq8	318	377	317	377	PF13855.1	LRR_8	Repeat	2	61	61	30.8	1.8e-07	1	CL0022
WILD0000008	8	4	6	2	6	3	0.79653	0.20347	0.871315	0.128685	RLP	PHY|comp18102_c0_seq8	508	542	505	549	PF12799.2	LRR_4	Family	4	37	44	33.0	3.2e-08	1	CL0022
WILD0001838	1	1	2	1	1	1	0.270735	0.729265	0.597637	0.402363	RLK	PHY|comp10963_c0_seq1	31	52	30	52	PF00560.28	LRR_1	Repeat	2	22	22	10.3	0.62	1	CL0022
WILD0001838	1	1	2	1	1	1	0.270735	0.729265	0.597637	0.402363	RLK	PHY|comp10963_c0_seq1	398	657	394	660	PF00069.20	Pkinase	Domain	5	255	260	155.5	1.4e-45	1	CL0016
WILD0001838	1	1	2	1	1	1	0.270735	0.729265	0.597637	0.402363	RLK	PHY|comp10963_c0_seq1	103	161	101	161	PF13855.1	LRR_8	Repeat	3	61	61	31.8	8.2e-08	1	CL0022
WILD0001838	1	1	2	1	1	1	0.270735	0.729265	0.597637	0.402363	RLK	PHY|comp10963_c0_seq1	174	233	173	233	PF13855.1	LRR_8	Repeat	2	61	61	38.9	5.3e-10	1	CL0022
WILD0001838	1	1	2	1	1	1	0.270735	0.729265	0.597637	0.402363	RLK	PHY|comp10963_c0_seq1	56	90	56	91	PF12799.2	LRR_4	Family	4	37	44	29.1	5.2e-07	1	CL0022
WILD0005474	1	1	1	1	1	1	NA	NA	NA	NA	other	PHY|comp18385_c0_seq1	12	326	11	355	PF00266.14	Aminotran_5	Domain	3	328	371	102.6	1.7e-29	1	CL0061
WILD0000059	5	6	5	5	7	7	0.33509	0.66491	0.0690381	0.930962	CNL	PHY|comp33120_c0_seq1	67	345	66	348	PF00931.17	NB-ARC	Domain	2	284	287	280.0	1.5e-83	1	CL0023
WILD0000059	5	6	5	5	7	7	0.33509	0.66491	0.0690381	0.930962	CNL	PHY|comp9721_c0_seq1	46	324	40	326	PF00931.17	NB-ARC	Domain	7	285	287	259.8	2e-77	1	CL0023
WILD0011283	1	1	1	2	1	1	0.270735	0.729265	0.402363	0.597637	TNL	PHY|comp27715_c0_seq1	204	469	203	479	PF00931.17	NB-ARC	Domain	2	276	287	122.9	1e-35	1	CL0023
WILD0011283	1	1	1	2	1	1	0.270735	0.729265	0.402363	0.597637	TNL	PHY|comp27715_c0_seq1	16	145	16	157	PF01582.15	TIR	Family	1	136	141	123.9	3e-36	1	CL0173
WILD0002519	2	1	3	2	1	2	0.257876	0.742124	0.546232	0.453768	other	PHY|comp27944_c0_seq1	31	293	27	295	PF00069.20	Pkinase	Domain	6	256	260	161.0	2.8e-47	1	CL0016
WILD0006771	1	1	1	1	1	1	NA	NA	NA	NA	other	PHY|comp29954_c0_seq1	43	70	43	73	PF07719.12	TPR_2	Repeat	1	28	34	17.1	0.0034	1	CL0020
WILD0006771	1	1	1	1	1	1	NA	NA	NA	NA	other	PHY|comp29954_c0_seq1	353	382	350	383	PF00515.23	TPR_1	Repeat	4	33	34	16.6	0.0042	1	CL0020
WILD0006771	1	1	1	1	1	1	NA	NA	NA	NA	other	PHY|comp29954_c0_seq1	145	169	141	174	PF13181.1	TPR_8	Repeat	5	29	34	10.5	0.4	1	CL0020
WILD0006771	1	1	1	1	1	1	NA	NA	NA	NA	other	PHY|comp29954_c0_seq1	488	518	486	518	PF07719.12	TPR_2	Repeat	4	34	34	19.5	0.00061	1	CL0020
WILD0000006	7	4	2	4	6	4	0.808669	0.191331	0.656985	0.343015	RLK	PHY|comp17111_c0_seq13	295	317	295	317	PF00560.28	LRR_1	Repeat	1	22	22	10.3	0.62	1	CL0022
WILD0000006	7	4	2	4	6	4	0.808669	0.191331	0.656985	0.343015	RLK	PHY|comp18021_c1_seq8	29	88	29	88	PF13855.1	LRR_8	Repeat	2	61	61	34.3	1.4e-08	1	CL0022
WILD0000006	7	4	2	4	6	4	0.808669	0.191331	0.656985	0.343015	RLK	PHY|comp17396_c0_seq1	303	323	301	323	PF00560.28	LRR_1	Repeat	3	22	22	11.5	0.24	1	CL0022
WILD0000006	7	4	2	4	6	4	0.808669	0.191331	0.656985	0.343015	RLK	PHY|comp18021_c1_seq8	149	208	148	208	PF13855.1	LRR_8	Repeat	2	61	61	31.4	1.1e-07	1	CL0022
WILD0000006	7	4	2	4	6	4	0.808669	0.191331	0.656985	0.343015	RLK	PHY|comp17111_c0_seq13	150	209	149	209	PF13855.1	LRR_8	Repeat	2	61	61	27.7	1.6e-06	1	CL0022
WILD0000006	7	4	2	4	6	4	0.808669	0.191331	0.656985	0.343015	RLK	PHY|comp17396_c0_seq1	525	800	521	802	PF00069.20	Pkinase	Domain	5	256	260	156.2	8.3e-46	1	CL0016
WILD0000006	7	4	2	4	6	4	0.808669	0.191331	0.656985	0.343015	RLK	PHY|comp17111_c0_seq13	447	469	447	469	PF00560.28	LRR_1	Repeat	1	22	22	9.4	1.2	1	CL0022
WILD0000006	7	4	2	4	6	4	0.808669	0.191331	0.656985	0.343015	RLK	PHY|comp17396_c0_seq1	11	31	11	33	PF00560.28	LRR_1	Repeat	1	20	22	10.4	0.55	1	CL0022
WILD0000006	7	4	2	4	6	4	0.808669	0.191331	0.656985	0.343015	RLK	PHY|comp17396_c0_seq1	350	408	349	408	PF13855.1	LRR_8	Repeat	2	61	61	43.8	1.5e-11	1	CL0022
WILD0000006	7	4	2	4	6	4	0.808669	0.191331	0.656985	0.343015	RLK	PHY|comp17111_c0_seq13	544	603	543	603	PF13855.1	LRR_8	Repeat	2	61	61	29.7	3.7e-07	1	CL0022
WILD0000006	7	4	2	4	6	4	0.808669	0.191331	0.656985	0.343015	RLK	PHY|comp17111_c0_seq13	33	72	31	72	PF08263.7	LRRNT_2	Family	3	43	43	42.9	3.3e-11	1	No_clan
WILD0000006	7	4	2	4	6	4	0.808669	0.191331	0.656985	0.343015	RLK	PHY|comp18021_c1_seq8	315	579	312	581	PF00069.20	Pkinase	Domain	4	256	260	140.1	6.9e-41	1	CL0016
WILD0000006	7	4	2	4	6	4	0.808669	0.191331	0.656985	0.343015	RLK	PHY|comp17111_c0_seq13	709	872	706	882	PF00069.20	Pkinase	Domain	4	153	260	111.8	2.9e-32	1	CL0016
WILD0000006	7	4	2	4	6	4	0.808669	0.191331	0.656985	0.343015	RLK	PHY|comp17111_c0_seq13	520	542	520	542	PF00560.28	LRR_1	Repeat	1	22	22	15.5	0.012	1	CL0022
WILD0000006	7	4	2	4	6	4	0.808669	0.191331	0.656985	0.343015	RLK	PHY|comp17111_c0_seq13	126	145	126	148	PF00560.28	LRR_1	Repeat	1	19	22	9.4	1.2	1	CL0022
WILD0003951	1	1	1	1	1	1	NA	NA	NA	NA	RLP	PHY|comp18331_c0_seq1	142	203	141	203	PF13855.1	LRR_8	Repeat	2	61	61	28.9	7e-07	1	CL0022
WILD0003951	1	1	1	1	1	1	NA	NA	NA	NA	RLP	PHY|comp18331_c0_seq1	262	281	262	284	PF00560.28	LRR_1	Repeat	1	19	22	11.4	0.26	1	CL0022
WILD0003951	1	1	1	1	1	1	NA	NA	NA	NA	RLP	PHY|comp18331_c0_seq1	27	64	26	64	PF08263.7	LRRNT_2	Family	2	43	43	45.6	4.8e-12	1	No_clan
WILD0000106	5	3	2	4	7	4	0.5	0.5	0.349899	0.650101	RLP	PHY|comp14368_c0_seq1	170	231	170	231	PF13855.1	LRR_8	Repeat	1	61	61	31.7	9e-08	1	CL0022
WILD0000106	5	3	2	4	7	4	0.5	0.5	0.349899	0.650101	RLP	PHY|comp14368_c0_seq1	705	761	704	762	PF13855.1	LRR_8	Repeat	5	60	61	27.6	1.7e-06	1	CL0022
WILD0000106	5	3	2	4	7	4	0.5	0.5	0.349899	0.650101	RLP	PHY|comp15816_c0_seq1	156	173	156	177	PF00560.28	LRR_1	Repeat	1	17	22	11.3	0.29	1	CL0022
WILD0000106	5	3	2	4	7	4	0.5	0.5	0.349899	0.650101	RLP	PHY|comp15816_c0_seq1	440	500	440	500	PF13855.1	LRR_8	Repeat	1	61	61	29.1	6e-07	1	CL0022
WILD0000106	5	3	2	4	7	4	0.5	0.5	0.349899	0.650101	RLP	PHY|comp14368_c0_seq1	443	481	442	488	PF12799.2	LRR_4	Family	2	40	44	32.2	5.6e-08	1	CL0022
WILD0000106	5	3	2	4	7	4	0.5	0.5	0.349899	0.650101	RLP	PHY|comp14368_c0_seq1	272	331	272	331	PF13855.1	LRR_8	Repeat	1	61	61	31.9	7.8e-08	1	CL0022
WILD0000106	5	3	2	4	7	4	0.5	0.5	0.349899	0.650101	RLP	PHY|comp14368_c0_seq1	918	935	917	941	PF00560.28	LRR_1	Repeat	2	18	22	12.1	0.16	1	CL0022
WILD0000106	5	3	2	4	7	4	0.5	0.5	0.349899	0.650101	RLP	PHY|comp15816_c0_seq1	514	534	513	535	PF00560.28	LRR_1	Repeat	2	21	22	9.7	0.92	1	CL0022
WILD0000106	5	3	2	4	7	4	0.5	0.5	0.349899	0.650101	RLP	PHY|comp15816_c0_seq1	395	411	394	415	PF00560.28	LRR_1	Repeat	3	18	22	10.1	0.68	1	CL0022
WILD0000106	5	3	2	4	7	4	0.5	0.5	0.349899	0.650101	RLP	PHY|comp14368_c0_seq1	656	673	654	675	PF00560.28	LRR_1	Repeat	3	20	22	10.5	0.53	1	CL0022
WILD0000106	5	3	2	4	7	4	0.5	0.5	0.349899	0.650101	RLP	PHY|comp15816_c0_seq1	203	262	202	262	PF13855.1	LRR_8	Repeat	2	61	61	31.0	1.5e-07	1	CL0022
WILD0000106	5	3	2	4	7	4	0.5	0.5	0.349899	0.650101	RLP	PHY|comp14368_c0_seq1	846	904	845	904	PF13855.1	LRR_8	Repeat	3	61	61	33.1	3.4e-08	1	CL0022
WILD0000106	5	3	2	4	7	4	0.5	0.5	0.349899	0.650101	RLP	PHY|comp15816_c0_seq1	57	79	56	79	PF00560.28	LRR_1	Repeat	2	22	22	10.3	0.61	1	CL0022
WILD0000106	5	3	2	4	7	4	0.5	0.5	0.349899	0.650101	RLP	PHY|comp15816_c0_seq1	324	337	323	344	PF13516.1	LRR_6	Repeat	3	16	24	9.4	1.2	1	CL0022
WILD0000106	5	3	2	4	7	4	0.5	0.5	0.349899	0.650101	RLP	PHY|comp14368_c0_seq1	589	607	588	609	PF00560.28	LRR_1	Repeat	2	20	22	10.8	0.42	1	CL0022
WILD0000106	5	3	2	4	7	4	0.5	0.5	0.349899	0.650101	RLP	PHY|comp14368_c0_seq1	371	430	371	430	PF13855.1	LRR_8	Repeat	1	61	61	33.3	2.9e-08	1	CL0022
WILD0000106	5	3	2	4	7	4	0.5	0.5	0.349899	0.650101	RLP	PHY|comp14368_c0_seq1	118	135	117	142	PF13516.1	LRR_6	Repeat	2	19	24	12.2	0.15	1	CL0022
WILD0000106	5	3	2	4	7	4	0.5	0.5	0.349899	0.650101	RLP	PHY|comp14368_c0_seq1	776	796	775	797	PF00560.28	LRR_1	Repeat	2	21	22	11.7	0.21	1	CL0022
WILD0000106	5	3	2	4	7	4	0.5	0.5	0.349899	0.650101	RLP	PHY|comp14368_c0_seq1	41	78	39	78	PF08263.7	LRRNT_2	Family	3	43	43	39.3	4.4e-10	1	No_clan
WILD0000034	10	9	8	10	8	8	0.87559	0.12441	0.904128	0.0958722	RLK	PHY|comp5777_c0_seq1	290	559	288	562	PF00069.20	Pkinase	Domain	3	255	260	153.2	6.6e-45	1	CL0016
WILD0000034	10	9	8	10	8	8	0.87559	0.12441	0.904128	0.0958722	RLK	PHY|comp5777_c0_seq1	164	182	164	188	PF00560.28	LRR_1	Repeat	1	18	22	14.9	0.019	1	CL0022
WILD0000034	10	9	8	10	8	8	0.87559	0.12441	0.904128	0.0958722	RLK	PHY|comp5777_c0_seq1	25	64	25	64	PF08263.7	LRRNT_2	Family	2	43	43	41.9	7e-11	1	No_clan
WILD0000034	10	9	8	10	8	8	0.87559	0.12441	0.904128	0.0958722	RLK	PHY|comp5777_c0_seq1	92	114	92	114	PF00560.28	LRR_1	Repeat	1	22	22	11.5	0.24	1	CL0022
WILD0000034	10	9	8	10	8	8	0.87559	0.12441	0.904128	0.0958722	RLK	PHY|comp5777_c0_seq1	140	156	139	156	PF13504.1	LRR_7	Repeat	2	17	17	10.2	0.73	1	CL0022
WILD0000020	8	5	5	8	5	7	0.583503	0.416497	0.592112	0.407888	other	PHY|comp17780_c0_seq4	862	1014	862	1014	PF00005.22	ABC_tran	Domain	1	137	137	66.6	2.7e-18	1	CL0023
WILD0000020	8	5	5	8	5	7	0.583503	0.416497	0.592112	0.407888	other	PHY|comp17780_c0_seq4	515	727	514	727	PF01061.19	ABC2_membrane	Family	2	210	210	142.7	8.3e-42	1	CL0181
WILD0000020	8	5	5	8	5	7	0.583503	0.416497	0.592112	0.407888	other	PHY|comp17780_c0_seq4	179	361	179	363	PF00005.22	ABC_tran	Domain	1	135	137	59.5	4e-16	1	CL0023
WILD0000020	8	5	5	8	5	7	0.583503	0.416497	0.592112	0.407888	other	PHY|comp17780_c0_seq4	1160	1373	1159	1373	PF01061.19	ABC2_membrane	Family	2	210	210	190.0	2.8e-56	1	CL0181
WILD0000020	8	5	5	8	5	7	0.583503	0.416497	0.592112	0.407888	other	PHY|comp17780_c0_seq4	83	156	40	157	PF14510.1	ABC_trans_N	Domain	24	84	85	56.4	2.3e-15	1	No_clan
WILD0000020	8	5	5	8	5	7	0.583503	0.416497	0.592112	0.407888	other	PHY|comp17780_c0_seq4	732	796	732	796	PF08370.6	PDR_assoc	Family	1	65	65	91.3	1.9e-26	1	No_clan
WILD0001212	1	2	1	1	2	2	0.5	0.5	0.163082	0.836918	other	PHY|comp10723_c0_seq1	11	264	11	267	PF01370.16	Epimerase	Family	1	233	236	74.8	6.4e-21	1	CL0063
WILD0001741	1	0	0	2	1	1	0.257876	0.742124	0.234951	0.765049	CNL	PHY|comp14164_c0_seq2	27	291	13	293	PF00931.17	NB-ARC	Domain	15	285	287	276.2	2.1e-82	1	CL0023
WILD0000007	7	12	8	8	11	12	0.420353	0.579647	0.139913	0.860087	TNL	PHY|comp18172_c0_seq8	40	292	38	308	PF00931.17	NB-ARC	Domain	3	266	287	151.9	1.5e-44	1	CL0023
WILD0000007	7	12	8	8	11	12	0.420353	0.579647	0.139913	0.860087	TNL	PHY|comp18172_c0_seq8	691	712	690	712	PF00560.28	LRR_1	Repeat	2	22	22	12.9	0.083	1	CL0022
WILD0000240	3	4	4	4	4	4	0.0889039	0.911096	0.0791512	0.920849	RLK	PHY|comp17711_c0_seq10	95	117	94	117	PF00560.28	LRR_1	Repeat	2	22	22	11.1	0.32	1	CL0022
WILD0000240	3	4	4	4	4	4	0.0889039	0.911096	0.0791512	0.920849	RLK	PHY|comp17711_c0_seq10	641	905	637	906	PF07714.12	Pkinase_Tyr	Domain	5	258	259	169.2	8.5e-50	1	CL0016
WILD0001664	1	1	1	1	1	1	NA	NA	NA	NA	other	PHY|comp17395_c0_seq2	131	217	131	217	PF03083.11	MtN3_slv	Family	1	87	87	98.5	1.4e-28	1	CL0141
WILD0001664	1	1	1	1	1	1	NA	NA	NA	NA	other	PHY|comp17395_c0_seq2	11	97	10	97	PF03083.11	MtN3_slv	Family	2	87	87	98.5	1.4e-28	1	CL0141
WILD0000269	3	2	3	2	2	2	0.683594	0.316406	0.905906	0.0940936	other	PHY|comp17157_c0_seq1	10	469	8	486	PF03094.10	Mlo	Family	3	463	480	711.8	2.4e-214	1	No_clan
WILD0003625	1	1	1	1	1	1	NA	NA	NA	NA	other	PHY|comp20631_c0_seq1	73	279	73	279	PF03798.11	TRAM_LAG1_CLN8	Domain	1	198	198	129.2	1.4e-37	1	No_clan
WILD0003921	1	1	1	1	1	1	NA	NA	NA	NA	other	PHY|comp20658_c0_seq1	82	131	82	131	PF02751.9	TFIIA_gamma_C	Domain	1	52	52	85.2	1.8e-24	1	No_clan
WILD0003921	1	1	1	1	1	1	NA	NA	NA	NA	other	PHY|comp20658_c0_seq1	33	80	32	80	PF02268.11	TFIIA_gamma_N	Domain	2	49	49	74.9	2.5e-21	1	No_clan

## Sheet: TableS5_blast_R_genes_corr_sar
orthoMCL_cluster	PHY	DES	DUL	NIG	SWT	SAR	expanded_r	depleted_r	gradient_expanded_r	gradient_depleted_r	classification	gene	alignment start	alignment end	envelope start	envelope end	hmm acc	hmm name	type	hmm start	hmm end	hmm length	bit score	E-value	significance	clan
WILD0014147	0	2	1	0	1	1	0.583503	0.416497	0.407888	0.592112	other	SAR|comp24680_c0_seq1	18	102	16	104	PF00743.14	FMO-like	Family	6	99	532	33.5	1.3e-08	1	CL0063
WILD0000017	3	5	2	2	6	6	0.5	0.5	0.156128	0.843872	RLK	SAR|comp40817_c0_seq12	437	701	435	705	PF00069.20	Pkinase	Domain	3	254	260	165.1	1.5e-48	1	CL0016
WILD0000017	3	5	2	2	6	6	0.5	0.5	0.156128	0.843872	RLK	SAR|comp40817_c0_seq12	46	148	46	149	PF13947.1	GUB_WAK_bind	Domain	1	105	106	80.7	1e-22	1	No_clan
WILD0000017	3	5	2	2	6	6	0.5	0.5	0.156128	0.843872	RLK	SAR|comp40817_c0_seq12	308	345	308	351	PF07645.10	EGF_CA	Domain	1	36	42	31.9	9.2e-08	1	CL0001
WILD0000127	1	3	3	2	4	2	0.268326	0.731674	0.285685	0.714315	RLP	SAR|comp41122_c0_seq2	74	93	73	94	PF00560.28	LRR_1	Repeat	3	20	22	10.8	0.42	1	CL0022
WILD0000127	1	3	3	2	4	2	0.268326	0.731674	0.285685	0.714315	RLP	SAR|comp41122_c0_seq2	339	397	337	397	PF13855.1	LRR_8	Repeat	3	61	61	29.0	6.2e-07	1	CL0022
WILD0000127	1	3	3	2	4	2	0.268326	0.731674	0.285685	0.714315	RLP	SAR|comp41122_c0_seq2	488	544	486	544	PF13855.1	LRR_8	Repeat	5	61	61	36.2	3.6e-09	1	CL0022
WILD0000127	1	3	3	2	4	2	0.268326	0.731674	0.285685	0.714315	RLP	SAR|comp41122_c0_seq2	170	189	170	192	PF00560.28	LRR_1	Repeat	1	19	22	11.7	0.21	1	CL0022
WILD0000127	1	3	3	2	4	2	0.268326	0.731674	0.285685	0.714315	RLP	SAR|comp41122_c0_seq2	218	235	218	235	PF13504.1	LRR_7	Repeat	1	17	17	8.2	3.6	1	CL0022
WILD0000127	1	3	3	2	4	2	0.268326	0.731674	0.285685	0.714315	RLP	SAR|comp41122_c0_seq2	271	325	267	333	PF13855.1	LRR_8	Repeat	8	61	61	28.2	1.1e-06	1	CL0022
WILD0000127	1	3	3	2	4	2	0.268326	0.731674	0.285685	0.714315	RLP	SAR|comp41122_c0_seq2	1	57	1	58	PF13855.1	LRR_8	Repeat	5	60	61	29.7	3.9e-07	1	CL0022
WILD0001965	2	3	3	0	1	2	0.800419	0.199581	0.80953	0.19047	CNL	SAR|comp34006_c0_seq1	8	204	1	207	PF00931.17	NB-ARC	Domain	90	284	287	168.8	1.1e-49	1	CL0023
WILD0000628	0	2	2	3	4	5	0.0479656	0.952034	0.000154543	0.999845	NL	SAR|comp36648_c0_seq1	189	449	186	449	PF00931.17	NB-ARC	Domain	4	262	287	213.8	2.1e-63	1	CL0023
WILD0000054	6	7	3	10	13	11	0.207215	0.792785	0.0513889	0.970833	CNL	SAR|comp41195_c0_seq7	782	1061	781	1062	PF00931.17	NB-ARC	Domain	2	286	287	302.1	2.6e-90	1	CL0023
WILD0000054	6	7	3	10	13	11	0.207215	0.792785	0.0513889	0.970833	CNL	SAR|comp41195_c0_seq7	617	739	607	742	PF12061.3	DUF3542	Family	276	399	402	33.1	2.7e-08	1	No_clan
WILD0000054	6	7	3	10	13	11	0.207215	0.792785	0.0513889	0.970833	CNL	SAR|comp41251_c0_seq10	95	500	95	500	PF12061.3	DUF3542	Family	1	402	402	699.3	1.4e-210	1	No_clan
WILD0018441	0	1	1	1	0	1	0.316406	0.683594	0.346953	0.653047	RLK	SAR|comp39556_c0_seq5	14	28	13	35	PF00560.28	LRR_1	Repeat	2	15	22	10.6	0.48	1	CL0022
WILD0018441	0	1	1	1	0	1	0.316406	0.683594	0.346953	0.653047	RLK	SAR|comp39556_c0_seq5	209	267	206	267	PF13855.1	LRR_8	Repeat	4	61	61	32.7	4.5e-08	1	CL0022
WILD0018441	0	1	1	1	0	1	0.316406	0.683594	0.346953	0.653047	RLK	SAR|comp39556_c0_seq5	426	702	423	704	PF00069.20	Pkinase	Domain	4	256	260	157.0	4.7e-46	1	CL0016
WILD0018441	0	1	1	1	0	1	0.316406	0.683594	0.346953	0.653047	RLK	SAR|comp39556_c0_seq5	278	329	278	336	PF13855.1	LRR_8	Repeat	1	50	61	36.9	2.2e-09	1	CL0022
WILD0000014	11	13	10	9	10	10	0.989612	0.0103879	0.91337	0.0866302	kinase	SAR|comp40690_c0_seq24	420	681	415	684	PF07714.12	Pkinase_Tyr	Domain	6	256	259	176.3	5.9e-52	1	CL0016
WILD0000014	11	13	10	9	10	10	0.989612	0.0103879	0.91337	0.0866302	kinase	SAR|comp40690_c0_seq24	1	305	1	306	PF12819.2	Malectin_like	Domain	51	346	347	156.7	7.5e-46	1	CL0468
WILD0000004	17	18	18	17	22	21	0.199581	0.800419	0.0699183	0.930082	RLK	SAR|comp21712_c0_seq1	356	378	356	402	PF00560.28	LRR_1	Repeat	1	21	22	10.8	0.41	1	CL0022
WILD0000004	17	18	18	17	22	21	0.199581	0.800419	0.0699183	0.930082	RLK	SAR|comp21712_c0_seq1	139	174	138	180	PF12799.2	LRR_4	Family	2	36	44	28.4	8.6e-07	1	CL0022
WILD0000004	17	18	18	17	22	21	0.199581	0.800419	0.0699183	0.930082	RLK	SAR|comp21712_c0_seq1	26	63	23	63	PF08263.7	LRRNT_2	Family	4	43	43	49.2	3.5e-13	1	No_clan
WILD0000004	17	18	18	17	22	21	0.199581	0.800419	0.0699183	0.930082	RLK	SAR|comp21712_c0_seq1	284	305	284	306	PF00560.28	LRR_1	Repeat	1	21	22	13.9	0.041	1	CL0022
WILD0000004	17	18	18	17	22	21	0.199581	0.800419	0.0699183	0.930082	RLK	SAR|comp21712_c0_seq1	692	896	690	960	PF00069.20	Pkinase	Domain	3	202	260	152.9	8.3e-45	1	CL0016
WILD0000004	17	18	18	17	22	21	0.199581	0.800419	0.0699183	0.930082	RLK	SAR|comp21712_c0_seq1	524	583	521	583	PF13855.1	LRR_8	Repeat	2	61	61	28.3	1.1e-06	1	CL0022
WILD0000130	2	1	1	2	1	1	0.683594	0.316406	0.792785	0.207215	CNL	SAR|comp41226_c0_seq1	37	315	36	317	PF00931.17	NB-ARC	Domain	2	285	287	257.8	8.4e-77	1	CL0023
WILD0000008	8	4	6	2	6	3	0.79653	0.20347	0.871315	0.128685	RLP	SAR|comp41233_c1_seq26	151	211	150	211	PF13855.1	LRR_8	Repeat	2	61	61	27.1	2.4e-06	1	CL0022
WILD0000008	8	4	6	2	6	3	0.79653	0.20347	0.871315	0.128685	RLP	SAR|comp41233_c1_seq26	345	400	345	400	PF13855.1	LRR_8	Repeat	6	61	61	33.2	3e-08	1	CL0022
WILD0000008	8	4	6	2	6	3	0.79653	0.20347	0.871315	0.128685	RLP	SAR|comp41233_c1_seq26	411	433	411	434	PF13516.1	LRR_6	Repeat	1	23	24	13.6	0.052	1	CL0022
WILD0000008	8	4	6	2	6	3	0.79653	0.20347	0.871315	0.128685	RLP	SAR|comp41233_c1_seq26	81	140	80	140	PF13855.1	LRR_8	Repeat	2	61	61	29.3	5.1e-07	1	CL0022
WILD0000008	8	4	6	2	6	3	0.79653	0.20347	0.871315	0.128685	RLP	SAR|comp41233_c1_seq26	464	486	463	486	PF00560.28	LRR_1	Repeat	2	22	22	13.0	0.079	1	CL0022
WILD0000008	8	4	6	2	6	3	0.79653	0.20347	0.871315	0.128685	RLP	SAR|comp41233_c1_seq26	553	611	552	611	PF13855.1	LRR_8	Repeat	3	61	61	37.2	1.7e-09	1	CL0022
WILD0000008	8	4	6	2	6	3	0.79653	0.20347	0.871315	0.128685	RLP	SAR|comp41233_c1_seq26	249	270	248	271	PF00560.28	LRR_1	Repeat	2	21	22	12.0	0.17	1	CL0022
WILD0000008	8	4	6	2	6	3	0.79653	0.20347	0.871315	0.128685	RLP	SAR|comp41233_c1_seq26	274	295	274	297	PF00560.28	LRR_1	Repeat	1	20	22	11.7	0.21	1	CL0022
WILD0001838	1	1	2	1	1	1	0.270735	0.729265	0.597637	0.402363	RLK	SAR|comp39974_c0_seq1	318	352	318	354	PF12799.2	LRR_4	Family	4	37	44	28.8	6.6e-07	1	CL0022
WILD0001838	1	1	2	1	1	1	0.270735	0.729265	0.597637	0.402363	RLK	SAR|comp39974_c0_seq1	436	495	435	495	PF13855.1	LRR_8	Repeat	2	61	61	31.0	1.5e-07	1	CL0022
WILD0001838	1	1	2	1	1	1	0.270735	0.729265	0.597637	0.402363	RLK	SAR|comp39974_c0_seq1	365	423	363	423	PF13855.1	LRR_8	Repeat	3	61	61	31.3	1.2e-07	1	CL0022
WILD0001838	1	1	2	1	1	1	0.270735	0.729265	0.597637	0.402363	RLK	SAR|comp39974_c0_seq1	660	919	656	922	PF00069.20	Pkinase	Domain	5	254	260	152.5	1.1e-44	1	CL0016
WILD0001838	1	1	2	1	1	1	0.270735	0.729265	0.597637	0.402363	RLK	SAR|comp39974_c0_seq1	172	185	172	189	PF13504.1	LRR_7	Repeat	1	14	17	9.1	1.7	1	CL0022
WILD0001838	1	1	2	1	1	1	0.270735	0.729265	0.597637	0.402363	RLK	SAR|comp39974_c0_seq1	32	72	31	72	PF08263.7	LRRNT_2	Family	2	43	43	40.5	1.8e-10	1	No_clan
WILD0001838	1	1	2	1	1	1	0.270735	0.729265	0.597637	0.402363	RLK	SAR|comp39974_c0_seq1	247	265	246	267	PF00560.28	LRR_1	Repeat	3	20	22	10.2	0.64	1	CL0022
WILD0001838	1	1	2	1	1	1	0.270735	0.729265	0.597637	0.402363	RLK	SAR|comp39974_c0_seq1	293	314	292	314	PF00560.28	LRR_1	Repeat	2	22	22	9.8	0.9	1	CL0022
WILD0015041	0	1	0	1	1	1	0.316406	0.683594	0.0940936	0.905906	CNL	SAR|comp15045_c0_seq1	170	442	168	448	PF00931.17	NB-ARC	Domain	3	278	287	203.3	3.3e-60	1	CL0023
WILD0015041	0	1	0	1	1	1	0.316406	0.683594	0.0940936	0.905906	CNL	SAR|comp15045_c0_seq1	546	602	543	603	PF13855.1	LRR_8	Repeat	4	60	61	27.9	1.4e-06	1	CL0022
WILD0005474	1	1	1	1	1	1	NA	NA	NA	NA	other	SAR|comp30239_c0_seq1	12	324	11	346	PF00266.14	Aminotran_5	Domain	3	326	371	105.9	1.8e-30	1	CL0061
WILD0000059	5	6	5	5	7	7	0.33509	0.66491	0.0690381	0.930962	CNL	SAR|comp40718_c0_seq3	160	438	159	441	PF00931.17	NB-ARC	Domain	2	284	287	274.5	6.8e-82	1	CL0023
WILD0001963	0	2	2	0	1	1	0.5	0.5	0.5	0.5	CNL	SAR|comp41181_c0_seq4	95	275	95	279	PF00931.17	NB-ARC	Domain	1	189	287	158.5	1.5e-46	1	CL0023
WILD0002519	2	1	3	2	1	2	0.257876	0.742124	0.546232	0.453768	other	SAR|comp27805_c0_seq1	125	387	121	389	PF00069.20	Pkinase	Domain	6	256	260	161.1	2.6e-47	1	CL0016
WILD0006771	1	1	1	1	1	1	NA	NA	NA	NA	other	SAR|comp37047_c0_seq2	520	550	518	550	PF07719.12	TPR_2	Repeat	4	34	34	19.4	0.00066	1	CL0020
WILD0006771	1	1	1	1	1	1	NA	NA	NA	NA	other	SAR|comp37047_c0_seq2	75	102	75	105	PF07719.12	TPR_2	Repeat	1	28	34	17.2	0.0031	1	CL0020
WILD0006771	1	1	1	1	1	1	NA	NA	NA	NA	other	SAR|comp37047_c0_seq2	385	414	382	415	PF00515.23	TPR_1	Repeat	4	33	34	15.7	0.0081	1	CL0020
WILD0014871	0	1	0	0	1	1	0.5	0.5	0.163082	0.836918	other	SAR|comp13071_c0_seq1	31	156	21	157	PF01419.12	Jacalin	Domain	12	129	130	56.0	3.4e-15	1	No_clan
WILD0000044	2	4	2	1	5	3	0.578476	0.421524	0.308767	0.691233	CNL	SAR|comp41254_c0_seq17	467	664	463	666	PF00931.17	NB-ARC	Domain	5	206	287	197.3	2.2e-58	1	CL0023
WILD0000044	2	4	2	1	5	3	0.578476	0.421524	0.308767	0.691233	CNL	SAR|comp41258_c0_seq10	373	542	372	544	PF00931.17	NB-ARC	Domain	2	171	287	164.1	2.9e-48	1	CL0023
WILD0000947	0	1	2	1	1	1	0.0981306	0.901869	0.256113	0.743887	CNL	SAR|comp41244_c0_seq2	164	442	163	445	PF00931.17	NB-ARC	Domain	2	284	287	217.3	1.9e-64	1	CL0023
WILD0000006	7	4	2	4	6	4	0.808669	0.191331	0.656985	0.343015	RLK	SAR|comp37461_c0_seq6	134	189	130	190	PF13855.1	LRR_8	Repeat	5	60	61	33.7	2.1e-08	1	CL0022
WILD0000006	7	4	2	4	6	4	0.808669	0.191331	0.656985	0.343015	RLK	SAR|comp37461_c0_seq6	444	708	441	713	PF00069.20	Pkinase	Domain	4	253	260	131.3	3.2e-38	1	CL0016
WILD0000006	7	4	2	4	6	4	0.808669	0.191331	0.656985	0.343015	RLK	SAR|comp37461_c0_seq6	255	310	251	310	PF13855.1	LRR_8	Repeat	6	61	61	32.5	5.2e-08	1	CL0022
WILD0003951	1	1	1	1	1	1	NA	NA	NA	NA	RLP	SAR|comp30233_c0_seq1	144	205	143	205	PF13855.1	LRR_8	Repeat	2	61	61	28.2	1.2e-06	1	CL0022
WILD0003951	1	1	1	1	1	1	NA	NA	NA	NA	RLP	SAR|comp30233_c0_seq1	29	66	28	66	PF08263.7	LRRNT_2	Family	2	43	43	45.3	5.7e-12	1	No_clan
WILD0003951	1	1	1	1	1	1	NA	NA	NA	NA	RLP	SAR|comp30233_c0_seq1	264	284	264	286	PF00560.28	LRR_1	Repeat	1	20	22	10.3	0.62	1	CL0022
WILD0000485	5	3	5	4	3	4	0.5	0.5	0.757401	0.242599	CNL	SAR|comp35444_c0_seq2	164	443	162	446	PF00931.17	NB-ARC	Domain	3	284	287	279.3	2.4e-83	1	CL0023
WILD0000106	5	3	2	4	7	4	0.5	0.5	0.349899	0.650101	RLP	SAR|comp53186_c0_seq1	118	140	118	140	PF00560.28	LRR_1	Repeat	1	22	22	11.7	0.21	1	CL0022
WILD0000106	5	3	2	4	7	4	0.5	0.5	0.349899	0.650101	RLP	SAR|comp53186_c0_seq1	141	201	141	201	PF13855.1	LRR_8	Repeat	1	61	61	31.8	8.5e-08	1	CL0022
WILD0000106	5	3	2	4	7	4	0.5	0.5	0.349899	0.650101	RLP	SAR|comp53186_c0_seq1	96	112	95	116	PF00560.28	LRR_1	Repeat	2	17	22	12.3	0.13	1	CL0022
WILD0000034	10	9	8	10	8	8	0.87559	0.12441	0.904128	0.0958722	RLK	SAR|comp38776_c0_seq4	97	119	97	119	PF00560.28	LRR_1	Repeat	1	22	22	11.3	0.28	1	CL0022
WILD0000034	10	9	8	10	8	8	0.87559	0.12441	0.904128	0.0958722	RLK	SAR|comp38776_c0_seq4	30	69	30	69	PF08263.7	LRRNT_2	Family	2	43	43	43.0	3.1e-11	1	No_clan
WILD0000034	10	9	8	10	8	8	0.87559	0.12441	0.904128	0.0958722	RLK	SAR|comp38776_c0_seq4	145	161	144	161	PF13504.1	LRR_7	Repeat	2	17	17	10.2	0.73	1	CL0022
WILD0000034	10	9	8	10	8	8	0.87559	0.12441	0.904128	0.0958722	RLK	SAR|comp38776_c0_seq4	169	187	169	192	PF00560.28	LRR_1	Repeat	1	18	22	16.4	0.0062	1	CL0022
WILD0000034	10	9	8	10	8	8	0.87559	0.12441	0.904128	0.0958722	RLK	SAR|comp38776_c0_seq4	295	565	293	567	PF00069.20	Pkinase	Domain	3	256	260	153.5	5.4e-45	1	CL0016
WILD0000020	8	5	5	8	5	7	0.583503	0.416497	0.592112	0.407888	other	SAR|comp41140_c0_seq1	1169	1382	1168	1382	PF01061.19	ABC2_membrane	Family	2	210	210	197.7	1.2e-58	1	CL0181
WILD0000020	8	5	5	8	5	7	0.583503	0.416497	0.592112	0.407888	other	SAR|comp41140_c0_seq1	871	1023	871	1023	PF00005.22	ABC_tran	Domain	1	137	137	67.2	1.7e-18	1	CL0023
WILD0000020	8	5	5	8	5	7	0.583503	0.416497	0.592112	0.407888	other	SAR|comp41140_c0_seq1	736	798	736	799	PF08370.6	PDR_assoc	Family	1	63	65	90.3	3.7e-26	1	No_clan
WILD0000020	8	5	5	8	5	7	0.583503	0.416497	0.592112	0.407888	other	SAR|comp41140_c0_seq1	519	731	518	731	PF01061.19	ABC2_membrane	Family	2	210	210	150.2	4.1e-44	1	CL0181
WILD0000020	8	5	5	8	5	7	0.583503	0.416497	0.592112	0.407888	other	SAR|comp41140_c0_seq1	102	161	69	161	PF14510.1	ABC_trans_N	Domain	32	85	85	54.0	1.3e-14	1	No_clan
WILD0000020	8	5	5	8	5	7	0.583503	0.416497	0.592112	0.407888	other	SAR|comp41140_c0_seq1	183	365	183	367	PF00005.22	ABC_tran	Domain	1	135	137	51.7	1e-13	1	CL0023
WILD0001212	1	2	1	1	2	2	0.5	0.5	0.163082	0.836918	other	SAR|comp22751_c0_seq1	16	264	16	274	PF01370.16	Epimerase	Family	1	226	236	66.7	2e-18	1	CL0063
WILD0000007	7	12	8	8	11	12	0.420353	0.579647	0.139913	0.860087	TNL	SAR|comp41202_c0_seq15	20	150	20	151	PF01582.15	TIR	Family	1	140	141	125.5	9.5e-37	1	CL0173
WILD0000007	7	12	8	8	11	12	0.420353	0.579647	0.139913	0.860087	TNL	SAR|comp41202_c0_seq15	648	688	647	693	PF12799.2	LRR_4	Family	2	40	44	31.3	1.1e-07	1	CL0022
WILD0000007	7	12	8	8	11	12	0.420353	0.579647	0.139913	0.860087	TNL	SAR|comp41202_c0_seq15	204	467	197	473	PF00931.17	NB-ARC	Domain	8	281	287	151.0	3e-44	1	CL0023
WILD0000007	7	12	8	8	11	12	0.420353	0.579647	0.139913	0.860087	TNL	SAR|comp41247_c0_seq2	2	97	1	99	PF01582.15	TIR	Family	43	139	141	93.4	7.7e-27	1	CL0173
WILD0000007	7	12	8	8	11	12	0.420353	0.579647	0.139913	0.860087	TNL	SAR|comp33595_c1_seq10	124	374	123	374	PF00931.17	NB-ARC	Domain	2	261	287	143.3	6.6e-42	1	CL0023
WILD0000007	7	12	8	8	11	12	0.420353	0.579647	0.139913	0.860087	TNL	SAR|comp41247_c0_seq2	145	409	144	414	PF00931.17	NB-ARC	Domain	2	279	287	160.3	4.4e-47	1	CL0023
WILD0000007	7	12	8	8	11	12	0.420353	0.579647	0.139913	0.860087	TNL	SAR|comp41247_c0_seq2	603	622	603	625	PF00560.28	LRR_1	Repeat	1	19	22	10.4	0.56	1	CL0022
WILD0000007	7	12	8	8	11	12	0.420353	0.579647	0.139913	0.860087	TNL	SAR|comp33595_c1_seq10	1	74	1	76	PF01582.15	TIR	Family	56	139	141	68.6	3.4e-19	1	CL0173
WILD0000240	3	4	4	4	4	4	0.0889039	0.911096	0.0791512	0.920849	RLK	SAR|comp40362_c0_seq7	368	632	364	633	PF07714.12	Pkinase_Tyr	Domain	5	258	259	170.9	2.5e-50	1	CL0016
WILD0016469	0	0	0	0	0	1	0.270735	0.729265	0.0791512	0.920849	other	SAR|comp36111_c0_seq3	9	96	9	96	PF03083.11	MtN3_slv	Family	1	87	87	99.6	6.7e-29	1	CL0141
WILD0016469	0	0	0	0	0	1	0.270735	0.729265	0.0791512	0.920849	other	SAR|comp36111_c0_seq3	130	211	130	212	PF03083.11	MtN3_slv	Family	1	82	87	93.6	4.8e-27	1	CL0141
WILD0000269	3	2	3	2	2	2	0.683594	0.316406	0.905906	0.0940936	other	SAR|comp32264_c0_seq1	9	462	7	487	PF03094.10	Mlo	Family	3	457	480	723.7	5.9e-218	1	No_clan
WILD0003625	1	1	1	1	1	1	NA	NA	NA	NA	other	SAR|comp38630_c0_seq1	73	279	73	279	PF03798.11	TRAM_LAG1_CLN8	Domain	1	198	198	127.0	6.2e-37	1	No_clan
WILD0000042	4	2	2	2	5	5	0.33509	0.66491	0.126233	0.873767	NL	SAR|comp41262_c0_seq2	236	253	236	253	PF13504.1	LRR_7	Repeat	1	17	17	9.0	1.9	1	CL0022
WILD0003921	1	1	1	1	1	1	NA	NA	NA	NA	other	SAR|comp27542_c0_seq1	36	83	35	83	PF02268.11	TFIIA_gamma_N	Domain	2	49	49	74.9	2.6e-21	1	No_clan
WILD0003921	1	1	1	1	1	1	NA	NA	NA	NA	other	SAR|comp27542_c0_seq1	85	134	85	134	PF02751.9	TFIIA_gamma_C	Domain	1	52	52	85.2	1.9e-24	1	No_clan

## Sheet: TableS5_blast_R_genes_corr_swt
orthoMCL_cluster	PHY	DES	DUL	NIG	SWT	SAR	expanded_r	depleted_r	gradient_expanded_r	gradient_depleted_r	classification	gene	alignment start	alignment end	envelope start	envelope end	hmm acc	hmm name	type	hmm start	hmm end	hmm length	bit score	E-value	significance	clan
WILD0000017	3	5	2	2	6	6	0.5	0.5	0.156128	0.843872	RLK	SWT|comp65482_c0_seq1	442	708	440	711	PF00069.20	Pkinase	Domain	3	254	260	167.9	2.2e-49	1	CL0016
WILD0000017	3	5	2	2	6	6	0.5	0.5	0.156128	0.843872	RLK	SWT|comp65482_c0_seq1	314	346	314	356	PF07645.10	EGF_CA	Domain	1	34	42	34.2	1.8e-08	1	CL0001
WILD0000017	3	5	2	2	6	6	0.5	0.5	0.156128	0.843872	RLK	SWT|comp65482_c0_seq1	44	151	44	152	PF13947.1	GUB_WAK_bind	Domain	1	105	106	89.0	2.5e-25	1	No_clan
WILD0000127	1	3	3	2	4	2	0.268326	0.731674	0.285685	0.714315	RLP	SWT|comp65613_c0_seq3	26	43	25	47	PF00560.28	LRR_1	Repeat	2	17	22	10.3	0.59	1	CL0022
WILD0000127	1	3	3	2	4	2	0.268326	0.731674	0.285685	0.714315	RLP	SWT|comp65613_c0_seq3	120	179	119	180	PF13855.1	LRR_8	Repeat	2	60	61	38.4	7.4e-10	1	CL0022
WILD0000127	1	3	3	2	4	2	0.268326	0.731674	0.285685	0.714315	RLP	SWT|comp66249_c0_seq1	18	75	16	76	PF13855.1	LRR_8	Repeat	3	60	61	27.7	1.6e-06	1	CL0022
WILD0000127	1	3	3	2	4	2	0.268326	0.731674	0.285685	0.714315	RLP	SWT|comp66249_c0_seq1	167	223	165	223	PF13855.1	LRR_8	Repeat	5	61	61	31.4	1.1e-07	1	CL0022
WILD0000127	1	3	3	2	4	2	0.268326	0.731674	0.285685	0.714315	RLP	SWT|comp65613_c0_seq3	339	356	339	356	PF13504.1	LRR_7	Repeat	1	17	17	8.6	2.6	1	CL0022
WILD0000127	1	3	3	2	4	2	0.268326	0.731674	0.285685	0.714315	RLP	SWT|comp65613_c0_seq3	411	428	410	432	PF00560.28	LRR_1	Repeat	2	18	22	10.3	0.61	1	CL0022
WILD0000127	1	3	3	2	4	2	0.268326	0.731674	0.285685	0.714315	RLP	SWT|comp65613_c0_seq3	97	116	97	118	PF00560.28	LRR_1	Repeat	1	20	22	10.1	0.71	1	CL0022
WILD0000127	1	3	3	2	4	2	0.268326	0.731674	0.285685	0.714315	RLP	SWT|comp65613_c0_seq3	73	95	73	95	PF00560.28	LRR_1	Repeat	1	22	22	11.2	0.31	1	CL0022
WILD0000127	1	3	3	2	4	2	0.268326	0.731674	0.285685	0.714315	RLP	SWT|comp65613_c0_seq3	291	310	291	313	PF00560.28	LRR_1	Repeat	1	19	22	12.1	0.15	1	CL0022
WILD0000127	1	3	3	2	4	2	0.268326	0.731674	0.285685	0.714315	RLP	SWT|comp65613_c0_seq3	192	253	192	255	PF13855.1	LRR_8	Repeat	1	61	61	31.1	1.4e-07	1	CL0022
WILD0001965	2	3	3	0	1	2	0.800419	0.199581	0.80953	0.19047	CNL	SWT|comp60954_c0_seq1	193	481	192	484	PF00931.17	NB-ARC	Domain	2	284	287	252.9	2.5e-75	1	CL0023
WILD0000122	3	5	1	4	4	3	0.731674	0.268326	0.522062	0.477938	NL	SWT|comp65599_c1_seq1	600	622	600	622	PF00560.28	LRR_1	Repeat	1	22	22	11.0	0.34	1	CL0022
WILD0000122	3	5	1	4	4	3	0.731674	0.268326	0.522062	0.477938	NL	SWT|comp65599_c1_seq1	160	443	160	444	PF00931.17	NB-ARC	Domain	1	286	287	238.2	7.8e-71	1	CL0023
WILD0000628	0	2	2	3	4	5	0.0479656	0.952034	0.000154543	0.999845	CNL	SWT|comp55513_c1_seq1	117	398	116	399	PF00931.17	NB-ARC	Domain	2	286	287	238.8	5e-71	1	CL0023
WILD0008725	0	1	0	1	1	1	0.316406	0.683594	0.0940936	0.905906	RLP	SWT|comp67795_c0_seq6	31	69	30	69	PF08263.7	LRRNT_2	Family	2	43	43	41.1	1.2e-10	1	No_clan
WILD0008725	0	1	0	1	1	1	0.316406	0.683594	0.0940936	0.905906	RLP	SWT|comp67795_c0_seq6	697	718	696	718	PF00560.28	LRR_1	Repeat	2	22	22	9.6	1	1	CL0022
WILD0008725	0	1	0	1	1	1	0.316406	0.683594	0.0940936	0.905906	RLP	SWT|comp67795_c0_seq6	198	213	197	213	PF13504.1	LRR_7	Repeat	2	17	17	8.4	3.1	1	CL0022
WILD0008725	0	1	0	1	1	1	0.316406	0.683594	0.0940936	0.905906	RLP	SWT|comp67795_c0_seq6	297	355	296	356	PF13855.1	LRR_8	Repeat	2	60	61	29.8	3.5e-07	1	CL0022
WILD0008725	0	1	0	1	1	1	0.316406	0.683594	0.0940936	0.905906	RLP	SWT|comp67795_c0_seq6	223	285	223	286	PF13855.1	LRR_8	Repeat	1	60	61	30.6	2e-07	1	CL0022
WILD0008725	0	1	0	1	1	1	0.316406	0.683594	0.0940936	0.905906	RLP	SWT|comp67795_c0_seq6	441	459	441	461	PF00560.28	LRR_1	Repeat	1	19	22	10.2	0.65	1	CL0022
WILD0008725	0	1	0	1	1	1	0.316406	0.683594	0.0940936	0.905906	RLP	SWT|comp67795_c0_seq6	513	534	513	535	PF00560.28	LRR_1	Repeat	1	21	22	10.1	0.69	1	CL0022
WILD0008725	0	1	0	1	1	1	0.316406	0.683594	0.0940936	0.905906	RLP	SWT|comp67795_c0_seq6	421	436	418	438	PF00560.28	LRR_1	Repeat	4	19	22	9.8	0.88	1	CL0022
WILD0008725	0	1	0	1	1	1	0.316406	0.683594	0.0940936	0.905906	RLP	SWT|comp67795_c0_seq6	721	738	721	742	PF00560.28	LRR_1	Repeat	2	18	22	11.1	0.34	1	CL0022
WILD0003035	2	2	1	1	2	4	0.66491	0.33509	0.275893	0.724107	CNL	SWT|comp48256_c0_seq1	4	222	1	225	PF00931.17	NB-ARC	Domain	61	282	287	180.0	4.4e-53	1	CL0023
WILD0000054	6	7	3	10	13	11	0.207215	0.792785	0.0513889	0.970833	CNL	SWT|comp67955_c0_seq7	535	812	534	813	PF00931.17	NB-ARC	Domain	2	286	287	243.5	1.9e-72	1	CL0023
WILD0000054	6	7	3	10	13	11	0.207215	0.792785	0.0513889	0.970833	CNL	SWT|comp67938_c0_seq10	100	378	98	379	PF00931.17	NB-ARC	Domain	3	286	287	270.8	8.8e-81	1	CL0023
WILD0000054	6	7	3	10	13	11	0.207215	0.792785	0.0513889	0.970833	CNL	SWT|comp67955_c0_seq7	98	501	98	502	PF12061.3	DUF3542	Family	1	401	402	700.3	7.1e-211	1	No_clan
WILD0000014	11	13	10	9	10	10	0.989612	0.0103879	0.91337	0.0866302	kinase	SWT|comp63907_c2_seq1	426	629	422	653	PF07714.12	Pkinase_Tyr	Domain	6	212	259	157.0	4.4e-46	1	CL0016
WILD0000014	11	13	10	9	10	10	0.989612	0.0103879	0.91337	0.0866302	kinase	SWT|comp63907_c2_seq1	1	309	1	309	PF12819.2	Malectin_like	Domain	54	347	347	162.4	1.4e-47	1	CL0468
WILD0000004	17	18	18	17	22	21	0.199581	0.800419	0.0699183	0.930082	RLK	SWT|comp66730_c0_seq7	601	620	601	623	PF00560.28	LRR_1	Repeat	1	19	22	14.5	0.026	1	CL0022
WILD0000004	17	18	18	17	22	21	0.199581	0.800419	0.0699183	0.930082	RLK	SWT|comp66730_c0_seq7	847	1010	843	1011	PF00069.20	Pkinase	Domain	5	167	260	127.3	5.5e-37	1	CL0016
WILD0000004	17	18	18	17	22	21	0.199581	0.800419	0.0699183	0.930082	RLK	SWT|comp66730_c0_seq7	529	588	528	588	PF13855.1	LRR_8	Repeat	2	61	61	27.2	2.3e-06	1	CL0022
WILD0000004	17	18	18	17	22	21	0.199581	0.800419	0.0699183	0.930082	RLK	SWT|comp66730_c0_seq7	25	62	24	63	PF08263.7	LRRNT_2	Family	2	42	43	37.4	1.7e-09	1	No_clan
WILD0000004	17	18	18	17	22	21	0.199581	0.800419	0.0699183	0.930082	RLK	SWT|comp66730_c0_seq7	677	733	677	733	PF13855.1	LRR_8	Repeat	5	61	61	34.7	1.1e-08	1	CL0022
WILD0000004	17	18	18	17	22	21	0.199581	0.800419	0.0699183	0.930082	RLK	SWT|comp66730_c0_seq7	94	117	94	117	PF13516.1	LRR_6	Repeat	1	24	24	10.7	0.46	1	CL0022
WILD0000353	1	3	1	1	3	2	0.583503	0.416497	0.275893	0.724107	RLP	SWT|comp50965_c0_seq2	175	194	175	196	PF00560.28	LRR_1	Repeat	1	19	22	11.4	0.26	1	CL0022
WILD0000353	1	3	1	1	3	2	0.583503	0.416497	0.275893	0.724107	RLP	SWT|comp50965_c0_seq2	104	164	104	164	PF13855.1	LRR_8	Repeat	1	61	61	43.8	1.6e-11	1	CL0022
WILD0000353	1	3	1	1	3	2	0.583503	0.416497	0.275893	0.724107	RLP	SWT|comp50965_c0_seq2	10	27	9	30	PF00560.28	LRR_1	Repeat	2	18	22	13.1	0.072	1	CL0022
WILD0000353	1	3	1	1	3	2	0.583503	0.416497	0.275893	0.724107	RLP	SWT|comp50965_c0_seq2	320	375	320	375	PF13855.1	LRR_8	Repeat	6	61	61	27.1	2.4e-06	1	CL0022
WILD0000353	1	3	1	1	3	2	0.583503	0.416497	0.275893	0.724107	RLP	SWT|comp50965_c0_seq2	224	243	223	245	PF00560.28	LRR_1	Repeat	2	20	22	13.3	0.063	1	CL0022
WILD0000353	1	3	1	1	3	2	0.583503	0.416497	0.275893	0.724107	RLP	SWT|comp50965_c0_seq2	84	100	82	103	PF00560.28	LRR_1	Repeat	4	19	22	10.6	0.47	1	CL0022
WILD0000130	2	1	1	2	1	1	0.683594	0.316406	0.792785	0.207215	CNL	SWT|comp67897_c0_seq10	128	406	127	408	PF00931.17	NB-ARC	Domain	2	285	287	257.8	8.1e-77	1	CL0023
WILD0000008	8	4	6	2	6	3	0.79653	0.20347	0.871315	0.128685	RLP	SWT|comp67862_c0_seq19	270	292	266	292	PF13516.1	LRR_6	Repeat	2	24	24	12.0	0.17	1	CL0022
WILD0000008	8	4	6	2	6	3	0.79653	0.20347	0.871315	0.128685	RLP	SWT|comp67817_c2_seq7	39	98	39	98	PF13855.1	LRR_8	Repeat	2	61	61	40.2	2.1e-10	1	CL0022
WILD0000008	8	4	6	2	6	3	0.79653	0.20347	0.871315	0.128685	RLP	SWT|comp67817_c2_seq7	186	208	185	208	PF00560.28	LRR_1	Repeat	2	22	22	15.1	0.016	1	CL0022
WILD0000008	8	4	6	2	6	3	0.79653	0.20347	0.871315	0.128685	RLP	SWT|comp67862_c0_seq19	54	71	54	102	PF00560.28	LRR_1	Repeat	1	16	22	11.9	0.18	1	CL0022
WILD0000008	8	4	6	2	6	3	0.79653	0.20347	0.871315	0.128685	RLP	SWT|comp67862_c0_seq19	177	236	176	236	PF13855.1	LRR_8	Repeat	2	61	61	32.1	6.9e-08	1	CL0022
WILD0000008	8	4	6	2	6	3	0.79653	0.20347	0.871315	0.128685	RLP	SWT|comp67817_c2_seq7	111	170	106	172	PF13855.1	LRR_8	Repeat	2	61	61	30.4	2.2e-07	1	CL0022
WILD0000008	8	4	6	2	6	3	0.79653	0.20347	0.871315	0.128685	RLP	SWT|comp67862_c0_seq19	345	403	343	403	PF13855.1	LRR_8	Repeat	3	61	61	28.1	1.2e-06	1	CL0022
WILD0000008	8	4	6	2	6	3	0.79653	0.20347	0.871315	0.128685	RLP	SWT|comp67817_c2_seq7	276	295	273	295	PF00560.28	LRR_1	Repeat	4	22	22	13.7	0.045	1	CL0022
WILD0000008	8	4	6	2	6	3	0.79653	0.20347	0.871315	0.128685	RLP	SWT|comp67817_c2_seq7	321	338	321	344	PF00560.28	LRR_1	Repeat	1	17	22	10.2	0.63	1	CL0022
WILD0000008	8	4	6	2	6	3	0.79653	0.20347	0.871315	0.128685	RLP	SWT|comp67862_c0_seq19	321	337	320	341	PF00560.28	LRR_1	Repeat	2	17	22	9.7	0.97	1	CL0022
WILD0015546	1	1	0	1	1	1	0.729265	0.270735	0.402363	0.597637	TNL	SWT|comp67034_c0_seq11	119	138	119	141	PF00560.28	LRR_1	Repeat	1	19	22	10.7	0.43	1	CL0022
WILD0015546	1	1	0	1	1	1	0.729265	0.270735	0.402363	0.597637	TNL	SWT|comp67034_c0_seq11	212	232	212	234	PF00560.28	LRR_1	Repeat	1	20	22	10.3	0.58	1	CL0022
WILD0001838	1	1	2	1	1	1	0.270735	0.729265	0.597637	0.402363	RLK	SWT|comp65646_c0_seq1	172	185	172	189	PF13504.1	LRR_7	Repeat	1	14	17	9.1	1.7	1	CL0022
WILD0001838	1	1	2	1	1	1	0.270735	0.729265	0.597637	0.402363	RLK	SWT|comp65646_c0_seq1	436	495	435	495	PF13855.1	LRR_8	Repeat	2	61	61	31.0	1.5e-07	1	CL0022
WILD0001838	1	1	2	1	1	1	0.270735	0.729265	0.597637	0.402363	RLK	SWT|comp65646_c0_seq1	32	72	31	72	PF08263.7	LRRNT_2	Family	2	43	43	40.5	1.8e-10	1	No_clan
WILD0001838	1	1	2	1	1	1	0.270735	0.729265	0.597637	0.402363	RLK	SWT|comp65646_c0_seq1	247	265	246	267	PF00560.28	LRR_1	Repeat	3	20	22	10.2	0.64	1	CL0022
WILD0001838	1	1	2	1	1	1	0.270735	0.729265	0.597637	0.402363	RLK	SWT|comp65646_c0_seq1	318	352	318	354	PF12799.2	LRR_4	Family	4	37	44	28.8	6.6e-07	1	CL0022
WILD0001838	1	1	2	1	1	1	0.270735	0.729265	0.597637	0.402363	RLK	SWT|comp65646_c0_seq1	293	314	292	314	PF00560.28	LRR_1	Repeat	2	22	22	9.8	0.9	1	CL0022
WILD0001838	1	1	2	1	1	1	0.270735	0.729265	0.597637	0.402363	RLK	SWT|comp65646_c0_seq1	365	423	363	423	PF13855.1	LRR_8	Repeat	3	61	61	31.3	1.2e-07	1	CL0022
WILD0001838	1	1	2	1	1	1	0.270735	0.729265	0.597637	0.402363	RLK	SWT|comp65646_c0_seq1	660	919	656	922	PF00069.20	Pkinase	Domain	5	254	260	152.5	1.1e-44	1	CL0016
WILD0015041	0	1	0	1	1	1	0.316406	0.683594	0.0940936	0.905906	CNL	SWT|comp63092_c0_seq4	168	440	166	446	PF00931.17	NB-ARC	Domain	3	278	287	205.1	9.4e-61	1	CL0023
WILD0015041	0	1	0	1	1	1	0.316406	0.683594	0.0940936	0.905906	CNL	SWT|comp63092_c0_seq4	544	600	541	601	PF13855.1	LRR_8	Repeat	4	60	61	27.9	1.4e-06	1	CL0022
WILD0005474	1	1	1	1	1	1	NA	NA	NA	NA	other	SWT|comp59352_c0_seq1	12	324	11	346	PF00266.14	Aminotran_5	Domain	3	326	371	105.9	1.8e-30	1	CL0061
WILD0000072	2	3	4	3	2	3	0.257876	0.742124	0.430762	0.569238	CNL	SWT|comp67944_c0_seq6	183	465	182	468	PF00931.17	NB-ARC	Domain	2	284	287	276.5	1.7e-82	1	CL0023
WILD0001963	0	2	2	0	1	1	0.5	0.5	0.5	0.5	CNL	SWT|comp67946_c0_seq8	145	420	145	422	PF00931.17	NB-ARC	Domain	1	285	287	251.5	6.8e-75	1	CL0023
WILD0002519	2	1	3	2	1	2	0.257876	0.742124	0.546232	0.453768	other	SWT|comp55201_c0_seq1	57	146	56	156	PF01453.19	B_lectin	Domain	2	104	114	71.9	3.5e-20	1	No_clan
WILD0002519	2	1	3	2	1	2	0.257876	0.742124	0.546232	0.453768	other	SWT|comp55201_c0_seq1	467	729	463	731	PF00069.20	Pkinase	Domain	6	256	260	159.2	1e-46	1	CL0016
WILD0006771	1	1	1	1	1	1	NA	NA	NA	NA	other	SWT|comp64918_c0_seq1	384	413	381	414	PF00515.23	TPR_1	Repeat	4	33	34	15.7	0.0081	1	CL0020
WILD0006771	1	1	1	1	1	1	NA	NA	NA	NA	other	SWT|comp64918_c0_seq1	519	549	517	549	PF07719.12	TPR_2	Repeat	4	34	34	19.4	0.00066	1	CL0020
WILD0006771	1	1	1	1	1	1	NA	NA	NA	NA	other	SWT|comp64918_c0_seq1	74	101	74	104	PF07719.12	TPR_2	Repeat	1	28	34	17.0	0.0037	1	CL0020
WILD0001259	3	2	2	3	2	1	0.742124	0.257876	0.904128	0.0958722	TNL	SWT|comp67540_c0_seq2	895	916	894	916	PF00560.28	LRR_1	Repeat	2	22	22	9.5	1.1	1	CL0022
WILD0001259	3	2	2	3	2	1	0.742124	0.257876	0.904128	0.0958722	TNL	SWT|comp67540_c0_seq2	753	774	753	775	PF00560.28	LRR_1	Repeat	1	21	22	9.8	0.88	1	CL0022
WILD0001259	3	2	2	3	2	1	0.742124	0.257876	0.904128	0.0958722	TNL	SWT|comp67540_c0_seq2	1104	1125	1104	1125	PF00560.28	LRR_1	Repeat	1	22	22	11.7	0.2	1	CL0022
WILD0001259	3	2	2	3	2	1	0.742124	0.257876	0.904128	0.0958722	TNL	SWT|comp67540_c0_seq2	193	471	192	475	PF00931.17	NB-ARC	Domain	2	281	287	139.3	1.1e-40	1	CL0023
WILD0001259	3	2	2	3	2	1	0.742124	0.257876	0.904128	0.0958722	TNL	SWT|comp67540_c0_seq2	23	147	22	149	PF01582.15	TIR	Family	2	139	141	85.8	1.7e-24	1	CL0173
WILD0000044	2	4	2	1	5	3	0.578476	0.421524	0.308767	0.691233	CNL	SWT|comp67939_c0_seq4	169	408	165	408	PF00931.17	NB-ARC	Domain	5	248	287	222.5	4.6e-66	1	CL0023
WILD0000044	2	4	2	1	5	3	0.578476	0.421524	0.308767	0.691233	CNL	SWT|comp67954_c0_seq11	395	673	393	676	PF00931.17	NB-ARC	Domain	3	284	287	243.2	2.3e-72	1	CL0023
WILD0000947	0	1	2	1	1	1	0.0981306	0.901869	0.256113	0.743887	CNL	SWT|comp67940_c0_seq8	1	249	1	250	PF00931.17	NB-ARC	Domain	33	286	287	180.2	3.6e-53	1	CL0023
WILD0000006	7	4	2	4	6	4	0.808669	0.191331	0.656985	0.343015	RLK	SWT|comp67287_c0_seq2	709	926	706	974	PF00069.20	Pkinase	Domain	4	202	260	135.0	2.5e-39	1	CL0016
WILD0000006	7	4	2	4	6	4	0.808669	0.191331	0.656985	0.343015	RLK	SWT|comp66388_c0_seq8	5	25	5	27	PF00560.28	LRR_1	Repeat	1	20	22	9.6	1	1	CL0022
WILD0000006	7	4	2	4	6	4	0.808669	0.191331	0.656985	0.343015	RLK	SWT|comp67287_c0_seq2	424	483	423	483	PF13855.1	LRR_8	Repeat	2	61	61	27.6	1.7e-06	1	CL0022
WILD0000006	7	4	2	4	6	4	0.808669	0.191331	0.656985	0.343015	RLK	SWT|comp65196_c0_seq3	662	926	659	931	PF00069.20	Pkinase	Domain	4	253	260	130.6	5.3e-38	1	CL0016
WILD0000006	7	4	2	4	6	4	0.808669	0.191331	0.656985	0.343015	RLK	SWT|comp65196_c0_seq3	175	195	175	197	PF00560.28	LRR_1	Repeat	1	19	22	12.8	0.094	1	CL0022
WILD0000006	7	4	2	4	6	4	0.808669	0.191331	0.656985	0.343015	RLK	SWT|comp66388_c0_seq8	366	416	362	417	PF13855.1	LRR_8	Repeat	1	49	61	34.6	1.2e-08	1	CL0022
WILD0000006	7	4	2	4	6	4	0.808669	0.191331	0.656985	0.343015	RLK	SWT|comp67287_c0_seq2	521	543	521	543	PF00560.28	LRR_1	Repeat	1	22	22	15.8	0.0094	1	CL0022
WILD0000006	7	4	2	4	6	4	0.808669	0.191331	0.656985	0.343015	RLK	SWT|comp65196_c0_seq3	352	407	348	408	PF13855.1	LRR_8	Repeat	5	60	61	33.3	2.9e-08	1	CL0022
WILD0000006	7	4	2	4	6	4	0.808669	0.191331	0.656985	0.343015	RLK	SWT|comp67287_c0_seq2	296	318	296	318	PF00560.28	LRR_1	Repeat	1	22	22	10.1	0.71	1	CL0022
WILD0000006	7	4	2	4	6	4	0.808669	0.191331	0.656985	0.343015	RLK	SWT|comp66388_c0_seq8	518	793	514	795	PF00069.20	Pkinase	Domain	5	256	260	155.2	1.6e-45	1	CL0016
WILD0000006	7	4	2	4	6	4	0.808669	0.191331	0.656985	0.343015	RLK	SWT|comp65196_c0_seq3	473	528	468	528	PF13855.1	LRR_8	Repeat	6	61	61	31.9	8.1e-08	1	CL0022
WILD0000006	7	4	2	4	6	4	0.808669	0.191331	0.656985	0.343015	RLK	SWT|comp65196_c0_seq3	80	136	76	137	PF13855.1	LRR_8	Repeat	5	60	61	27.6	1.8e-06	1	CL0022
WILD0000006	7	4	2	4	6	4	0.808669	0.191331	0.656985	0.343015	RLK	SWT|comp67287_c0_seq2	199	221	199	221	PF00560.28	LRR_1	Repeat	1	22	22	10.4	0.57	1	CL0022
WILD0000006	7	4	2	4	6	4	0.808669	0.191331	0.656985	0.343015	RLK	SWT|comp67287_c0_seq2	35	74	33	74	PF08263.7	LRRNT_2	Family	3	43	43	37.4	1.7e-09	1	No_clan
WILD0000006	7	4	2	4	6	4	0.808669	0.191331	0.656985	0.343015	RLK	SWT|comp66388_c0_seq8	297	355	294	355	PF13855.1	LRR_8	Repeat	4	61	61	30.4	2.3e-07	1	CL0022
WILD0000006	7	4	2	4	6	4	0.808669	0.191331	0.656985	0.343015	RLK	SWT|comp67287_c0_seq2	545	603	544	604	PF13855.1	LRR_8	Repeat	2	60	61	33.9	1.9e-08	1	CL0022
WILD0003951	1	1	1	1	1	1	NA	NA	NA	NA	RLP	SWT|comp57090_c0_seq1	264	284	264	286	PF00560.28	LRR_1	Repeat	1	20	22	10.3	0.62	1	CL0022
WILD0003951	1	1	1	1	1	1	NA	NA	NA	NA	RLP	SWT|comp57090_c0_seq1	29	66	28	66	PF08263.7	LRRNT_2	Family	2	43	43	44.3	1.2e-11	1	No_clan
WILD0003951	1	1	1	1	1	1	NA	NA	NA	NA	RLP	SWT|comp57090_c0_seq1	144	205	143	205	PF13855.1	LRR_8	Repeat	2	61	61	28.2	1.2e-06	1	CL0022
WILD0010066	1	1	0	1	1	0	0.84375	0.15625	0.792785	0.207215	other	SWT|comp67633_c1_seq6	15	145	14	145	PF01419.12	Jacalin	Domain	2	130	130	78.5	3.9e-22	1	No_clan
WILD0000106	5	3	2	4	7	4	0.5	0.5	0.349899	0.650101	RLP	SWT|comp35547_c0_seq1	139	197	139	198	PF13855.1	LRR_8	Repeat	1	60	61	30.7	1.8e-07	1	CL0022
WILD0000106	5	3	2	4	7	4	0.5	0.5	0.349899	0.650101	RLP	SWT|comp35547_c0_seq1	118	134	117	138	PF00560.28	LRR_1	Repeat	2	17	22	12.4	0.12	1	CL0022
WILD0000034	10	9	8	10	8	8	0.87559	0.12441	0.904128	0.0958722	RLK	SWT|comp66127_c0_seq12	169	187	169	192	PF00560.28	LRR_1	Repeat	1	18	22	16.4	0.0062	1	CL0022
WILD0000034	10	9	8	10	8	8	0.87559	0.12441	0.904128	0.0958722	RLK	SWT|comp66127_c0_seq12	145	161	144	161	PF13504.1	LRR_7	Repeat	2	17	17	10.2	0.73	1	CL0022
WILD0000034	10	9	8	10	8	8	0.87559	0.12441	0.904128	0.0958722	RLK	SWT|comp66127_c0_seq12	97	119	97	119	PF00560.28	LRR_1	Repeat	1	22	22	11.3	0.28	1	CL0022
WILD0000034	10	9	8	10	8	8	0.87559	0.12441	0.904128	0.0958722	RLK	SWT|comp66127_c0_seq12	30	69	30	69	PF08263.7	LRRNT_2	Family	2	43	43	43.0	3.1e-11	1	No_clan
WILD0000034	10	9	8	10	8	8	0.87559	0.12441	0.904128	0.0958722	RLK	SWT|comp66127_c0_seq12	295	565	293	567	PF00069.20	Pkinase	Domain	3	256	260	153.0	8.1e-45	1	CL0016
WILD0000020	8	5	5	8	5	7	0.583503	0.416497	0.592112	0.407888	other	SWT|comp67604_c1_seq1	736	798	736	799	PF08370.6	PDR_assoc	Family	1	63	65	90.3	3.7e-26	1	No_clan
WILD0000020	8	5	5	8	5	7	0.583503	0.416497	0.592112	0.407888	other	SWT|comp67604_c1_seq1	519	731	518	731	PF01061.19	ABC2_membrane	Family	2	210	210	150.2	4.1e-44	1	CL0181
WILD0000020	8	5	5	8	5	7	0.583503	0.416497	0.592112	0.407888	other	SWT|comp67604_c1_seq1	1169	1382	1168	1382	PF01061.19	ABC2_membrane	Family	2	210	210	197.7	1.2e-58	1	CL0181
WILD0000020	8	5	5	8	5	7	0.583503	0.416497	0.592112	0.407888	other	SWT|comp67604_c1_seq1	102	161	69	161	PF14510.1	ABC_trans_N	Domain	32	85	85	54.9	6.8e-15	1	No_clan
WILD0000020	8	5	5	8	5	7	0.583503	0.416497	0.592112	0.407888	other	SWT|comp67604_c1_seq1	871	1023	871	1023	PF00005.22	ABC_tran	Domain	1	137	137	67.2	1.7e-18	1	CL0023
WILD0000020	8	5	5	8	5	7	0.583503	0.416497	0.592112	0.407888	other	SWT|comp67604_c1_seq1	183	365	183	367	PF00005.22	ABC_tran	Domain	1	135	137	51.7	1e-13	1	CL0023
WILD0001212	1	2	1	1	2	2	0.5	0.5	0.163082	0.836918	other	SWT|comp59082_c1_seq2	26	274	26	284	PF01370.16	Epimerase	Family	1	226	236	72.7	2.8e-20	1	CL0063
WILD0001741	1	0	0	2	1	1	0.257876	0.742124	0.234951	0.765049	CNL	SWT|comp63958_c0_seq12	154	427	152	431	PF00931.17	NB-ARC	Domain	3	283	287	250.0	1.9e-74	1	CL0023
WILD0000007	7	12	8	8	11	12	0.420353	0.579647	0.139913	0.860087	TNL	SWT|comp67348_c1_seq2	281	300	281	303	PF00560.28	LRR_1	Repeat	1	19	22	11.3	0.29	1	CL0022
WILD0000007	7	12	8	8	11	12	0.420353	0.579647	0.139913	0.860087	TNL	SWT|comp67348_c1_seq2	445	459	445	463	PF13504.1	LRR_7	Repeat	1	15	17	10.4	0.66	1	CL0022
WILD0000007	7	12	8	8	11	12	0.420353	0.579647	0.139913	0.860087	TNL	SWT|comp67348_c1_seq2	368	389	367	389	PF00560.28	LRR_1	Repeat	2	22	22	10.7	0.44	1	CL0022
WILD0000007	7	12	8	8	11	12	0.420353	0.579647	0.139913	0.860087	TNL	SWT|comp67348_c1_seq2	235	254	235	256	PF00560.28	LRR_1	Repeat	1	19	22	12.7	0.1	1	CL0022
WILD0000007	7	12	8	8	11	12	0.420353	0.579647	0.139913	0.860087	TNL	SWT|comp67685_c0_seq7	636	655	636	657	PF00560.28	LRR_1	Repeat	1	20	22	11.2	0.31	1	CL0022
WILD0000007	7	12	8	8	11	12	0.420353	0.579647	0.139913	0.860087	TNL	SWT|comp67685_c0_seq7	219	461	207	470	PF00931.17	NB-ARC	Domain	17	265	287	156.3	7e-46	1	CL0023
WILD0000007	7	12	8	8	11	12	0.420353	0.579647	0.139913	0.860087	TNL	SWT|comp67685_c0_seq7	780	820	779	824	PF12799.2	LRR_4	Family	2	40	44	30.5	1.9e-07	1	CL0022
WILD0000007	7	12	8	8	11	12	0.420353	0.579647	0.139913	0.860087	TNL	SWT|comp67348_c1_seq2	211	226	211	229	PF13504.1	LRR_7	Repeat	1	15	17	7.5	6.1	1	CL0022
WILD0000007	7	12	8	8	11	12	0.420353	0.579647	0.139913	0.860087	TNL	SWT|comp67685_c0_seq7	25	155	25	156	PF01582.15	TIR	Family	1	140	141	124.5	1.9e-36	1	CL0173
WILD0000007	7	12	8	8	11	12	0.420353	0.579647	0.139913	0.860087	TNL	SWT|comp67685_c0_seq7	707	729	707	729	PF00560.28	LRR_1	Repeat	1	22	22	14.3	0.029	1	CL0022
WILD0000240	3	4	4	4	4	4	0.0889039	0.911096	0.0791512	0.920849	RLK	SWT|comp67808_c0_seq3	638	902	634	903	PF07714.12	Pkinase_Tyr	Domain	5	258	259	170.5	3.4e-50	1	CL0016
WILD0000240	3	4	4	4	4	4	0.0889039	0.911096	0.0791512	0.920849	RLK	SWT|comp67808_c0_seq3	95	117	94	117	PF00560.28	LRR_1	Repeat	2	22	22	13.3	0.061	1	CL0022
WILD0001664	1	1	1	1	1	1	NA	NA	NA	NA	other	SWT|comp63089_c0_seq7	11	97	10	97	PF03083.11	MtN3_slv	Family	2	87	87	96.6	5.8e-28	1	CL0141
WILD0001664	1	1	1	1	1	1	NA	NA	NA	NA	other	SWT|comp63089_c0_seq7	131	217	131	217	PF03083.11	MtN3_slv	Family	1	87	87	100.5	3.3e-29	1	CL0141
WILD0001027	0	2	0	0	3	1	0.5	0.5	0.21937	0.78063	other	SWT|comp79778_c0_seq1	16	98	16	107	PF13738.1	Pyr_redox_3	Family	1	94	203	29.8	5.6e-07	1	CL0063
WILD0000269	3	2	3	2	2	2	0.683594	0.316406	0.905906	0.0940936	other	SWT|comp63421_c0_seq6	9	462	7	487	PF03094.10	Mlo	Family	3	457	480	725.1	2.2e-218	1	No_clan
WILD0003625	1	1	1	1	1	1	NA	NA	NA	NA	other	SWT|comp60763_c0_seq1	73	279	73	279	PF03798.11	TRAM_LAG1_CLN8	Domain	1	198	198	128.4	2.4e-37	1	No_clan
WILD0000042	4	2	2	2	5	5	0.33509	0.66491	0.126233	0.873767	NL	SWT|comp67956_c0_seq6	175	457	175	458	PF00931.17	NB-ARC	Domain	1	286	287	350.9	3.5e-105	1	CL0023
WILD0003921	1	1	1	1	1	1	NA	NA	NA	NA	other	SWT|comp59870_c0_seq2	34	81	33	81	PF02268.11	TFIIA_gamma_N	Domain	2	49	49	74.9	2.5e-21	1	No_clan
WILD0003921	1	1	1	1	1	1	NA	NA	NA	NA	other	SWT|comp59870_c0_seq2	83	132	83	132	PF02751.9	TFIIA_gamma_C	Domain	1	52	52	85.4	1.6e-24	1	No_clan
