# Supplementary material for: A novel workflow correlating RNA-seq data to Phythophthora infestans resistance levels in wild Solanum species and potato clones
Source: Front Plant Sci. 2015 Sep 17;6:718. doi: 10.3389/fpls.2015.00718 (PMC4585127; doi:10.3389/fpls.2015.00718)
Supplement: Table S6 — Putative R1, R2, R3, and blb1 transcripts in Desiree, S. nigrum and S. physalifolium, S. dulcamara, Sarpo Mira, and SW93-1015 identified by BLASTP and BLASTN searches with R1, R2, R3, and blb1 representatives. For the potential R-gene transcripts the OrthoMCL cluster ID is given as well as number of transcripts in the clusters and p-values (Spearman's rho test) for the degree of quantitative and qualitative association. [file Table6.XLSX]

## Sheet: TableS6_cluster_R-genes_des
orthoMCL_cluster	PHY	DES	DUL	NIG	SWT	SAR	expanded_r	depleted_r	gradient_expanded_r	gradient_depleted_r	Query_Seq-id	gene	pfam	blast	meme
WILD0000072	2	3	4	3	2	3	0.257876	0.742124	0.430762	0.569238	R2	comp94089_c1_seq2	NB-ARC	CNL	CNL
WILD0000054	6	7	3	10	13	11	0.207215	0.792785	0.0513889	0.970833	PRGDB00000046(R1)	DES|comp95422_c0_seq11	DUF3542	CNL
WILD0000042	4	2	2	2	5	5	0.33509	0.66491	0.126233	0.873767	gi|57233497|gb|AAW48299.1|(R3)	DES|comp95438_c0_seq2	NB-ARC	CNL	CNL
WILD0000115	3	3	1	1	5	4	0.5	0.5	0.19047	0.80953	sp|Q7XBQ9|RGA2_SOLBU(blb1)	DES|comp95434_c1_seq12	NB-ARC	CNL	CNL

## Sheet: TableS6_cluster_R-genes_dul
orthoMCL_cluster	PHY	DES	DUL	NIG	SWT	SAR	expanded_r	depleted_r	gradient_expanded_r	gradient_depleted_r	query	gene	pfam	meme	PRGdb
WILD0001449	1	1	2	2	1	2	0.0580583	0.941942	0.163082	0.836918	R2	comp18360_c0_seq1
WILD0006529	1	1	1	1	1	1	NA	NA	NA	NA	R2	comp19570_c0_seq1
WILD0000072	2	3	4	3	2	3	0.257876	0.742124	0.430762	0.569238	R2	comp17817_c0_seq1
WILD0000072	2	3	4	3	2	3	0.257876	0.742124	0.430762	0.569238	R2	comp19570_c0_seq1	NB-ARC	CNL
WILD0000072	2	3	4	3	2	3	0.257876	0.742124	0.430762	0.569238	R2	comp18360_c0_seq1
WILD0000054	6	7	3	10	13	11	0.207215	0.792785	0.0513889	0.970833	PRGDB00000046(r1)	DUL|comp23938_c0_seq2	DUF3542	CNL	CNL
WILD0000042	4	2	2	2	5	5	0.33509	0.66491	0.126233	0.873767	gi|57233497|gb|AAW48299.1|(r3)	DUL|comp23945_c0_seq9	LRR_7, NB-ARC, LRR_8	CNL	CNL
WILD0000115	3	3	1	1	5	4	0.5	0.5	0.19047	0.80953	sp|Q7XBQ9|RGA2_SOLBU(blb1)	DUL|comp23925_c0_seq8	NB-ARC, LRR_1	CNL	CNL

## Sheet: TableS6_cluster_R-genes_nig
orthoMCL_cluster	PHY	DES	DUL	NIG	SWT	SAR	expanded_r	depleted_r	gradient_expanded_r	gradient_depleted_r	Query	gene	pfam	meme	PRGdb
WILD0000072	2	3	4	3	2	3	0.257876	0.742124	0.430762	0.569238	R2	comp54862_c0_seq28	NB-ARC	CNL
WILD0000054	6	7	3	10	13	11	0.207215	0.792785	0.0513889	0.970833	PRGDB00000046(r1)	NIG|comp48144_c0_seq2	NB-ARC, DUF3542	CNL	CNL
WILD0000042	4	2	2	2	5	5	0.33509	0.66491	0.126233	0.873767	gi|57233497|gb|AAW48299.1|(r3)	NIG|comp54855_c0_seq1	NB-ARC	CNL
WILD0017212	0	0	1	1	1	0	0.0580583	0.941942	0.286696	0.713304	sp|Q7XBQ9|RGA2_SOLBU(blb1)	NIG|comp47797_c0_seq10

## Sheet: TableS6_cluster_R-genes_phy
orthoMCL_cluster	PHY	DES	DUL	NIG	SWT	SAR	expanded_r	depleted_r	gradient_expanded_r	gradient_depleted_r	Query	gene	pfam	meme	PRGdb
WILD0000072	2	3	4	3	2	3	0.257876	0.742124	0.430762	0.569238	R2	comp18151_c0_seq16	NB-ARC	CNL
WILD0000054	6	7	3	10	13	11	0.207215	0.792785	0.0513889	0.970833	PRGDB00000046(r1)	PHY|comp18072_c0_seq4	DUF3542, NB-ARC	CNL	CNL
WILD0000042	4	2	2	2	5	5	0.33509	0.66491	0.126233	0.873767	gi|57233497|gb|AAW48299.1|(r3)	PHY|comp17637_c0_seq5
WILD0000115	3	3	1	1	5	4	0.5	0.5	0.19047	0.80953	sp|Q7XBQ9|RGA2_SOLBU(blb1)	PHY|comp18068_c0_seq11	NB-ARC, LRR_4	CNL	CNL

## Sheet: TableS6_cluster_R-genes_sar
orthoMCL_cluster	PHY	DES	DUL	NIG	SWT	SAR	expanded_r	depleted_r	gradient_expanded_r	gradient_depleted_r	query	gene	pfam	meme
WILD0000072	2	3	4	3	2	3	0.257876	0.742124	0.430762	0.569238	R2	comp40462_c1_seq10	NB-ARC	CNL
WILD0000054	6	7	3	10	13	11	0.207215	0.792785	0.0513889	0.970833	PRGDB00000046(r1)	SAR|comp41251_c0_seq10
WILD0000042	4	2	2	2	5	5	0.33509	0.66491	0.126233	0.873767	gi|57233497|gb|AAW48299.1|(r3)	SAR|comp41262_c0_seq2
WILD0000115	3	3	1	1	5	4	0.5	0.5	0.19047	0.80953	sp|Q7XBQ9|RGA2_SOLBU(blb1)	SAR|comp41219_c1_seq9		meme

## Sheet: TableS6_cluster_R-genes_swt
orthoMCL_cluster	PHY	DES	DUL	NIG	SWT	SAR	expanded_r	depleted_r	gradient_expanded_r	gradient_depleted_r	Query	gene	pfam	meme	blast
WILD0000072	2	3	4	3	2	3	0.257876	0.742124	0.430762	0.569238	R2	comp67944_c0_seq6	NB-ARC	CNL	CNL
WILD0000253	4	5	3	5	4	4	0.742124	0.257876	0.569238	0.430762	R2	comp51462_c0_seq1
WILD0000054	6	7	3	10	13	11	0.207215	0.792785	0.0513889	0.970833	PRGDB00000046(r1)	SWT|comp67955_c0_seq7	NB-ARC, DUF3542		CNL
WILD0000042	4	2	2	2	5	5	0.33509	0.66491	0.126233	0.873767	gi|57233497|gb|AAW48299.1|(r3)	SWT|comp67956_c0_seq6	NB-ARC		NL
WILD0000122	3	5	1	4	4	3	0.731674	0.268326	0.522062	0.477938	sp|Q7XBQ9|RGA2_SOLBU(blb1)	SWT|comp65599_c1_seq1	LRR_1,NB-ARC		CNL
