# Supplementary material for: A novel workflow correlating RNA-seq data to Phythophthora infestans resistance levels in wild Solanum species and potato clones
Source: Front Plant Sci. 2015 Sep 17;6:718. doi: 10.3389/fpls.2015.00718 (PMC4585127; doi:10.3389/fpls.2015.00718)
Supplement: Table S7 — S-gene homologs among the transcripts in the Solanum wild species and clones identified by BLASTP searches using A. thaliana mitogen-activated protein kinase 4 (MAPK 4), A. thaliana homoserine kinase 1 and 6 (dmr1, dmr6) and Barley mlo and its Capsicum and S. tuberosum homologs. [file Table7.XLSX]

## Sheet: TableS7_cluster_S-genes_des
orthoMCL_cluster	PHY	DES	DUL	NIG	SWT	SAR	expanded_r	depleted_r	gradient_expanded_r	gradient_depleted_r	Query_Seq-id	Subject_Seq-id	Percentage_identical_matches	Alignment_length	Number_mismatches	Number_gap_openings	Start_alignment_in_query	End_alignment_in_query	Start_alignment_in_subject	End_alignment_in_subject	Expect_value	bitscore	coverage
WILD0000197	3	4	4	4	4	4	0.0889039	0.911096	0.0791512	0.920849	sp|Q39024|MPK4_ARATH	DES|comp94770_c0_seq20	86.45	369	49	1	4	372	2	369	0.0	677	98
WILD0021963	1	1	0	1	0	0	0.941942	0.0580583	0.932649	0.067351	Des_comp57112_c0_seq1_Barley_MLO_transformed	DES|comp47776_c0_seq1	99.08	109	1	0	1	109	6	114	4e-76	223	100
WILD0000269	3	2	3	2	2	2	0.683594	0.316406	0.905906	0.0940936	XP_006356488	DES|comp83412_c0_seq5	65.83	521	159	7	10	515	2	518	0.0	703	98
WILD0000269	3	2	3	2	2	2	0.683594	0.316406	0.905906	0.0940936	Des_g14948.t1_capsicum	DES|comp88747_c0_seq2	100.00	552	0	0	1	552	1	552	0.0	1141	100
WILD0001541	1	1	2	1	1	2	0.15625	0.84375	0.207215	0.792785	tr|Q9FLV0|Q9FLV0_ARATH|dmr6	DES|comp92496_c0_seq3	67.65	340	107	1	1	340	1	337	1e-177	499	99
WILD0003522	2	1	2	2	2	2	0.0889039	0.911096	0.220556	0.779444	sp|Q8L7R2|KHSE_ARATH|dmr1	DES|comp88282_c0_seq1	77.04	196	45	0	174	369	3	198	5e-105	310	53

## Sheet: TableS7_cluster_S-genes_dul
orthoMCL_cluster	PHY	DES	DUL	NIG	SWT	SAR	expanded_r	depleted_r	gradient_expanded_r	gradient_depleted_r	Query_Seq-id	Subject_Seq-id	Percentage_identical_matches	Alignment_length	Number_mismatches	Number_gap_openings	Start_alignment_in_query	End_alignment_in_query	Start_alignment_in_subject	End_alignment_in_subject	Expect_value	bitscore	coverage
WILD0000197	3	4	4	4	4	4	0.0889039	0.911096	0.0791512	0.920849	sp|Q39024|MPK4_ARATH	DUL|comp22615_c0_seq1	82.26	372	66	0	1	372	1	372	0.0	659	99
WILD0000269	3	2	3	2	2	2	0.683594	0.316406	0.905906	0.0940936	Des_g14948.t1_capsicum	DUL|comp22548_c0_seq2	92.20	551	43	0	2	552	3	553	0.0	1071	99
WILD0000269	3	2	3	2	2	2	0.683594	0.316406	0.905906	0.0940936	Des_g21006_closer_to_des_Barley_MLO	DUL|comp20061_c0_seq1	91.27	527	37	3	1	518	1	527	0.0	976	100
WILD0000269	3	2	3	2	2	2	0.683594	0.316406	0.905906	0.0940936	XP_006356488	DUL|comp29071_c0_seq1	89.92	516	47	4	1	514	1	513	0.0	939	99
WILD0001541	1	1	2	1	1	2	0.15625	0.84375	0.207215	0.792785	tr|Q9FLV0|Q9FLV0_ARATH|dmr6	DUL|comp6528_c0_seq1	64.61	178	63	0	1	178	1	178	1e-83	254	52
WILD0003522	2	1	2	2	2	2	0.0889039	0.911096	0.220556	0.779444	sp|Q8L7R2|KHSE_ARATH|dmr1	DUL|comp25835_c0_seq1	69.47	380	104	4	3	370	2	381	2e-166	473	99

## Sheet: TableS7_cluster_S-genes_nig
orthoMCL_cluster	PHY	DES	DUL	NIG	SWT	SAR	expanded_r	depleted_r	gradient_expanded_r	gradient_depleted_r	Query_Seq-id	Subject_Seq-id	Percentage_identical_matches	Alignment_length	Number_mismatches	Number_gap_openings	Start_alignment_in_query	End_alignment_in_query	Start_alignment_in_subject	End_alignment_in_subject	Expect_value	bitscore	coverage
WILD0000197	3	4	4	4	4	4	0.0889039	0.911096	0.0791512	0.920849	sp|Q39024|MPK4_ARATH	NIG|comp47934_c0_seq6	86.83	372	48	1	1	372	1	371	0.0	681	99
WILD0021963	1	1	0	1	0	0	0.941942	0.0580583	0.932649	0.067351	Des_comp57112_c0_seq1_Barley_MLO_transformed	NIG|comp72885_c0_seq1	98.88	89	1	0	1	89	13	101	6e-61	184	82
WILD0019784	1	0	0	1	1	0	0.5	0.5	0.57296	0.42704	Des_comp54295_c1_seq2_Barley_MLO_transformed	NIG|comp24131_c0_seq1	52.87	157	72	1	11	167	10	164	5e-59	184	84
WILD0000269	3	2	3	2	2	2	0.683594	0.316406	0.905906	0.0940936	XP_006356488	NIG|comp50453_c0_seq9	91.51	318	22	4	203	517	1	316	0.0	587	61
WILD0000269	3	2	3	2	2	2	0.683594	0.316406	0.905906	0.0940936	Des_g14948.t1_capsicum	NIG|comp53058_c0_seq1	97.22	504	12	2	51	552	1	504	0.0	1012	91
WILD0001541	1	1	2	1	1	2	0.15625	0.84375	0.207215	0.792785	tr|Q9FLV0|Q9FLV0_ARATH|dmr6	NIG|comp45317_c0_seq1	68.82	340	103	1	1	340	1	337	0.0	508	99
WILD0003522	2	1	2	2	2	2	0.0889039	0.911096	0.220556	0.779444	sp|Q8L7R2|KHSE_ARATH|dmr1	NIG|comp45787_c0_seq5	77.06	327	75	0	41	367	31	357	3e-162	462	88

## Sheet: TableS7_cluster_S-genes_phy
orthoMCL_cluster	PHY	DES	DUL	NIG	SWT	SAR	expanded_r	depleted_r	gradient_expanded_r	gradient_depleted_r	Query_Seq-id	Subject_Seq-id	Percentage_identical_matches	Alignment_length	Number_mismatches	Number_gap_openings	Start_alignment_in_query	End_alignment_in_query	Start_alignment_in_subject	End_alignment_in_subject	Expect_value	bitscore	coverage
WILD0000197	3	4	4	4	4	4	0.0889039	0.911096	0.0791512	0.920849	sp|Q39024|MPK4_ARATH	PHY|comp14041_c0_seq2	88.28	367	39	2	9	372	4	369	0.0	679	97
WILD0021963	1	1	0	1	0	0	0.941942	0.0580583	0.932649	0.067351	Des_comp57112_c0_seq1_Barley_MLO_transformed	PHY|comp7601_c0_seq1	99.08	109	1	0	1	109	37	145	3e-76	225	100
WILD0000269	3	2	3	2	2	2	0.683594	0.316406	0.905906	0.0940936	Des_comp54295_c1_seq2_Barley_MLO_transformed	PHY|comp9462_c0_seq2	77.59	174	39	0	13	186	134	307	5e-101	298	94
WILD0000269	3	2	3	2	2	2	0.683594	0.316406	0.905906	0.0940936	Des_g14948.t1_capsicum	PHY|comp17157_c0_seq1	85.51	552	77	3	2	552	3	552	0.0	986	99
WILD0000269	3	2	3	2	2	2	0.683594	0.316406	0.905906	0.0940936	XP_006356488	PHY|comp21238_c0_seq1	91.46	328	23	4	192	517	1	325	0.0	611	63
WILD0001541	1	1	2	1	1	2	0.15625	0.84375	0.207215	0.792785	tr|Q9FLV0|Q9FLV0_ARATH|dmr6	PHY|comp5515_c0_seq1	68.53	340	104	1	1	340	1	337	4e-180	506	99
WILD0003522	2	1	2	2	2	2	0.0889039	0.911096	0.220556	0.779444	sp|Q8L7R2|KHSE_ARATH|dmr1	PHY|comp3697_c0_seq1	76.99	326	75	0	41	366	69	394	3e-161	461	88

## Sheet: TableS7_cluster_S-genes_sar
orthoMCL_cluster	PHY	DES	DUL	NIG	SWT	SAR	expanded_r	depleted_r	gradient_expanded_r	gradient_depleted_r	Query_Seq-id	Subject_Seq-id	Percentage_identical_matches	Alignment_length	Number_mismatches	Number_gap_openings	Start_alignment_in_query	End_alignment_in_query	Start_alignment_in_subject	End_alignment_in_subject	Expect_value	bitscore	coverage
WILD0000197	3	4	4	4	4	4	0.0889039	0.911096	0.0791512	0.920849	sp|Q39024|MPK4_ARATH	SAR|comp38317_c0_seq6	81.99	372	67	0	1	372	1	372	0.0	658	99
WILD0000269	3	2	3	2	2	2	0.683594	0.316406	0.905906	0.0940936	Des_g14948.t1_capsicum	SAR|comp32264_c0_seq1	99.64	552	2	0	1	552	1	552	0.0	1139	100
WILD0000269	3	2	3	2	2	2	0.683594	0.316406	0.905906	0.0940936	XP_006356488	SAR|comp33343_c0_seq1	65.83	521	159	7	10	515	2	518	0.0	703	98
WILD0001541	1	1	2	1	1	2	0.15625	0.84375	0.207215	0.792785	tr|Q9FLV0|Q9FLV0_ARATH|dmr6	SAR|comp39783_c0_seq3	65.20	273	92	1	1	273	1	270	1e-137	395	80
WILD0003522	2	1	2	2	2	2	0.0889039	0.911096	0.220556	0.779444	sp|Q8L7R2|KHSE_ARATH|dmr1	SAR|comp36503_c0_seq1	69.41	376	105	3	3	369	2	376	4e-168	478	99

## Sheet: TableS7_cluster_S-genes_swt
orthoMCL_cluster	PHY	DES	DUL	NIG	SWT	SAR	expanded_r	depleted_r	gradient_expanded_r	gradient_depleted_r	Query_Seq-id	Subject_Seq-id	Percentage_identical_matches	Alignment_length	Number_mismatches	Number_gap_openings	Start_alignment_in_query	End_alignment_in_query	Start_alignment_in_subject	End_alignment_in_subject	Expect_value	bitscore	coverage
WILD0000197	3	4	4	4	4	4	0.0889039	0.911096	0.0791512	0.920849	sp|Q39024|MPK4_ARATH	SWT|comp65331_c0_seq1	82.26	372	66	0	1	372	1	372	0.0	658	99
WILD0000269	3	2	3	2	2	2	0.683594	0.316406	0.905906	0.0940936	XP_006356488	SWT|comp63460_c0_seq4	65.45	521	161	6	10	515	2	518	0.0	702	98
WILD0000269	3	2	3	2	2	2	0.683594	0.316406	0.905906	0.0940936	Des_g14948.t1_capsicum	SWT|comp63421_c0_seq6	99.46	552	3	0	1	552	1	552	0.0	1138	100
WILD0001541	1	1	2	1	1	2	0.15625	0.84375	0.207215	0.792785	tr|Q9FLV0|Q9FLV0_ARATH|dmr6	SWT|comp66058_c0_seq2	67.94	340	106	1	1	340	1	337	1e-178	502	99
WILD0003522	2	1	2	2	2	2	0.0889039	0.911096	0.220556	0.779444	sp|Q8L7R2|KHSE_ARATH|dmr1	SWT|comp63084_c0_seq1	69.68	376	104	3	3	369	2	376	4e-169	481	99
