# Supplementary material for: A novel workflow correlating RNA-seq data to Phythophthora infestans resistance levels in wild Solanum species and potato clones
Source: Front Plant Sci. 2015 Sep 17;6:718. doi: 10.3389/fpls.2015.00718 (PMC4585127; doi:10.3389/fpls.2015.00718)
Supplement: Table S8 — The number of transcripts of CRN, RxLR effector and elicitin in Desiree, S. nigrum and S. physalifolium, S. dulcamara, Sarpo Mira and SW93-1015 together with the accession ID and annotation. [file Table8.XLSX]

## Sheet: TableS8_CRN_effector
accession	annotation	des	dul	nig	phy	sw
PITG_21388	avrblb1 secreted RxLR effector peptide, ipi01	2	0	12	242	4
PITG_07550	secreted RxLR effector peptide, putative	0	0	2	17	3
PITG_09218	secreted RxLR effector peptide, putative	1	0	6	60	2
PITG_23131	secreted RxLR effector peptide, putative	0	0	0	27	2
PITG_17063	secreted RxLR effector peptide, putative	0	0	0	25	2
PITG_16294	secreted RxLR effector peptide, putative	0	0	3	8	2
PITG_04074	secreted RxLR effector peptide, putative	0	0	0	0	2
PITG_12737	secreted RxLR effector peptide, putative	1	0	2	47	1
PITG_09224	secreted RxLR effector peptide, putative	0	0	2	16	1
PITG_22824	RXLR effector family, putative	0	0	0	16	1
PITG_23035	secreted RxLR effector peptide, putative	0	0	0	16	1
PITG_13452	secreted RxLR effector peptide, putative	0	0	2	15	1
PITG_04145	secreted RxLR effector peptide, putative	0	0	3	12	1
PITG_22757	secreted RxLR effector peptide, putative	0	0	1	11	1
PITG_14360	secreted RxLR effector peptide, putative	0	0	0	10	1
PITG_00821	secreted RxLR effector peptide, putative	0	0	0	8	1
PITG_15753	secreted RxLR effector peptide, putative	1	0	0	6	1
PITG_09223	secreted RxLR effector peptide, putative	0	0	0	0	1
PITG_09216	secreted RxLR effector peptide, putative	0	0	5	142	0
PITG_00582	secreted RxLR effector peptide, putative	2	0	6	101	0
PITG_16705	secreted RxLR effector peptide, putative	1	0	7	95	0
PITG_04090	avrblb2 family secreted RxLR effector peptide, putative	0	0	5	91	0
PITG_13093	secreted RxLR effector peptide, putative	0	0	3	69	0
PITG_16275	secreted RxLR effector peptide, putative	0	0	2	61	0
PITG_15278	secreted RxLR effector peptide, putative	1	0	4	59	0
PITG_14787	secreted RxLR effector peptide, putative	2	0	5	50	0
PITG_12057	RXLR effector family protein, putative	0	0	8	38	0
PITG_22870	avr2 secreted RxLR effector peptide, putative	0	0	4	38	0
PITG_08943	avr2 family secreted RxLR effector peptide, putative	0	0	2	36	0
PITG_16195	secreted RxLR effector peptide, putative	0	0	1	30	0
PITG_04049	secreted RxLR effector peptide, putative	0	0	3	28	0
PITG_06099	secreted RxLR effector peptide, putative	0	0	2	28	0
PITG_13847	secreted RxLR effector peptide, putative	0	0	2	25	0
PITG_04276	RXLR effector family protein, putative	0	0	0	25	0
PITG_04266	secreted RxLR effector peptide, putative	0	0	3	24	0
PITG_14371	secreted RxLR effector peptide, avr3a	0	0	0	24	0
PITG_04269	RXLR effector family protein, putative	0	0	1	23	0
PITG_11947	secreted RxLR effector peptide, putative	0	0	0	22	0
PITG_09732	secreted RxLR effector peptide, putative	0	0	1	21	0
PITG_06478	secreted RxLR effector peptide, putative	0	0	1	19	0
PITG_09160	secreted RxLR effector peptide, putative	0	0	0	19	0
PITG_14884	secreted RxLR effector peptide, putative	0	0	0	19	0
PITG_23042	secreted RxLR effector peptide, putative	3	0	2	18	0
PITG_22798	secreted RxLR effector peptide, putative	0	0	1	18	0
PITG_20922	RXLR effector family protein, putative	0	0	1	17	0
PITG_01934	secreted RxLR effector peptide, putative	0	0	0	16	0
PITG_12710	secreted RxLR effector peptide, putative	0	0	0	15	0
PITG_04196	secreted RxLR effector peptide, putative	0	0	0	14	0
PITG_00774	secreted RxLR effector peptide, putative	0	0	1	13	0
PITG_13048	secreted RxLR effector peptide, putative	0	0	0	13	0
PITG_06087	secreted RxLR effector peptide, putative	0	0	0	13	0
PITG_22922	secreted RxLR effector peptide, putative	0	0	0	12	0
PITG_08174	secreted RxLR effector peptide, putative	0	0	0	12	0
PITG_05846	secreted RxLR effector peptide, putative	0	0	0	11	0
PITG_15039	secreted RxLR effector peptide, putative	0	0	0	10	0
PITG_10654	secreted RxLR effector peptide, putative	0	0	0	10	0
PITG_10540	secreted RxLR effector peptide, putative	0	0	3	9	0
PITG_15930	secreted RxLR effector peptide, putative	0	0	0	9	0
PITG_05750	secreted RxLR effector peptide, putative	0	0	0	9	0
PITG_22804	secreted RxLR effector peptide, putative	0	0	0	9	0
PITG_08698	Rab9 effector protein, putative	0	0	0	9	0
PITG_22648	RXLR effector family protein, putative	0	0	2	8	0
PITG_15114	secreted RxLR effector peptide, putative	0	0	0	8	0
PITG_09935	secreted RxLR effector peptide, putative	0	0	0	8	0
PITG_15679	secreted RxLR effector peptide, putative	0	0	0	8	0
PITG_17309	secreted RxLR effector peptide, putative	0	0	0	7	0
PITG_14443	secreted RxLR effector peptide, putative	0	0	0	7	0
PITG_02843	secreted RxLR effector peptide, putative	0	0	3	6	0
PITG_15038	secreted RxLR effector peptide, putative	0	0	2	6	0
PITG_10835	secreted RxLR effector peptide, putative	1	0	0	6	0
PITG_02860	secreted RxLR effector peptide, putative	0	0	0	6	0
PITG_02830	secreted RxLR effector peptide, putative	0	0	0	6	0
PITG_09647	secreted RxLR effector peptide, putative	0	0	0	6	0
PITG_23092	secreted RxLR effector peptide, putative	0	0	0	6	0
PITG_04339	secreted RxLR effector peptide, putative	0	0	0	6	0
PITG_06094	secreted RxLR effector peptide, putative	0	0	1	5	0
PITG_04089	secreted RxLR effector peptide, putative	1	0	0	5	0
PITG_23036	secreted RxLR effector peptide, putative	0	0	0	5	0
PITG_00707	secreted RxLR effector peptide, putative	0	0	0	5	0
PITG_15142	secreted RxLR effector peptide, putative	0	0	0	5	0
PITG_13044	secreted RxLR effector peptide, putative	0	0	0	5	0
PITG_04314	secreted RxLR effector peptide, putative	0	0	0	5	0
PITG_04086	avrblb2 family secreted RxLR effector peptide, putative	0	0	1	4	0
PITG_11484	secreted RxLR effector peptide, putative	1	0	0	4	0
PITG_07947	secreted RxLR effector peptide, putative	1	0	0	4	0
PITG_03192	secreted RxLR effector peptide, putative	0	0	0	4	0
PITG_06375	secreted RxLR effector peptide, putative	0	0	0	4	0
PITG_22675	secreted RxLR effector peptide, putative	0	0	0	4	0
PITG_21740	secreted RxLR effector peptide, putative	0	0	0	4	0
PITG_04388	secreted RxLR effector peptide, putative	0	0	0	4	0
PITG_17316	secreted RxLR effector peptide, putative	0	0	0	4	0
PITG_16427	secreted RxLR effector peptide, putative	0	0	0	4	0
PITG_04085	avrblb2 family secreted RxLR effector peptide, putative	0	0	2	3	0
PITG_07741	secreted RxLR effector peptide, putative	0	0	2	3	0
PITG_22926	secreted RxLR effector peptide, putative	0	0	1	3	0
PITG_07451	secreted RxLR effector peptide, putative	0	0	0	3	0
PITG_20144	secreted RxLR effector peptide, putative	0	0	0	3	0
PITG_07630	secreted RxLR effector peptide, putative	0	0	0	3	0
PITG_10232	secreted RxLR effector peptide, putative	0	0	0	3	0
PITG_03155	secreted RxLR effector peptide, putative	0	0	0	3	0
PITG_13509	secreted RxLR effector peptide, putative	0	0	0	3	0
PITG_09616	RXLR effector family protein, putative	0	0	0	3	0
PITG_09660	RXLR effector family protein, putative	0	0	0	3	0
PITG_07555	secreted RxLR effector peptide, putative	0	0	0	3	0
PITG_15123	secreted RxLR effector peptide, putative	0	0	0	3	0
PITG_15110	secreted RxLR effector peptide, putative	0	0	0	3	0
PITG_09585	secreted RxLR effector peptide, putative	0	0	0	3	0
PITG_05014	secreted RxLR effector peptide, putative	0	0	0	3	0
PITG_07597	secreted RxLR effector peptide, putative	0	0	1	2	0
PITG_12731	secreted RxLR effector peptide, putative	0	0	1	2	0
PITG_00366	secreted RxLR effector peptide, putative	0	0	0	2	0
PITG_07558	secreted RxLR effector peptide, putative	0	0	0	2	0
PITG_13628	secreted RxLR effector peptide, putative	0	0	0	2	0
PITG_13940	avr2 family secreted RxLR effector peptide, putative	0	0	0	2	0
PITG_18609	secreted RxLR effector peptide, putative	0	0	0	2	0
PITG_21648	RXLR effector family, putative	0	0	0	2	0
PITG_18325	secreted RxLR effector peptide, putative	0	0	0	2	0
PITG_10116	secreted RxLR effector peptide, putative	0	0	0	2	0
PITG_19992	secreted RxLR effector peptide, putative	0	0	0	2	0
PITG_10818	secreted RxLR effector peptide, putative	0	0	0	2	0
PITG_15177	secreted RxLR effector peptide, putative	0	0	0	2	0
PITG_18156	secreted RxLR effector peptide, putative	0	0	0	2	0
PITG_06246	secreted RxLR effector peptide, putative	0	0	0	2	0
PITG_22712	secreted RxLR effector peptide, putative, 3' partial	0	0	0	2	0
PITG_08074	secreted RxLR effector peptide, putative	0	0	0	2	0
PITG_19994	secreted RxLR effector peptide, putative	0	0	0	1	0
PITG_21190	secreted RxLR effector peptide, putative	0	0	0	1	0
PITG_07387	avr4 secreted RxLR effector peptide	0	0	0	1	0
PITG_22683	secreted RxLR effector peptide, putative	0	0	0	1	0
PITG_22828	secreted RxLR effector peptide, putative	0	0	0	1	0
PITG_10808	secreted RxLR effector peptide, putative	0	0	0	1	0
PITG_23154	secreted RxLR effector peptide, putative	0	0	0	1	0
PITG_07569	secreted RxLR effector peptide, putative	0	0	0	1	0
PITG_22547	secreted RxLR effector peptide, putative	0	0	0	1	0
PITG_10672	secreted RxLR effector peptide, putative	0	0	0	1	0
PITG_14685	secreted RxLR effector peptide, putative	0	0	0	1	0
PITG_07594	secreted RxLR effector peptide, putative	0	0	0	1	0
PITG_09316	secreted RxLR effector peptide, putative	0	0	0	1	0
PITG_00579	secreted RxLR effector peptide, putative	0	0	0	1	0
PITG_15152	secreted RxLR effector peptide, putative	0	0	0	1	0
PITG_22725	secreted RxLR effector peptide, putative	0	0	0	1	0
PITG_22722	secreted RxLR effector peptide, putative	0	0	0	1	0
PITG_22990	secreted RxLR effector peptide, putative	0	0	0	1	0
PITG_22676	secreted RxLR effector peptide, putative	0	0	0	1	0
PITG_06308	secreted RxLR effector peptide, putative	0	0	0	1	0
PITG_20616	secreted RxLR effector peptide, putative	0	0	0	1	0
PITG_22724	secreted RxLR effector peptide, putative	0	0	1	0	0
PITG_13045	secreted RxLR effector peptide, putative	0	0	1	0	0

## Sheet: TableS8_CRN
accession	annotation	des	dul	nig	phy	sw
PITG_14267	Crinkler (CRN) family protein, pseudogene	0	0	0	0	4
PITG_16591	Crinkler (CRN) family protein	0	0	0	7	2
PITG_02302	Crinkler (CRN) family protein	2	0	0	10	1
PITG_05212	Crinkler (CRN) family protein, missing secretion signal peptide	2	0	0	2	1
PITG_05039	crinkler (CRN) family protein, 5' partial	0	0	0	2	1
PITG_12641	Crinkler (CRN) family protein	0	0	0	1	1
PITG_23275	crinkler (CRN) family protein, pseudogene	0	0	0	1	1
PITG_12619	Crinkler (CRN) family protein	0	0	1	0	1
PITG_16581	crinkler (CRN) family protein	0	0	1	0	1
PITG_23063	Crinkler (CRN) family protein	0	0	0	0	1
PITG_18497	Crinkler (CRN) family protein	0	0	0	0	1
PITG_07501	Crinkler (CRN) family protein	0	0	0	0	1
PITG_19578	Crinkler (CRN) family protein, pseudogene	0	0	0	0	1
PITG_22659	Crinkler (CRN) family protein, pseudogene	0	0	0	0	1
PITG_14309	Crinkler (CRN) family protein	0	0	0	8	0
PITG_06050	Crinkler (CRN) family protein	0	0	2	7	0
PITG_22848	Crinkler (CRN) family protein	0	0	1	7	0
PITG_00601	crinkler (CRN) family protein, putative	0	0	0	7	0
PITG_04759	CRN domain-containing protein-containing protein	0	0	0	6	0
PITG_18826	Crinkler (CRN) family protein	1	0	1	5	0
PITG_04760	crinkler (CRN) family protein, putative	0	0	0	5	0
PITG_12072	CRN domain-containing protein-containing protein	0	0	0	5	0
PITG_19373	Crinkler (CRN) family protein	0	0	0	5	0
PITG_12624	Crinkler (CRN) family protein, pseudogene	0	0	0	5	0
PITG_12609	Crinkler (CRN) family protein	0	0	0	4	0
PITG_17524	crinkler (CRN) family protein, putative	0	0	0	4	0
PITG_08067	Crinkler (CRN) family protein, pseudogene	0	0	0	4	0
PITG_23273	Crinkler (CRN) family protein	0	0	2	3	0
PITG_12612	Crinkler (CRN) family protein	0	0	1	3	0
PITG_22154	crinkler (CRN) family protein, putative	0	0	1	3	0
PITG_16600	Crinkler (CRN) family protein	0	0	1	3	0
PITG_09325	crinkler (CRN) family protein, pseudogene	1	0	0	3	0
PITG_16144	Crinkler (CRN) family protein	1	0	0	3	0
PITG_01637	crinkler (CRN) family protein, pseudogene	0	0	0	3	0
PITG_20163	Crinkler (CRN) family protein, pseudogene	0	0	0	3	0
PITG_20168	Crinkler (CRN) family protein, pseudogene	0	0	0	3	0
PITG_19579	Crinkler (CRN) family protein, pseudogene	0	0	0	3	0
PITG_12074	Crinkler (CRN) family protein	0	0	0	3	0
PITG_19394	Crinkler (CRN) family protein	0	0	0	3	0
PITG_03400	crinkler (CRN) family protein, putative	0	0	0	3	0
PITG_17540	crinkler (CRN) family protein, putative	0	0	0	3	0
PITG_17522	crinkler (CRN) family protein, putative	0	0	0	3	0
PITG_04435	Crinkler (CRN) family protein	1	0	1	2	0
PITG_22960	Crinkler (CRN) family protein	0	0	0	2	0
PITG_20122	crinkler (CRN) domain-containing protein	0	0	0	2	0
PITG_04749	Crinkler (CRN) family protein	0	0	0	2	0
PITG_14042	CRN domain-containing protein-containing protein	0	0	0	2	0
PITG_04769	crinkler (CRN) family protein, putative	0	0	0	2	0
PITG_01884	Crinkler (CRN) family protein	0	0	0	2	0
PITG_13704	crinkler (CRN) family protein, putative	0	0	0	2	0
PITG_13698	crinkler (CRN) family protein, putative	0	0	0	2	0
PITG_19340	Crinkler (CRN) family protein	0	0	0	2	0
PITG_04856	Crinkler (CRN) family protein	0	0	0	2	0
PITG_05793	crinkler (CRN) family protein, putative	0	0	0	2	0
PITG_23088	Crinkler (CRN) family protein	0	0	2	1	0
PITG_19347	Crinkler (CRN) family protein, 3' partial	0	0	2	1	0
PITG_18833	Crinkler (CRN) family protein	0	0	1	1	0
PITG_16609	Crinkler (CRN) family protein, pseudogene	0	0	0	1	0
PITG_12094	Crinkler (CRN) family protein	0	0	0	1	0
PITG_12626	Crinkler (CRN) family protein	0	0	0	1	0
PITG_19924	crinkler (CRN) family protein, pseudogene	0	0	0	1	0
PITG_12023	Crinkler (CRN) family protein	0	0	0	1	0
PITG_14319	Crinkler (CRN) family protein	0	0	0	1	0
PITG_00154	crinkler (CRN) family protein, putative	0	0	0	1	0
PITG_12090	Crinkler (CRN) family protein	0	0	0	1	0
PITG_17531	crinkler (CRN) family protein, putative	0	0	0	1	0
PITG_22837	Crinkler (CRN) family protein	0	0	0	1	0
PITG_04778	crinkler (CRN) family protein, putative	0	0	0	1	0
PITG_04767	crinkler (CRN) family protein, putative	0	0	0	1	0
PITG_12608	Crinkler (CRN) family protein, pseudogene	0	0	0	1	0
PITG_13689	crinkler (CRN) family protein, Gypsy-disrupted, pseudogene	0	0	0	1	0
PITG_17199	Crinkler (CRN) family protein	0	0	0	1	0
PITG_13700	crinkler (CRN) family protein, pseudogene	0	0	0	1	0
PITG_14539	crinkler (CRN) family protein, putative	0	0	0	1	0
PITG_16621	Crinkler (CRN) family protein, pseudogene	0	0	0	1	0
PITG_17517	crinkler (CRN) family protein, putative	0	0	0	1	0
PITG_20147	crinkler (CRN) family protein, putative	0	0	0	1	0
PITG_07509	Crinkler (CRN) family protein, pseudogene	0	0	0	1	0
PITG_16644	Crinkler (CRN) family protein, pseudogene	0	0	0	1	0
PITG_12650	Crinkler (CRN) family protein, pseudogene	0	0	0	1	0
PITG_18547	Crinkler (CRN) family protein	0	0	0	1	0
PITG_15511	crinkler (CRN) family protein, putative	0	0	0	1	0
PITG_19507	Crinkler (CRN) family protein	0	0	0	1	0
PITG_22939	Crinkler (CRN) family protein, pseudogene	0	0	0	1	0
PITG_23271	crinkler (CRN) family protein, pseudogene	0	0	0	1	0
PITG_22831	Crinkler (CRN) family protein	0	0	2	0	0
PITG_20171	Crinkler (CRN) family protein	0	0	1	0	0

## Sheet: TableS8_elicitin
accession	annotation	des	dul	nig	phy	sw
PITG_19604	elicitin-like protein	0	0	0	13	2
PITG_12599	elicitin-like protein	2	0	6	146	1
PITG_20413	putative GP-anchored serine-rich elicitin INL13-like protein	0	0	0	3	1
PITG_12562	elicitin-like protein	0	0	8	121	0
PITG_12556	elicitin-like INF6	0	0	4	73	0
PITG_21410	elicitin-like protein INF4	0	0	9	71	0
PITG_12551	elicitin precursor (INF1)	0	0	8	33	0
PITG_16907	elicitin-like protein	1	0	0	30	0
PITG_10772	putative GPI-anchored elicitin INL11b-like protein	0	0	2	28	0
PITG_12561	elicitin INF2A-like protein	0	0	0	28	0
PITG_13114	elicitin-like protein	0	0	1	12	0
PITG_20412	putative GPI-anchored serine rich elicitin SOL13E-like protein	0	0	0	10	0
PITG_08193	elicitin-like protein	0	0	0	3	0
PITG_04378	elicitin-like protein	0	0	0	2	0
PITG_06373	putative GPI-anchored serine-rich elicitin INL3b-like protein	0	0	0	1	0
PITG_08143	elicitin-like protein	0	0	0	1	0
