# Supplementary material for: A novel workflow correlating RNA-seq data to Phythophthora infestans resistance levels in wild Solanum species and potato clones
Source: Front Plant Sci. 2015 Sep 17;6:718. doi: 10.3389/fpls.2015.00718 (PMC4585127; doi:10.3389/fpls.2015.00718)
Supplement: Table S9 — (A) GO terms enriched in unique OrthoMCL clusters in Desiree, S. nigrum and S. physalifolium, S. dulcamara, Sarpo Mira and SW93-1015. (B) GO terms enriched in unique OrthoMCL clusters in potato clones vs. Solanum wild species. The hypergeometic tests p-value are provided. [file Table9.XLSX]

## Sheet: TableS9b
annotation	accession	cultivar	wild
establishment of localization in cell	GO:0051649	0.0709300559242231	NA
cis-trans isomerase activity	GO:0016859	0.0616862257924187	NA
response to oxidative stress	NA	NA	0.00876900687461504
membrane part	GO:0044425	6.34416538066948e-05	NA
integral to membrane	GO:0016021	0.000608347124640561	NA
hydrolase activity, acting on acid anhydrides	NA	NA	0.0513659530811668
endopeptidase inhibitor activity	GO:0004866	0.00530317581877972	NA
cellular response to jasmonic acid stimulus	GO:0071395	0.0579729919655748	NA
purine ribonucleoside triphosphate binding	GO:0035639	7.52294927676097e-05	1.41509185664905e-05
guanyl nucleotide binding	NA	NA	0.0364955372333963
kinase activity	GO:0016301	0.00229273959080315	0.0229613164681496
NADP binding	GO:0050661	0.0839551237243074	NA
DNA metabolic process	GO:0006259	0.000254556513724971	NA
regulation of cellular process	GO:0050794	1.29631256694223e-07	9.42535869944757e-05
organic cyclic compound metabolic process	GO:1901360	9.1968785150041e-07	0.026728507928644
microtubule-based process	NA	NA	0.000943783413136268
protein folding	GO:0006457	0.0882407942693635	NA
cellular protein modification process	GO:0006464	0.00877855889601169	0.00583671840280793
nuclear part	GO:0044428	0.0231292697496349	NA
macromolecular complex	GO:0032991	0.000679048798065521	0.026728507928644
protein metabolic process	GO:0019538	1.79625463315303e-05	0.0486095745354038
response to endogenous stimulus	GO:0009719	0.00484291175349244	0.0691403096852319
organic substance biosynthetic process	GO:1901576	0.000785968525501216	NA
regulation of metabolic process	GO:0019222	0.000692255989182838	0.00182008697222269
hormone-mediated signaling pathway	GO:0009755	0.0112121716014994	NA
regulation of nitrogen compound metabolic process	GO:0051171	0.0285979697232053	0.00182008697222269
signaling	GO:0023052	0.0087120133608743	0.0960570203783205
phosphorus metabolic process	GO:0006793	0.00357254299640281	NA
ligase activity, forming carbon-nitrogen bonds	NA	NA	0.0487486191048256
intracellular organelle part	GO:0044446	0.00229273959080315	NA
structure-specific DNA binding	GO:0043566	0.0709300559242231	NA
regulation of biological quality	GO:0065008	0.0865933754353898	NA
transferase activity, transferring phosphorus-containing groups	GO:0016772	0.00025866376579328	0.0816221444863633
plastid	NA	NA	0.0238457298885514
peroxisome	GO:0005777	0.0911978984575243	NA
protein modification by small protein conjugation or removal	NA	NA	0.0559358531185819
nucleus	GO:0005634	1.26631056906208e-08	3.17502246116184e-14
transport	GO:0006810	0.000105738258458666	NA
regulation of endopeptidase activity	GO:0052548	0.0770733310023194	NA
nucleic acid metabolic process	GO:0090304	7.51992390570428e-07	0.0722435701623442
cellular macromolecule metabolic process	GO:0044260	1.38646803006368e-13	0.00123641289252635
RNA-dependent DNA replication	GO:0006278	0.0465917070499586	NA
motor activity	NA	NA	0.0101158907038855
response to oxygen-containing compound	GO:1901700	6.82943311659742e-05	NA
organic cyclic compound binding	GO:0097159	1.43826113530539e-18	4.99587571957302e-15
regulation of cellular metabolic process	GO:0031323	0.0122816077465025	0.00255222022488538
response to hormone stimulus	GO:0009725	0.00229273959080315	NA
protein homodimerization activity	GO:0042803	0.046383519149493	NA
macromolecule localization	GO:0033036	0.0730559192383406	NA
cellular response to endogenous stimulus	GO:0071495	0.0130189726896638	0.0885832293501469
catalytic activity	GO:0003824	3.53057021939819e-12	4.99587571957302e-15
molecular_function	GO:0003674	1.10228971548878e-55	7.08542791748372e-36
purine ribonucleoside binding	GO:0032550	3.76913176629945e-05	2.56565086252883e-05
macromolecule modification	GO:0043412	0.0119471152738545	0.00255222022488538
ion transmembrane transport	GO:0034220	0.0426950434691746	NA
nitrogen compound metabolic process	GO:0006807	2.63683243329933e-06	0.0453955133971725
cellular response to extracellular stimulus	NA	NA	0.0559358531185819
transferase activity, transferring hexosyl groups	GO:0016758	0.0865933754353898	NA
intracellular non-membrane-bounded organelle	GO:0043232	0.00820077255912758	0.0744774941734339
protein sumoylation	GO:0016925	0.00392927088889509	NA
transition metal ion transmembrane transporter activity	GO:0046915	0.0661927294491678	NA
hydrolase activity	NA	NA	9.42535869944757e-05
binding	GO:0005488	2.04246380541765e-40	6.46102152208848e-22
cellular metabolic process	GO:0044237	1.12784408878057e-14	0.00010242456862916
metabolic process	GO:0008152	1.05242763146871e-17	3.4776884185379e-11
transmembrane transporter activity	GO:0022857	0.0155564163268005	NA
extracellular region	NA	NA	0.000132199353637352
cation binding	GO:0043169	1.10043303210003e-06	0.000132199353637352
oxidoreductase activity	GO:0016491	0.0313932774897665	NA
regulation of gene expression	GO:0010468	0.00996373130832376	0.00657924564659497
ATP binding	GO:0005524	1.64157788128322e-05	0.000960793993362974
transferase activity, transferring acyl groups other than amino-acyl groups	NA	NA	0.00616541434840634
biosynthetic process	GO:0009058	0.00025866376579328	NA
negative regulation of endopeptidase activity	GO:0010951	0.0770733310023194	NA
transferase activity	GO:0016740	2.63683243329933e-06	0.000221599876994726
regulation of biosynthetic process	GO:0009889	0.0241458959133464	0.00511138052145757
nucleolus	GO:0005730	0.0789708970531796	NA
adenyl nucleotide binding	GO:0030554	1.65985868763759e-06	0.00182123950837369
cytoplasm	GO:0005737	6.13960125826724e-08	1.71266640310963e-12
pyrophosphatase activity	NA	NA	0.0445666896477462
adenyl ribonucleotide binding	GO:0032559	1.63453353546835e-06	0.00182008697222269
heterocyclic compound binding	GO:1901363	1.43826113530539e-18	4.99587571957302e-15
cell part	GO:0044464	5.16030312194723e-21	3.44186639400882e-38
substrate-specific transporter activity	GO:0022892	0.0583221149498056	NA
cellular nitrogen compound metabolic process	GO:0034641	6.87479813260445e-07	0.0559358531185819
cell redox homeostasis	GO:0045454	0.0857062397429574	NA
cellular response to hormone stimulus	GO:0032870	0.0130189726896638	0.0885832293501469
macromolecule biosynthetic process	GO:0009059	0.000988870124430692	NA
aromatic compound biosynthetic process	GO:0019438	0.0798143299749569	NA
organelle organization	GO:0006996	0.0962338370973178	0.0156452736142231
transition metal ion transport	GO:0000041	0.0730559192383406	NA
response to organic substance	GO:0010033	0.00620324083316177	NA
organelle	GO:0043226	5.57364044988611e-15	6.3572563344819e-21
single-organism developmental process	NA	NA	0.0349275716914227
localization	GO:0051179	0.000119659161585994	NA
transcription, DNA-dependent	GO:0006351	0.0547812222187531	NA
nucleobase-containing compound metabolic process	GO:0006139	2.38583630751767e-07	0.0368852008762326
regulation of RNA metabolic process	GO:0051252	0.0223885003856226	0.00474601153521589
cellular component biogenesis	GO:0044085	0.0119471152738545	NA
single-organism cellular process	GO:0044763	1.2706705396743e-10	1.41509185664905e-05
regulation of macromolecule biosynthetic process	GO:0010556	0.0237445163569081	0.00502775050369818
biological_process	GO:0008150	1.43483390079996e-36	6.59862148657023e-25
cellular response to lipid	GO:0071396	0.046383519149493	NA
metal ion binding	GO:0046872	6.90456528115618e-07	0.00111782710946164
non-membrane-bounded organelle	GO:0043228	0.00820077255912758	0.0744774941734339
plasma membrane	NA	NA	0.0148020953659089
regulation of cellular biosynthetic process	GO:0031326	0.0241297865936192	0.00511138052145757
macromolecule metabolic process	GO:0043170	1.75129632959562e-13	0.00057456566526969
cellular macromolecule biosynthetic process	GO:0034645	0.000891984781615071	NA
cellular response to organic substance	GO:0071310	0.0218750924739682	NA
membrane	GO:0016020	1.10002231267631e-06	0.00203078921717238
cellular response to abscisic acid stimulus	GO:0071215	0.0285819701879127	NA
chromatin organization	NA	NA	0.00876900687461504
response to stimulus	GO:0050896	1.82182830843079e-08	2.20343958839018e-10
regulation of RNA biosynthetic process	GO:2001141	0.0221320652637143	0.00468501261238672
regulation of biological process	GO:0050789	5.59260872135769e-09	8.22155936528993e-05
sequence-specific DNA binding transcription factor activity	GO:0003700	0.0797694498309666	0.00645274899242346
DNA conformation change	GO:0071103	0.0440654455980839	NA
multicellular organismal process	NA	NA	0.00273743324843641
phosphotransferase activity, alcohol group as acceptor	GO:0016773	0.00359798057156657	0.0112572488831272
enzyme inhibitor activity	GO:0004857	0.059375537327754	NA
mitochondrion	GO:0005739	0.000192103451851214	0.0885832293501469
transferase activity, transferring acyl groups	NA	NA	0.0105038308108218
single-multicellular organism process	NA	NA	0.0024861121726746
RNA binding	GO:0003723	0.000258148073880924	NA
negative regulation of peptidase activity	GO:0010466	0.0797694498309666	NA
developmental process	NA	NA	0.000640050263320115
oxidation-reduction process	GO:0055114	0.0241297865936192	0.0177448430950663
nucleobase-containing compound biosynthetic process	GO:0034654	0.0350733116055012	NA
intracellular	GO:0005622	2.15410389511879e-18	2.12697585323863e-31
RNA biosynthetic process	GO:0032774	0.0574808527562057	NA
anion binding	GO:0043168	1.77526105442661e-05	0.000161200509298649
ADP binding	GO:0043531	0.0302951828551497	NA
response to lipid	GO:0033993	0.00261000855117607	NA
response to chemical stimulus	GO:0042221	0.000785968525501216	0.0643507852995785
single-organism transport	GO:0044765	0.000162195085701503	NA
endopeptidase regulator activity	GO:0061135	0.00530317581877972	NA
transporter activity	GO:0005215	0.0709300559242231	NA
cellular_component	GO:0005575	3.44768260182699e-24	2.47956806810785e-53
regulation of peptidase activity	GO:0052547	0.0797694498309666	NA
ion binding	GO:0043167	4.94200944061035e-14	2.09947268240904e-09
single-organism metabolic process	GO:0044710	0.0218750924739682	0.0136787755577608
heterocycle metabolic process	GO:0046483	6.87479813260445e-07	0.0229263691941313
nucleic acid phosphodiester bond hydrolysis	GO:0090305	0.0730559192383406	NA
gene expression	GO:0010467	0.0147482702837784	NA
cation transport	GO:0006812	0.0875940038107838	NA
response to alcohol	GO:0097305	0.0011566287812534	NA
DNA polymerase activity	GO:0034061	0.0661927294491678	NA
chromosome organization	NA	NA	0.0139728860932708
defense response	GO:0006952	4.54558318619498e-06	NA
transmembrane receptor protein kinase activity	NA	NA	0.0177448430950663
abscisic acid mediated signaling pathway	GO:0009738	0.0140697208612579	NA
nucleoside binding	GO:0001882	3.79846002196472e-05	2.56565086252883e-05
intracellular part	GO:0044424	7.33730239874365e-18	9.49754928004316e-31
GTP binding	NA	NA	0.0359992184532687
protein modification process	GO:0036211	0.00877855889601169	0.00583671840280793
nucleic acid binding	GO:0003676	3.53057021939819e-12	1.96349893877756e-09
peptidyl-prolyl cis-trans isomerase activity	GO:0003755	0.0579729919655748	NA
single organism signaling	GO:0044700	0.00791434377825285	0.0885832293501469
cellular process	GO:0009987	6.00153607018228e-21	6.25941730004358e-10
trans-Golgi network	GO:0005802	0.0314010527344538	NA
regulation of cellular macromolecule biosynthetic process	GO:2000112	0.0237445163569081	0.00502775050369818
cell periphery	GO:0071944	0.0730559192383406	0.00796535089941942
cellular response to stress	NA	NA	0.00523663446438357
purine ribonucleotide binding	GO:0032555	9.28312139691253e-06	2.56565086252883e-05
ribonucleotide binding	GO:0032553	1.173168619456e-05	3.13646080619199e-05
protein binding	GO:0005515	4.1301004448221e-12	0.000191424006384796
cellular biosynthetic process	GO:0044249	4.63586564399265e-05	NA
negative regulation of hydrolase activity	GO:0051346	0.0797694498309666	NA
cellular component movement	NA	NA	0.00386560510961912
response to water stimulus	NA	NA	0.00583671840280793
regulation of primary metabolic process	GO:0080090	0.0119207948207738	0.0024861121726746
protein kinase activity	GO:0004672	0.00129004069566201	0.00502775050369818
cellular nitrogen compound biosynthetic process	GO:0044271	0.0813788179918792	NA
ribonucleoside binding	GO:0032549	3.79846002196472e-05	2.56565086252883e-05
membrane-bounded organelle	GO:0043227	1.82587107094209e-14	1.27431181349579e-19
DNA integration	GO:0015074	0.0911978984575243	NA
protein complex	GO:0043234	0.0176318181373783	0.0570623897135357
organelle part	GO:0044422	0.00229273959080315	NA
primary metabolic process	GO:0044238	1.82587107094209e-14	0.000176554774792118
protein disulfide oxidoreductase activity	GO:0015035	0.0564743976286663	NA
regulation of macromolecule metabolic process	GO:0060255	0.00374032215723429	0.00860469941136882
cellular response to chemical stimulus	GO:0070887	0.0314010527344538	NA
cellular aromatic compound metabolic process	GO:0006725	6.87479813260445e-07	0.022789780007456
peptidase regulator activity	GO:0061134	0.00620005451623246	NA
protein phosphorylation	GO:0006468	0.0119267703427178	0.0433040324037594
cellular response to stimulus	GO:0051716	0.0378782519076614	0.000385874968682942
protein-disulfide reductase activity	GO:0047134	0.0730559192383406	NA
protein modification by small protein conjugation	NA	NA	0.0559358531185819
guanyl ribonucleotide binding	NA	NA	0.0359992184532687
intracellular membrane-bounded organelle	GO:0043231	1.82587107094209e-14	1.27431181349579e-19
intrinsic to membrane	GO:0031224	0.00129004069566201	NA
response to abiotic stimulus	GO:0009628	0.0150324418718179	0.0110114575551719
nucleic acid binding transcription factor activity	GO:0001071	0.0797694498309666	0.00645274899242346
cysteine-type endopeptidase inhibitor activity	GO:0004869	0.050563402585444	NA
transferase activity, transferring glycosyl groups	GO:0016757	0.00782714725013816	NA
response to abscisic acid stimulus	GO:0009737	0.000778467333530982	NA
purine nucleotide binding	GO:0017076	9.7030107415994e-06	2.64784637289767e-05
protein serine/threonine phosphatase complex	NA	NA	0.0590969570790233
single-organism process	GO:0044699	1.04422454174817e-09	5.42356383830573e-09
purine nucleoside binding	GO:0001883	3.76913176629945e-05	2.56565086252883e-05
phosphorylation	GO:0016310	0.00506446793617935	0.0697676243004801
nutrient reservoir activity	NA	NA	0.0192451584850943
DNA binding	GO:0003677	2.20737819615049e-06	2.47128904438825e-05
biological regulation	GO:0065007	1.43079106903797e-08	4.08793619687318e-05
ncRNA metabolic process	GO:0034660	0.0882407942693635	NA
single-stranded DNA binding	GO:0003697	0.0223885003856226	NA
intracellular organelle	GO:0043229	5.57364044988611e-15	6.3572563344819e-21
RNA-directed DNA polymerase activity	GO:0003964	0.0413467607393532	NA
pollen development	NA	NA	0.0559358531185819
gametophyte development	NA	NA	0.0880177679881891
enzyme regulator activity	GO:0030234	0.0579729919655748	NA
transition metal ion binding	GO:0046914	2.20925582341628e-05	0.00282350222000572
zinc ion binding	GO:0008270	0.000149579711654004	0.00180452187601706
cellular response to alcohol	GO:0097306	0.0350733116055012	NA
RNA metabolic process	GO:0016070	0.00216600480876823	NA
microtubule associated complex	NA	NA	0.0590969570790233
protein serine/threonine kinase activity	NA	NA	0.0186419101561966
cell	GO:0005623	7.84636994104616e-21	5.7754862408146e-41
disulfide oxidoreductase activity	GO:0015036	0.0579729919655748	NA
cellular response to oxygen-containing compound	GO:1901701	0.00197965904884644	NA
protein dimerization activity	GO:0046983	0.00164423719264706	NA
intracellular signal transduction	NA	NA	0.0885832293501469
small GTPase mediated signal transduction	NA	NA	0.0445666896477462
nucleoside phosphate binding	GO:1901265	1.54852166025002e-07	2.25798237028308e-05
signal transduction	GO:0007165	0.00747706400398432	0.0871301083691421
response to heat	GO:0009408	0.0579729919655748	NA
microtubule motor activity	NA	NA	0.00358263082258217
cell communication	GO:0007154	0.0175182138903074	0.00314087953262308
cytoplasmic part	GO:0044444	1.77526105442661e-05	3.82829524648131e-05
small molecule binding	GO:0036094	5.09439772360074e-08	2.56565086252883e-05
microtubule-based movement	NA	NA	0.00386560510961912
phosphate-containing compound metabolic process	GO:0006796	0.00345647385319647	NA
microbody	GO:0042579	0.0911978984575243	NA
cellular protein metabolic process	GO:0044267	0.000112070738845434	0.0490056228011152
transmembrane signaling receptor activity	NA	NA	0.0492874402004368
peptidase inhibitor activity	GO:0030414	0.00620005451623246	NA
establishment of localization	GO:0051234	0.000105738258458666	NA
hydrolase activity, acting on acid anhydrides, in phosphorus-containing anhydrides	NA	NA	0.0487486191048256
jasmonic acid mediated signaling pathway	GO:0009867	0.0579729919655748	NA
nucleotide binding	GO:0000166	1.54852166025002e-07	2.25798237028308e-05
response to temperature stimulus	GO:0009266	4.81321877793126e-05	NA
ncRNA processing	GO:0034470	0.037435155975849	NA
regulation of transcription, DNA-dependent	GO:0006355	0.0221320652637143	0.00468501261238672
transmembrane transport	GO:0055085	0.00149840411680343	NA
cellular response to external stimulus	NA	NA	0.0559358531185819
oxidoreductase activity, acting on a sulfur group of donors	GO:0016667	0.00229273959080315	NA
heterocycle biosynthetic process	GO:0018130	0.0883067682229574	NA
cellular localization	GO:0051641	0.0797694498309666	NA
ligase activity	NA	NA	0.0285770750060473
organic substance metabolic process	GO:0071704	1.85687901561089e-13	4.55231681033202e-05
response to stress	GO:0006950	2.73963430053746e-05	7.67574080796389e-07
nucleoside-triphosphatase activity	NA	NA	0.0371401985348808
response to cold	GO:0009409	0.00620324083316177	NA
proteolysis	GO:0006508	0.0408292091022375	NA
multicellular organismal development	NA	NA	0.00657924564659497
regulation of nucleobase-containing compound metabolic process	GO:0019219	0.0285819701879127	0.00182008697222269

## Sheet: TableS9a
annotation	accession	phy	des	nig	dul	sar	sw
response to other organism	NA	NA	NA	NA	0.0220691647028752	NA	NA
RNA biosynthetic process	NA	NA	NA	NA	0.099188347468657	NA	0.00949866042791582
organic cyclic compound binding	GO:0097159	5.33531261581194e-07	2.0173297741691e-08	1.15167383354712e-17	1.29160098330816e-13	3.01071935376837e-07	1.1118653961742e-28
ligase activity	NA	NA	0.0133688368070943	NA	NA	NA	NA
electron carrier activity	GO:0009055	0.0161438504731975	0.00274969995836829	0.0844501239064064	0.0326619646595856	0.0290383052918887	4.89704410211126e-06
regulation of nitrogen compound metabolic process	GO:0051171	0.000904716556142233	NA	3.3537144879156e-06	6.9160211770261e-08	NA	4.67128362489175e-05
protein disulfide oxidoreductase activity	NA	NA	NA	NA	NA	NA	0.00557752196538783
macromolecule localization	GO:0033036	0.0201748126552726	NA	NA	0.0414136536305632	NA	NA
peptidase inhibitor activity	NA	NA	0.00931399336206617	NA	1.53814479869762e-10	NA	0.00686806325976751
cellular amino acid metabolic process	NA	NA	0.000514214852330452	NA	NA	NA	NA
system development	GO:0048731	0.043466177360288	NA	0.0543065883499305	NA	NA	NA
response to endogenous stimulus	GO:0009719	0.0273329075943779	0.0143683213352215	NA	0.0602944876159783	NA	NA
cellular response to reactive oxygen species	NA	NA	NA	NA	0.0346457834298968	NA	NA
root system development	GO:0022622	0.0881327520557511	NA	0.0934914952733649	NA	NA	NA
cellular response to oxidative stress	NA	NA	NA	NA	0.0346457834298968	NA	NA
endoribonuclease activity, producing 5'-phosphomonoesters	NA	NA	NA	0.000185641660983235	NA	NA	NA
cell part	GO:0044464	5.80145431055484e-19	3.06031838520187e-05	2.83111863172177e-13	1.17496113356411e-20	5.51435981535499e-05	2.65286367076187e-15
anatomical structure development	GO:0048856	0.00664032784677427	NA	0.0410762398067471	NA	NA	0.0335054232294699
tetrapyrrole binding	NA	NA	0.0687600296803996	NA	NA	NA	3.69412160959687e-05
cellular biosynthetic process	NA	NA	NA	0.00151681125647075	NA	0.000796180923667423	7.78988633165812e-05
regulation of biological quality	NA	NA	NA	NA	NA	0.0085464127423595	0.0204213150778633
regulation of gene expression	GO:0010468	0.000979278807865117	NA	3.87364534043384e-06	8.29152942809866e-08	NA	0.000236649472392372
organic acid transport	GO:0015849	0.0470680278905778	NA	NA	NA	NA	NA
regulation of primary metabolic process	GO:0080090	0.00119196214515025	NA	4.93209671069142e-06	1.14467193204324e-07	NA	7.11717767115829e-05
purine ribonucleoside triphosphate binding	NA	NA	NA	0.00242624850476514	NA	0.00233140356482069	0.000122940627974934
extracellular region part	GO:0044421	0.0418418930896251	NA	NA	NA	NA	NA
lipid binding	NA	NA	NA	NA	0.0902437470712395	NA	NA
carbon-sulfur lyase activity	NA	NA	0.0261635598256755	5.00664915987399e-06	NA	NA	NA
passive transmembrane transporter activity	NA	NA	NA	NA	NA	0.0385449948463936	NA
binding	GO:0005488	2.89920700680597e-27	2.54752683347571e-26	1.21846274498857e-45	2.38865887228961e-26	8.56990591196028e-19	5.53778453980251e-53
carboxylic acid catabolic process	NA	NA	0.0125739017575374	NA	NA	NA	NA
phosphatase activity	NA	NA	NA	NA	0.0326619646595856	NA	NA
lyase activity	GO:0016829	0.0671949006559153	0.00482878771751836	1.14509962593239e-06	NA	NA	NA
transferase activity, transferring acyl groups other than amino-acyl groups	GO:0016747	0.0616528342835313	NA	NA	NA	NA	NA
sequence-specific DNA binding	NA	NA	NA	0.0800633597739921	NA	NA	0.00202636994144958
acid-amino acid ligase activity	NA	NA	0.0325063894782035	NA	NA	NA	NA
peptidase regulator activity	NA	NA	0.00931399336206617	NA	1.53814479869762e-10	NA	0.00686806325976751
immune response	GO:0006955	0.0128770420361915	NA	NA	0.0192385573346841	NA	NA
phosphotransferase activity, alcohol group as acceptor	NA	NA	NA	0.0262317141952475	NA	NA	0.0831447373402837
single-organism metabolic process	GO:0044710	0.0273329075943779	6.59562505915418e-07	1.07276111443007e-06	0.00228173525180944	0.00414454065315391	2.28565509905807e-06
iron-sulfur cluster binding	NA	NA	0.0728253320807518	0.0418717804059944	NA	NA	NA
single organism signaling	GO:0044700	0.0409034953515549	0.0184756155171542	NA	NA	NA	NA
cellular response to lipid	NA	NA	0.0125739017575374	NA	NA	NA	NA
oxidoreductase activity, acting on paired donors, with incorporation or reduction of molecular oxygen	NA	NA	NA	0.078441874681534	NA	NA	2.96719537963451e-05
regulation of hydrolase activity	NA	NA	NA	NA	0.00355126444765572	NA	NA
organic acid catabolic process	NA	NA	0.0125739017575374	NA	NA	NA	NA
nitrogen compound metabolic process	GO:0006807	0.00189149263152683	3.95740702104628e-06	0.000354110758561836	0.00438716800869974	0.0107555570592623	1.61804278845361e-06
cellular aromatic compound metabolic process	GO:0006725	0.0426824878104182	0.0151517167688225	0.00353526825290265	0.00154426286766899	0.00634624825886685	1.49292350356712e-06
nucleoside phosphate binding	NA	NA	0.0124779905910605	2.78431830934996e-06	NA	0.00140943778466524	2.05426174056414e-05
transferase activity, transferring phosphorus-containing groups	NA	NA	0.0566215905678074	3.00786018288547e-05	NA	0.0206272346355617	0.000384309951531855
death	NA	NA	NA	NA	NA	NA	0.017392351714719
potassium ion transmembrane transporter activity	NA	NA	NA	NA	NA	0.0143224772847254	NA
regulation of biosynthetic process	GO:0009889	0.00236818910808598	NA	9.96487752738039e-06	4.89275350517201e-08	NA	3.609366379718e-05
protein dimerization activity	NA	NA	NA	0.0800633597739921	0.0270787275361948	NA	NA
cellular amino acid catabolic process	NA	NA	0.00632351016415686	NA	NA	NA	NA
floral organ development	NA	NA	NA	NA	0.0849180763510066	NA	NA
aromatic compound biosynthetic process	NA	NA	NA	NA	0.048536400008853	NA	0.00445592859728496
apoptotic process	NA	NA	NA	NA	NA	NA	0.0125778967744587
establishment of localization	GO:0051234	0.00207522362830035	NA	0.0800660425545324	0.0029780972497605	0.0460368603272244	0.0738124678856092
regulation of macromolecule biosynthetic process	GO:0010556	0.00231336084351211	NA	9.67168781438061e-06	4.77193040820455e-08	NA	3.49073091566162e-05
regulation of metabolic process	GO:0019222	5.47670454575159e-05	NA	4.88305960293379e-06	1.09186021346227e-09	NA	6.3454968294626e-05
coenzyme binding	NA	NA	NA	0.0961668451518713	NA	NA	NA
alpha-amino acid metabolic process	NA	NA	0.00111238309921966	NA	NA	NA	NA
nucleoside binding	NA	NA	NA	0.000354110758561836	NA	0.000137133619669381	1.66207765654572e-07
ion transmembrane transporter activity	NA	NA	NA	NA	NA	0.00766138200129501	NA
cellular response to oxygen-containing compound	GO:1901701	0.0358332663439488	0.0716449320100827	NA	0.0527698877555522	NA	NA
galacturonan metabolic process	GO:0010393	0.0142665563844568	NA	NA	NA	NA	NA
carbohydrate metabolic process	GO:0005975	0.0367706842723724	NA	NA	0.0217998426238013	NA	NA
substrate-specific channel activity	NA	NA	NA	NA	NA	0.0385449948463936	NA
response to abscisic acid stimulus	NA	NA	0.0490688212829644	NA	NA	NA	NA
heme binding	NA	NA	0.0660393611838621	NA	NA	NA	3.29058986475146e-05
hormone metabolic process	NA	NA	NA	0.0374480246592146	NA	NA	NA
metal ion transmembrane transporter activity	NA	NA	NA	NA	NA	0.00533438331556983	NA
hormone biosynthetic process	NA	NA	NA	0.0180072523089133	NA	NA	NA
respiratory chain	NA	NA	NA	0.0631923262710159	NA	NA	NA
transferase activity, transferring alkyl or aryl (other than methyl) groups	NA	NA	NA	NA	0.0602944876159783	NA	NA
transport	GO:0006810	0.00207522362830035	NA	0.0800633597739921	0.0029780972497605	0.0460368603272244	0.0738124678856092
root morphogenesis	GO:0010015	0.0436766966275707	NA	0.0506322863146017	NA	NA	NA
transcription, DNA-dependent	NA	NA	NA	NA	0.0987722395596237	NA	0.00886987817360742
single-organism transport	GO:0044765	0.000240599689572526	NA	0.0317823314926179	0.00380772322373414	0.00757216393535589	0.00122033221100706
nucleic acid binding	GO:0003676	6.75704863822161e-06	6.99959288353643e-05	3.63015243262359e-09	5.94034290166722e-11	NA	2.98734885113706e-16
proteolysis	NA	NA	NA	0.0610645444742336	0.0958456284887393	NA	NA
membrane	GO:0016020	1.44469270355849e-08	0.0428629535346242	1.89510788622148e-08	0.000329790595034618	5.53952940615543e-08	0.00019422665718941
cell growth	GO:0016049	0.0669739415402103	NA	NA	NA	NA	NA
regulation of developmental process	NA	NA	NA	0.0293556374251258	NA	NA	NA
response to stimulus	GO:0050896	1.78725768747441e-06	6.99959288353643e-05	0.000524961601220598	6.57146644034413e-10	NA	2.11306856731371e-17
organelle part	NA	NA	0.0660393611838621	NA	NA	NA	NA
carbohydrate derivative binding	NA	NA	NA	NA	NA	NA	0.000384309951531855
carboxylic acid transport	GO:0046942	0.0470680278905778	NA	NA	NA	NA	NA
biosynthetic process	NA	NA	0.0491442228049473	0.000675884502240211	0.0197378138331039	0.00766138200129501	4.70184592513766e-06
developmental growth	NA	NA	NA	0.0590869167229691	NA	NA	NA
isoprenoid biosynthetic process	NA	NA	NA	NA	NA	0.0762586943906421	NA
ATPase activity, coupled	NA	NA	NA	NA	NA	NA	0.0462807182372724
peroxidase activity	NA	NA	NA	NA	NA	NA	0.0564515810439035
organelle subcompartment	NA	NA	0.0841828966775477	NA	NA	NA	NA
lipid transport	GO:0006869	0.00523840332033538	NA	NA	0.000611639323355846	NA	NA
purine nucleoside binding	NA	NA	NA	0.000354110758561836	NA	0.000137133619669381	1.66207765654572e-07
response to radiation	NA	NA	NA	0.0650992719798688	NA	NA	NA
negative regulation of catalytic activity	NA	NA	NA	NA	0.00682112477505887	NA	NA
cellular catabolic process	NA	NA	0.010556220651173	NA	0.0557015338650825	NA	NA
cellular homeostasis	NA	NA	NA	NA	NA	0.0027108985492339	0.00426946293601397
calcium ion binding	NA	NA	NA	NA	NA	0.0265546717049262	NA
signal transduction	GO:0007165	0.0390028253403272	0.0179596932081381	NA	NA	NA	NA
ribonuclease activity	NA	NA	NA	0.000667632854456794	NA	NA	NA
transcription regulatory region DNA binding	NA	NA	NA	NA	0.0902437470712395	NA	NA
negative regulation of peptidase activity	NA	NA	NA	NA	0.000214059376355842	NA	NA
transferase activity, transferring glycosyl groups	GO:0016757	0.0490122944542981	NA	NA	0.0953168918980812	NA	NA
root epidermal cell differentiation	GO:0010053	0.00640875746515498	NA	NA	NA	NA	NA
cysteine-type peptidase activity	NA	NA	NA	NA	0.0307240513208255	NA	NA
macromolecule metabolic process	GO:0043170	0.0199218621479919	0.005504798362245	2.41360980916577e-07	0.000986432246419927	0.0263466876619901	3.6196953684939e-05
non-membrane-bounded organelle	NA	NA	NA	NA	NA	0.0596543029629215	NA
oxidoreductase activity, acting on a sulfur group of donors	NA	NA	NA	NA	NA	NA	0.0271977270396877
adenyl ribonucleotide binding	NA	NA	NA	9.29529111985042e-05	0.0953722747014974	6.24531442993914e-05	1.39449756249581e-07
response to stress	GO:0006950	0.000704228782306105	NA	0.0340731098255973	6.20542454303762e-07	NA	2.8396803019361e-13
small molecule catabolic process	NA	NA	0.0151517167688225	NA	NA	NA	NA
protein binding	GO:0005515	1.77536000919005e-09	0.00167438405886054	4.01230772552558e-14	0.00888482366942432	0.00064613344099466	6.93740261573173e-08
aspartate family amino acid metabolic process	NA	NA	0.0173359818515934	NA	NA	NA	NA
nucleobase-containing compound biosynthetic process	NA	NA	NA	NA	0.0153540247870378	NA	0.00697467627025523
kinase activity	NA	NA	0.0841828966775477	0.0535732437628924	NA	NA	0.0452908877727966
phosphate-containing compound metabolic process	NA	NA	NA	0.0763407054614652	0.01365828947686	NA	0.0189237244466947
cell development	NA	NA	NA	0.00247321465325638	NA	NA	NA
cell wall organization or biogenesis	GO:0071554	5.76909124971676e-06	NA	NA	NA	NA	NA
organonitrogen compound catabolic process	NA	NA	0.074504402393371	NA	NA	NA	NA
organonitrogen compound metabolic process	NA	NA	0.00133421104503914	NA	NA	NA	NA
hydrolase activity, acting on acid anhydrides, in phosphorus-containing anhydrides	NA	NA	NA	0.0844501239064064	NA	0.0762586943906421	1.37115651713252e-05
response to alcohol	NA	NA	0.0595562554746968	NA	NA	NA	NA
intrinsic to membrane	GO:0031224	5.6551713012824e-08	0.0695757945572628	0.00229583946266276	6.16341528531274e-05	0.00414454065315391	0.00036643552748096
anatomical structure morphogenesis	GO:0009653	0.00171842408428673	NA	NA	NA	NA	0.0897177772747992
plastid	NA	NA	0.0178594116882942	0.00284765956645682	NA	NA	NA
serine hydrolase activity	NA	NA	NA	0.0867238161388164	NA	NA	NA
hydrogen ion transmembrane transporter activity	NA	NA	NA	NA	NA	NA	0.0554198179775268
cellular metabolic process	GO:0044237	2.09311931463172e-06	1.19441167318234e-08	1.18006858338294e-06	3.76976567197297e-06	0.000646922169555084	4.14717303383699e-10
monovalent inorganic cation transmembrane transporter activity	NA	NA	NA	NA	NA	0.000786145366240894	NA
nucleic acid metabolic process	NA	NA	0.0870533827751673	0.000260964325642433	0.0987722395596237	0.00655580728040147	3.72647592008047e-05
regulation of RNA biosynthetic process	GO:2001141	0.00212686425406966	NA	8.66251594159962e-06	4.13997195843125e-08	NA	0.00012905775755282
response to abiotic stimulus	NA	NA	NA	NA	NA	NA	0.0814227477407966
enzyme inhibitor activity	GO:0004857	6.01257049495293e-07	0.0432439625941774	NA	9.29488569217651e-09	NA	0.0104117866558224
root development	GO:0048364	0.0881327520557511	NA	0.0934914952733649	NA	NA	NA
cell communication	GO:0007154	0.0219079862877148	0.0328707659507702	NA	NA	NA	0.0883246285342993
carbon-oxygen lyase activity, acting on phosphates	GO:0016838	0.0796437515323096	0.0179596932081381	NA	NA	NA	NA
metal cluster binding	NA	NA	0.0728253320807518	0.0418717804059944	NA	NA	NA
chromatin binding	NA	NA	NA	NA	NA	NA	0.0227696933792095
negative regulation of molecular function	NA	NA	NA	NA	0.00682112477505887	NA	NA
regulation of cellular metabolic process	GO:0031323	0.00126727514935246	NA	1.25882367421943e-06	1.2388558198849e-07	NA	7.68888026431498e-05
cell	GO:0005623	8.84282438731319e-20	5.92041511710959e-05	5.78018541905598e-14	2.74326593402106e-20	1.15560950018727e-05	4.5029764230155e-15
single-organism process	GO:0044699	7.5912982827461e-16	3.06031838520187e-05	1.63873011778447e-06	3.0831601586542e-05	2.23300195383022e-06	2.78823255599477e-15
regulation of hormone levels	NA	NA	NA	0.0787286632282016	NA	NA	NA
heterocycle metabolic process	GO:0046483	0.0427395707773359	0.0151517167688225	0.00354714824959148	0.0044809791940158	0.00634624825886685	3.50667881638789e-07
hydrolase activity	GO:0016787	3.91165890386895e-07	0.0405834716908236	4.09576418319519e-06	0.00544036258930085	0.0217559592055698	1.66207765654572e-07
terpenoid biosynthetic process	NA	NA	NA	NA	NA	0.0378629720934232	NA
ATPase activity	NA	NA	NA	0.0878399335290107	NA	NA	0.0137454754827795
carbohydrate kinase activity	NA	NA	NA	NA	NA	NA	0.0495613320396663
cellular nitrogen compound biosynthetic process	NA	NA	NA	NA	0.0495506991919052	NA	0.0256263709865621
cell death	NA	NA	NA	NA	NA	NA	0.017392351714719
single-multicellular organism process	GO:0044707	0.00387434574708579	NA	0.00128688352909525	NA	NA	0.00461001521849338
metabolic process	GO:0008152	5.68065054482866e-08	7.14256152479428e-14	3.37053192926844e-18	2.39916795946831e-12	3.01071935376837e-07	2.98734885113706e-16
endopeptidase regulator activity	NA	NA	0.00851798786553981	NA	7.28832678818995e-08	NA	0.00590982733975114
heterocycle biosynthetic process	NA	NA	NA	NA	0.0557015338650825	NA	0.00529411321212934
nucleotide binding	NA	NA	0.0124779905910605	2.78431830934996e-06	NA	0.00140943778466524	2.05426174056414e-05
DNA integration	NA	NA	NA	0.00667049223553214	NA	NA	NA
transferase activity	GO:0016740	3.69502490728364e-06	0.0387719831558038	2.41360980916577e-07	1.00997304954061e-06	0.0188557778133337	7.08898991146872e-05
cellular developmental process	GO:0048869	0.00624631217152748	NA	0.00730852959038311	NA	NA	NA
amino acid transport	GO:0006865	0.0237293788963588	NA	NA	NA	NA	NA
intracellular	GO:0005622	1.38344003568176e-11	1.04128205146241e-05	4.79743789658329e-11	5.96653402487063e-17	0.00670790347540571	1.66406379552333e-14
oxidoreductase activity, acting on peroxide as acceptor	NA	NA	NA	NA	NA	NA	0.0564515810439035
glucose metabolic process	NA	NA	NA	NA	0.0262657011006933	NA	NA
hydrolase activity, acting on ester bonds	GO:0016788	1.46908081766525e-05	0.00931399336206617	0.0515546232402192	0.00744739649652002	NA	0.0441608377878897
single-organism cellular process	GO:0044763	1.82804594270771e-12	0.000173776848203672	0.000196341028807947	0.0176384582974299	0.0010617059078366	1.1733795487337e-10
anion binding	GO:0043168	0.0762318689092969	0.00632351016415686	2.16226001316532e-07	NA	0.000116912562774418	2.188660022721e-08
antioxidant activity	NA	NA	NA	NA	NA	NA	0.00735479097602745
regulatory region nucleic acid binding	NA	NA	NA	NA	0.0987722395596237	NA	NA
response to reactive oxygen species	NA	NA	NA	NA	0.0902437470712395	NA	NA
cellular component assembly	GO:0022607	0.0330391054683652	NA	NA	NA	NA	NA
ADP binding	NA	NA	0.028775988802494	0.043988792437917	NA	0.0357805605202362	0.000340674019900603
negative regulation of endopeptidase activity	NA	NA	NA	NA	0.000197445885518836	NA	NA
cellular response to organic substance	GO:0071310	0.0267744251850274	0.00156864735556321	NA	NA	NA	NA
carboxy-lyase activity	NA	NA	NA	0.009024650780585	NA	NA	NA
cellular response to hormone stimulus	GO:0032870	0.0161465483740095	0.00101253276482328	NA	NA	NA	NA
regulatory region DNA binding	NA	NA	NA	NA	0.0987722395596237	NA	NA
disulfide oxidoreductase activity	NA	NA	NA	NA	NA	NA	0.00590982733975114
transmembrane transporter activity	GO:0022857	0.0834019125210024	NA	NA	NA	0.0335387608374935	0.0199429504600038
cellular protein modification process	NA	NA	NA	0.0496711729353473	NA	NA	NA
floral whorl development	NA	NA	NA	NA	0.0987722395596237	NA	NA
adenyl nucleotide binding	NA	NA	NA	9.44660177994894e-05	0.0958456284887393	6.24531442993914e-05	1.41418375314259e-07
endonuclease activity	NA	NA	NA	0.00329895541895795	NA	NA	NA
catabolic process	NA	NA	0.0178594116882942	NA	NA	NA	NA
regulation of cell division	GO:0051302	0.0436766966275707	NA	NA	NA	NA	NA
monovalent inorganic cation transport	NA	NA	0.0969340226904827	NA	NA	NA	NA
macromolecular complex subunit organization	GO:0043933	0.0278805915770398	NA	NA	NA	NA	NA
aspartyl esterase activity	GO:0045330	0.0201748126552726	NA	NA	NA	NA	NA
localization	GO:0051179	0.00224338453981921	NA	0.0844501239064064	0.000983090101925209	0.0472069724622844	0.0803217840885769
protein metabolic process	NA	NA	NA	0.000528933997430052	0.0779186593302973	NA	NA
pectin catabolic process	GO:0045490	0.00877479127293289	NA	NA	NA	NA	NA
isomerase activity	NA	NA	NA	NA	NA	0.0188557778133337	NA
oxidation-reduction process	NA	NA	0.0772634085850614	0.000667632854456794	0.00741640666254628	NA	2.16200617059573e-05
homeostatic process	NA	NA	NA	NA	NA	0.0040206375943055	0.0063412135048798
protein kinase activity	NA	NA	0.0841828966775477	0.0470228582675902	NA	NA	NA
negative regulation of hydrolase activity	NA	NA	NA	NA	0.000214059376355842	NA	NA
molecular_function	GO:0003674	6.81491956695423e-56	2.17439674660785e-36	1.28881607182277e-63	2.2780403207538e-49	3.74810322250025e-31	7.84106314862337e-77
RNA-dependent DNA replication	NA	NA	NA	0.000316034063252618	NA	NA	0.0564515810439035
organelle	GO:0043226	3.40815209307205e-09	0.000500395863154328	3.72385223163649e-10	1.13922796019391e-15	NA	4.9205779277063e-11
ribonuclease H activity	NA	NA	NA	0.00142758136996031	NA	NA	NA
small molecule binding	NA	NA	0.0133206793072954	3.53649331613229e-06	NA	0.00161379597075313	7.81434669477629e-06
ribonucleoside binding	NA	NA	NA	0.000354110758561836	NA	0.000137133619669381	1.66207765654572e-07
oxoacid metabolic process	NA	NA	0.000286143323046241	NA	NA	NA	NA
terpene synthase activity	GO:0010333	0.0643153399232899	0.0151517167688225	NA	NA	NA	NA
pyrophosphatase activity	NA	NA	NA	0.0800633597739921	NA	0.0757349605711602	0.00046628472011685
carboxylic acid transmembrane transporter activity	GO:0046943	0.0607533790200275	NA	NA	NA	NA	NA
pectinesterase activity	GO:0030599	2.93451341852272e-10	NA	NA	NA	NA	NA
intracellular organelle	GO:0043229	3.40815209307205e-09	0.000500395863154328	3.72385223163649e-10	1.13922796019391e-15	NA	4.9205779277063e-11
nucleobase-containing compound metabolic process	GO:0006139	0.0273329075943779	0.011562286258787	0.00559767062269513	0.00228173525180944	0.00414454065315391	2.28565509905807e-06
protein modification process	NA	NA	NA	0.0496711729353473	NA	NA	NA
tissue development	GO:0009888	0.0305062383259302	NA	NA	NA	NA	NA
intracellular membrane-bounded organelle	GO:0043231	1.71133936566095e-09	0.000367280537335267	1.09841480035449e-09	3.67956545689063e-16	NA	3.9387537301717e-10
regulation of cellular macromolecule biosynthetic process	GO:2000112	0.00231336084351211	NA	9.67168781438061e-06	4.77193040820455e-08	NA	3.49073091566162e-05
regulation of RNA metabolic process	GO:0051252	0.00216173898966016	NA	8.84313406165086e-06	4.21686283828115e-08	NA	0.000131553617717859
cellular process	GO:0009987	6.60837869501051e-20	9.442493043876e-12	2.94269299533252e-10	1.79142361949187e-07	5.52186999335787e-08	9.44526785017944e-16
transmembrane transport	NA	NA	NA	NA	NA	NA	0.0124352637342617
catalytic activity	GO:0003824	8.21910700231246e-18	5.03313929296729e-14	3.54424345959826e-25	1.99819780035487e-13	9.03508789670151e-15	3.41029868633289e-24
organic acid transmembrane transporter activity	GO:0005342	0.0607533790200275	NA	NA	NA	NA	NA
heme-copper terminal oxidase activity	NA	NA	NA	NA	NA	NA	0.0360953016671717
regulation of catalytic activity	NA	NA	NA	NA	0.0470830279249636	NA	NA
cell periphery	GO:0071944	0.000258717025658728	NA	NA	NA	0.000197792415948682	NA
chloroplast	NA	NA	0.0841828966775477	0.0360552530559719	NA	NA	NA
response to fungus	NA	NA	NA	NA	0.0902437470712395	NA	NA
macromolecule catabolic process	GO:0009057	0.0489178976287507	NA	NA	NA	NA	NA
pyridoxal phosphate binding	NA	NA	0.00532897028852721	0.000204920360728382	NA	NA	NA
organic substance transport	GO:0071702	0.00015673974641786	NA	NA	NA	NA	NA
cation channel activity	NA	NA	NA	NA	NA	0.00831828316524364	NA
biological_process	GO:0008150	1.3863493807927e-30	3.87219249673807e-22	4.5066839892185e-41	3.05941232697664e-31	9.06207482619368e-14	1.61231315754482e-38
channel activity	NA	NA	NA	NA	NA	0.0385449948463936	NA
innate immune response	GO:0045087	0.0113923015012817	NA	NA	0.0171999964411361	NA	NA
multicellular organismal process	GO:0032501	0.00440317249349391	NA	0.00146906608848675	NA	NA	0.00524439257733319
primary metabolic process	GO:0044238	6.46764118128571e-07	1.26926263765926e-05	4.45051104243911e-09	8.52378485434502e-08	0.000116912562774418	7.46195746054648e-09
biological regulation	GO:0065007	1.03633444885198e-07	0.00141096483933289	3.45391286733715e-07	2.8255016383254e-08	NA	4.37036155253253e-08
pectin metabolic process	GO:0045488	0.0142665563844568	NA	NA	NA	NA	NA
serine-type peptidase activity	NA	NA	NA	0.084630499145559	NA	NA	NA
monosaccharide metabolic process	NA	NA	NA	NA	0.0732329217730856	NA	NA
nucleic acid binding transcription factor activity	GO:0001071	0.000956105917548228	NA	0.0539501363057353	2.07660288761382e-06	NA	1.2359414278612e-05
generation of precursor metabolites and energy	NA	NA	NA	0.0800633597739921	NA	NA	NA
response to hormone stimulus	GO:0009725	0.00261522973980961	0.000681064211140966	NA	NA	NA	NA
oxidoreductase activity, acting on NAD(P)H	NA	NA	NA	0.0650992719798688	NA	NA	NA
carbon-oxygen lyase activity	NA	NA	0.0841828966775477	NA	NA	NA	NA
developmental cell growth	NA	NA	NA	0.00667049223553214	NA	NA	NA
small conjugating protein ligase activity	NA	NA	0.012590468775745	NA	NA	NA	NA
regulation of endopeptidase activity	NA	NA	NA	NA	0.000197445885518836	NA	NA
serine-type endopeptidase inhibitor activity	NA	NA	NA	NA	0.000214059376355842	NA	0.00461001521849338
DNA polymerase activity	NA	NA	NA	0.00846155594136214	NA	NA	0.0836809238263115
small molecule metabolic process	NA	NA	0.00057522692884109	0.0181220364647137	NA	NA	0.00327662723761824
regulation of nucleobase-containing compound metabolic process	GO:0019219	0.000904716556142233	NA	3.3537144879156e-06	6.9160211770261e-08	NA	0.000199328301960609
RNA-directed DNA polymerase activity	NA	NA	NA	0.00410669288506281	NA	NA	0.0498113870613556
hexose metabolic process	NA	NA	NA	NA	0.0435743532580824	NA	NA
macromolecule biosynthetic process	NA	NA	NA	0.00703474498356455	NA	0.0404585666960995	0.0057650951109255
organic cyclic compound biosynthetic process	NA	NA	NA	NA	0.0779186593302973	NA	0.00132111254498096
nucleotidyltransferase activity	NA	NA	NA	0.0667394047682057	NA	0.0472069724622844	0.0615538717528495
response to inorganic substance	NA	NA	NA	NA	0.0246657892696469	NA	NA
external encapsulating structure	GO:0030312	0.000908315559136355	NA	NA	NA	NA	NA
response to biotic stimulus	NA	NA	NA	0.0200692524535627	0.0334335547023676	NA	0.0168002891899242
integral to membrane	GO:0016021	1.03633444885198e-07	NA	0.0195602265424968	0.000120589656839623	0.0027108985492339	0.000153558949642946
ATP metabolic process	NA	NA	NA	NA	NA	0.0628664535612245	NA
organic cyclic compound metabolic process	GO:1901360	0.0472053793325227	0.0172761651866853	0.00151357462905898	0.00202828631015002	0.00707020584615325	5.01058239419264e-07
regulation of molecular function	NA	NA	NA	NA	0.0479711349914987	NA	NA
macromolecule modification	NA	NA	NA	0.0615502854114201	NA	NA	NA
transition metal ion binding	GO:0046914	0.000139992312309696	0.0038627102546184	1.35062961379014e-05	1.36802380756235e-07	0.0744098889273498	1.20072903086353e-07
carbon-carbon lyase activity	NA	NA	NA	0.0242551362347807	NA	NA	NA
organic anion transmembrane transporter activity	GO:0008514	0.0607533790200275	NA	NA	NA	NA	NA
nuclease activity	NA	NA	NA	0.0272248203566083	NA	NA	NA
ion binding	GO:0043167	5.82441354738276e-08	6.59562505915418e-07	3.02114076573129e-16	1.20350215517752e-10	1.96579155046685e-10	1.3488479473901e-19
external encapsulating structure organization	GO:0045229	0.000240599689572526	NA	NA	NA	NA	NA
response to oxygen-containing compound	GO:1901700	0.0608208453155099	0.0397404602804905	NA	0.0176384582974299	NA	NA
amino acid transmembrane transporter activity	GO:0015171	0.0418418930896251	NA	NA	NA	NA	NA
cellular response to chemical stimulus	GO:0070887	0.0388092414437677	0.0023189584229628	NA	0.0637326635698583	NA	NA
glutathione transferase activity	NA	NA	NA	NA	0.099188347468657	NA	NA
carboxypeptidase activity	NA	NA	NA	0.0590869167229691	NA	NA	NA
chloroplast thylakoid	NA	NA	0.0831162582028155	NA	NA	NA	NA
cell redox homeostasis	NA	NA	NA	NA	NA	0.0163634667029877	0.000946607073783943
multi-organism process	NA	NA	NA	0.0147626400899785	NA	NA	NA
carboxylic ester hydrolase activity	GO:0052689	3.40815209307205e-09	NA	NA	NA	NA	NA
oxidoreductase activity, acting on a heme group of donors	NA	NA	NA	NA	NA	NA	0.0320525666008386
purine ribonucleotide binding	NA	NA	NA	9.79685822875612e-05	NA	0.000137133619669381	1.66207765654572e-07
phosphoprotein phosphatase activity	NA	NA	NA	NA	0.0687847262276013	NA	NA
phosphorelay signal transduction system	NA	NA	NA	NA	0.0602944876159783	NA	NA
cytoplasm	GO:0005737	0.00037326290348943	0.000286143323046241	9.38987942073182e-06	1.27726677843145e-08	0.0040206375943055	6.63466643818998e-05
cellular macromolecule metabolic process	GO:0044260	0.0762318689092969	0.00499930603207016	2.74005199668546e-05	0.0197859973266875	NA	1.97428050240886e-05
endoplasmic reticulum	NA	NA	NA	NA	0.0110822590392528	NA	NA
NADH dehydrogenase (ubiquinone) activity	NA	NA	NA	0.09811495042838	NA	NA	NA
response to lipid	NA	NA	0.00523197874639208	NA	NA	NA	NA
extracellular region	GO:0005576	1.13798907144775e-05	NA	4.82533028260769e-06	0.000307117303143748	NA	NA
heterocyclic compound binding	GO:1901363	5.33531261581194e-07	2.0173297741691e-08	1.15167383354712e-17	1.29160098330816e-13	3.01071935376837e-07	1.1118653961742e-28
defense response, incompatible interaction	NA	NA	NA	NA	0.0221680684918429	NA	NA
post-embryonic development	NA	NA	NA	0.0475203444383782	NA	NA	NA
organic acid metabolic process	NA	NA	0.000286143323046241	NA	NA	NA	NA
DNA metabolic process	NA	NA	NA	0.0147891667425056	NA	NA	0.000323125356968766
immune effector process	GO:0002252	0.0171410598910141	NA	NA	NA	NA	NA
plant-type cell wall	GO:0009505	0.0345281101201291	NA	NA	NA	NA	NA
endoribonuclease activity	NA	NA	NA	0.000439707769831828	NA	NA	NA
transferase activity, transferring acyl groups	GO:0016746	0.0869832295467876	NA	NA	NA	NA	NA
developmental process	GO:0032502	0.00449585632956772	NA	0.000333070291256778	NA	NA	0.00529534757731143
single-organism carbohydrate metabolic process	NA	NA	NA	NA	0.0987722395596237	NA	NA
cellular response to jasmonic acid stimulus	GO:0071395	0.0643153399232899	NA	NA	NA	NA	NA
transporter activity	GO:0005215	0.0818678341531203	NA	0.0338204406245838	NA	0.0453885058085446	0.0959052057133046
cellular component organization or biogenesis	GO:0071840	4.49963721200249e-07	NA	NA	NA	NA	NA
purine nucleotide binding	NA	NA	NA	0.000102279382869099	NA	0.000137243747023547	1.75178459878125e-07
terpenoid metabolic process	NA	NA	0.0373469140312216	NA	NA	0.0414353693276384	NA
hydrolase activity, acting on acid anhydrides	NA	NA	NA	0.0844501239064064	NA	0.0780922148107967	1.56685327393401e-05
inorganic cation transmembrane transporter activity	NA	NA	NA	NA	NA	0.0020278719687315	NA
ligase activity, forming carbon-nitrogen bonds	NA	NA	0.00459895918923679	NA	NA	NA	NA
RNA binding	NA	NA	NA	NA	NA	NA	0.0444179529469378
carbohydrate biosynthetic process	NA	NA	NA	NA	0.0643020455774949	NA	NA
4 iron, 4 sulfur cluster binding	NA	NA	NA	0.0374480246592146	NA	NA	NA
cellular protein metabolic process	GO:0044267	0.0831352220586347	NA	0.0571703141461973	NA	NA	NA
multicellular organismal development	GO:0007275	0.0426824878104182	NA	0.000814048642197685	NA	NA	0.00319598856821427
regulation of biological process	GO:0050789	1.99882631448466e-07	0.00102900150142827	2.44492482937038e-06	1.33339437013444e-07	NA	1.71995061796324e-08
oxidoreductase activity, acting on a heme group of donors, oxygen as acceptor	NA	NA	NA	NA	NA	NA	0.0320525666008386
endopeptidase inhibitor activity	NA	NA	0.00851798786553981	NA	7.28832678818995e-08	NA	0.00590982733975114
peptidase activity	NA	NA	NA	0.0174031587538252	NA	NA	NA
cell wall biogenesis	GO:0042546	0.0436766966275707	NA	NA	NA	NA	NA
carbohydrate catabolic process	GO:0016052	0.03927700340912	NA	NA	NA	NA	NA
cofactor binding	NA	NA	0.00186980239501596	2.65796752378538e-05	NA	NA	NA
organic substance biosynthetic process	NA	NA	NA	0.000124847148907978	0.0983323217026132	0.0040206375943055	8.28683472459298e-05
nucleoside-triphosphatase activity	NA	NA	NA	NA	NA	0.0666586385108625	0.000354012183820503
organic substance metabolic process	GO:0071704	1.22955106393519e-06	9.88546997970145e-07	3.18468477926531e-09	6.9160211770261e-08	0.000137133619669381	4.97303991075962e-09
epidermis development	GO:0008544	0.00127002252158854	NA	NA	NA	NA	NA
intracellular part	GO:0044424	3.3477564728315e-10	1.92393110069531e-05	1.63314542624645e-11	1.40178999513574e-16	0.0221772074950956	4.98784773758296e-13
electron transport chain	NA	NA	NA	0.0347497878081732	NA	NA	0.0295320711852342
substrate-specific transporter activity	NA	NA	NA	NA	NA	0.0265546717049262	NA
jasmonic acid mediated signaling pathway	GO:0009867	0.0643153399232899	NA	NA	NA	NA	NA
cell wall modification	GO:0042545	0.000521874229593077	NA	NA	NA	NA	NA
ATP binding	NA	NA	NA	0.00247321465325638	NA	0.000979801097415924	0.000114560083273907
plasma membrane	NA	NA	NA	NA	NA	0.00023329573367169	NA
cellular response to endogenous stimulus	GO:0071495	0.0161465483740095	0.00101253276482328	NA	NA	NA	NA
cellular macromolecule biosynthetic process	NA	NA	NA	0.00652763218836762	NA	0.0385449948463936	0.00529534757731143
cation binding	GO:0043169	6.02471661353138e-06	0.00135838117570999	3.14066193864101e-07	2.26343589733797e-10	0.000509598888233361	3.20853245065684e-10
RNA metabolic process	NA	NA	NA	0.0763407054614652	NA	NA	NA
regulation of transcription, DNA-dependent	GO:0006355	0.00212686425406966	NA	8.66251594159962e-06	4.13997195843125e-08	NA	0.00012905775755282
ribonucleotide binding	NA	NA	NA	0.000121968333668299	NA	0.000151384671364887	2.1972389003418e-07
isoprenoid metabolic process	NA	NA	0.0660393611838621	NA	NA	0.0762586943906421	NA
sequence-specific DNA binding transcription factor activity	GO:0003700	0.000956105917548228	NA	0.0539501363057353	2.07660288761382e-06	NA	1.2359414278612e-05
programmed cell death	NA	NA	NA	NA	NA	0.0762586943906421	NA
zinc ion binding	GO:0008270	0.0009113413246086	0.00523197874639208	8.67779640775365e-05	1.2388558198849e-07	NA	5.63994305622615e-07
cytoplasmic part	GO:0044444	0.08089842452884	0.0104502254218164	0.000482784999115817	2.79027840889391e-08	0.0847915136011064	0.000665657477210225
cell differentiation	GO:0030154	0.0366164581578032	NA	0.00464195833384717	NA	NA	NA
cell wall	GO:0005618	0.000847513495836116	NA	NA	NA	NA	NA
tubulin binding	NA	NA	NA	0.00894999768445029	NA	NA	NA
active transmembrane transporter activity	NA	NA	NA	NA	NA	NA	0.0320525666008386
cellular component biogenesis	GO:0044085	0.0018426906660318	NA	NA	NA	NA	NA
alpha-amino acid catabolic process	NA	NA	0.00499930603207016	NA	NA	NA	NA
regulation of macromolecule metabolic process	GO:0060255	0.00127358941878917	NA	5.59782586838942e-06	1.28182505589546e-07	NA	7.93611542157222e-05
single-organism catabolic process	NA	NA	0.0151517167688225	NA	NA	NA	NA
phosphoric ester hydrolase activity	NA	NA	NA	NA	0.0643020455774949	NA	NA
enzyme regulator activity	GO:0030234	3.20520607511815e-07	NA	NA	8.86450701404473e-08	NA	0.0138627459145788
lipid localization	GO:0010876	0.00543055827881191	NA	NA	0.000639723212398924	NA	NA
response to light intensity	NA	NA	NA	0.0543065883499305	NA	NA	NA
cytochrome-c oxidase activity	NA	NA	NA	NA	NA	NA	0.0320525666008386
plant-type cell wall organization or biogenesis	GO:0071669	0.0128770420361915	NA	NA	NA	NA	NA
cellular_component	GO:0005575	4.73611171047453e-31	6.212423890643e-05	2.27343211951228e-29	3.71921343217801e-32	1.49228137479192e-07	5.02512969296436e-20
transcription regulatory region sequence-specific DNA binding	NA	NA	NA	NA	0.0779186593302973	NA	NA
chitin binding	NA	NA	NA	NA	NA	NA	0.000384309951531855
membrane part	GO:0044425	1.57770715669917e-08	0.00813202988346454	0.000591752807862104	9.57949265484419e-05	0.0020694418787269	2.16200617059573e-05
endonuclease activity, active with either ribo- or deoxyribonucleic acids and producing 5'-phosphomonoesters	NA	NA	NA	0.000196341028807947	NA	NA	NA
developmental growth involved in morphogenesis	NA	NA	NA	0.0506322863146017	NA	NA	NA
plastid thylakoid	NA	NA	0.0831162582028155	NA	NA	NA	NA
regulation of cellular process	GO:0050794	3.39167277127968e-06	0.00225638181211001	5.85293709173753e-07	8.51611508629435e-06	NA	2.80111246985551e-07
substrate-specific transmembrane transporter activity	NA	NA	NA	NA	NA	0.0181633498878693	NA
single-organism developmental process	GO:0044767	0.0470680278905778	NA	0.059738767445045	NA	NA	NA
organelle organization	GO:0006996	0.00310876416400559	NA	NA	NA	NA	NA
DNA replication	NA	NA	NA	0.0024145311207678	NA	NA	NA
carboxylic acid metabolic process	NA	NA	0.000286143323046241	NA	NA	NA	NA
peptidase activity, acting on L-amino acid peptides	NA	NA	NA	0.0125591461768263	NA	NA	NA
signaling	GO:0023052	0.04303711205441	0.0198325989989654	NA	NA	NA	NA
hormone-mediated signaling pathway	NA	NA	0.000863283341599435	NA	NA	NA	NA
response to chemical stimulus	GO:0042221	0.00105036535811952	0.00194208234040509	NA	0.0029780972497605	NA	0.0271977270396877
NADH dehydrogenase (quinone) activity	NA	NA	NA	0.09811495042838	NA	NA	NA
intracellular organelle part	NA	NA	0.0660393611838621	NA	NA	NA	NA
polysaccharide catabolic process	GO:0000272	0.0436766966275707	NA	NA	NA	NA	NA
purine ribonucleoside binding	NA	NA	NA	0.000354110758561836	NA	0.000137133619669381	1.66207765654572e-07
histone modification	NA	NA	NA	0.09811495042838	NA	NA	NA
oxidoreductase activity	NA	NA	0.000481766254244223	3.87364534043384e-06	0.0135753475429271	0.00064613344099466	1.49228951982066e-08
plant-type cell wall biogenesis	GO:0009832	0.0273329075943779	NA	NA	NA	NA	NA
membrane-bounded organelle	GO:0043227	1.71133936566095e-09	0.000367280537335267	1.09841480035449e-09	3.67956545689063e-16	NA	3.9387537301717e-10
DNA binding	GO:0003677	0.000198875938120034	NA	2.65796752378538e-05	1.27380961400432e-07	NA	1.18376259093198e-10
calmodulin binding	NA	NA	NA	NA	NA	0.0574717335762021	NA
regulation of cellular biosynthetic process	GO:0031326	0.00236818910808598	NA	9.96487752738039e-06	4.89275350517201e-08	NA	3.609366379718e-05
mitochondrion	NA	NA	NA	NA	3.62906805327174e-05	NA	0.00402936690831521
defense response to fungus	NA	NA	NA	NA	0.0727290792568057	NA	NA
cell wall organization	GO:0071555	0.000216296236199521	NA	NA	NA	NA	NA
response to organic substance	GO:0010033	0.00110738600370356	0.000139877762606527	NA	NA	NA	NA
defense response	NA	NA	0.0253963612510333	0.00378448835625897	0.00744739649652002	0.0332206345138939	6.53677715574354e-07
response to light stimulus	NA	NA	NA	0.0617149323140125	NA	NA	NA
regulation of peptidase activity	NA	NA	NA	NA	0.000214059376355842	NA	NA
protein serine/threonine phosphatase complex	NA	NA	NA	NA	0.0987722395596237	NA	NA
phosphorus metabolic process	NA	NA	NA	0.078347054432777	0.0140837510457027	NA	0.0195023837201026
potassium channel activity	NA	NA	NA	NA	NA	0.00757216393535589	NA
epidermal cell differentiation	GO:0009913	0.00127002252158854	NA	NA	NA	NA	NA
organic anion transport	GO:0015711	0.0470680278905778	NA	NA	NA	NA	NA
cellular response to stress	NA	NA	NA	NA	0.0940109972952378	NA	0.000734285704992715
cation transmembrane transporter activity	NA	NA	NA	NA	NA	0.00405269591448553	NA
cellular response to stimulus	GO:0051716	0.0439447641429909	0.0490688212829644	NA	0.0346457834298968	NA	0.000131553617717859
ion channel activity	NA	NA	NA	NA	NA	0.0362236182084968	NA
response to oxidative stress	NA	NA	NA	NA	NA	NA	0.0125663388321918
metal ion binding	GO:0046872	3.72691661427976e-06	0.00110122790041194	7.51486421074858e-07	1.20350215517752e-10	0.000387517839829504	1.60150596316527e-10
lactoylglutathione lyase activity	NA	NA	NA	0.0180072523089133	NA	NA	NA
intracellular non-membrane-bounded organelle	NA	NA	NA	NA	NA	0.0596543029629215	NA
immune system process	GO:0002376	0.0177689263930274	NA	NA	0.0262657011006933	NA	NA
cellular component organization	GO:0016043	6.80408818029188e-07	NA	NA	NA	NA	NA
nucleus	GO:0005634	1.99882631448466e-07	NA	4.09729384953569e-05	2.34564897737943e-07	NA	1.0776045612489e-05
cellular nitrogen compound metabolic process	GO:0034641	0.0426824878104182	0.00459895918923679	0.00353526825290265	0.00447417954864426	0.00634624825886685	6.12498803223928e-06
